# Supplementary material for: Processing and Maturation of Cathepsin C Zymogen: A Biochemical and Molecular Modeling Analysis
Source: Int J Mol Sci. 2019 Sep 25;20(19):4747. doi: 10.3390/ijms20194747 (PMC6801622; doi:10.3390/ijms20194747)
Supplement: Supplementary file 1 [file ijms-20-04747-s001.zip]

Archive with 12 entries (9 files):
- ijms-587176-supp/
- ijms-587176-supp/ijms-587176-supp.docx
- ijms-587176-supp/Supp Files/
- ijms-587176-supp/Supp Files/Lamort et al., proCatC_back.avi
- ijms-587176-supp/Supp Files/Lamort et al., proCatC_front.avi
- ijms-587176-supp/Supp Files/model_f06_dimer.pdb
- ijms-587176-supp/Supp Files/model_f06_monomer.pdb
- Supp Files/
- Supp Files/Lamort et al., proCatC_back.avi
- Supp Files/Lamort et al., proCatC_front.avi
- Supp Files/model_f06_dimer.pdb
- Supp Files/model_f06_monomer.pdb
