# Supplementary material for: Processing and Maturation of Cathepsin C Zymogen: A Biochemical and Molecular Modeling Analysis
Source: Int J Mol Sci. 2019 Sep 25;20(19):4747. doi: 10.3390/ijms20194747 (PMC6801622; doi:10.3390/ijms20194747)
Supplement: Supplementary file 1 [file ijms-20-04747-s001.zip › ijms-587176-supp/Supp Files/model_f06_dimer.pdb]

ATOM      1  N   ASP A   1      32.283  30.092  24.515  1.00  0.00

ATOM      2  CA  ASP A   1      33.228  29.667  23.439  1.00  0.00

ATOM      3  C   ASP A   1      34.684  29.921  23.864  1.00  0.00

ATOM      4  O   ASP A   1      34.940  30.771  24.717  1.00  0.00

ATOM      5  CB  ASP A   1      32.892  30.344  22.091  1.00  0.00

ATOM      6  CG  ASP A   1      33.488  29.625  20.869  1.00  0.00

ATOM      7  OD1 ASP A   1      34.101  28.543  21.030  1.00  0.00

ATOM      8  OD2 ASP A   1      33.314  30.118  19.731  1.00  0.00

ATOM      9  H1  ASP A   1      31.470  30.547  24.125  1.00 99.99

ATOM     10  H2  ASP A   1      32.740  30.744  25.140  1.00 99.99

ATOM     11  H3  ASP A   1      31.965  29.297  25.060  1.00 99.99

ATOM     12  HA  ASP A   1      33.113  28.589  23.291  1.00 99.99

ATOM     13  HB2 ASP A   1      31.806  30.352  21.967  1.00 99.99

ATOM     14  HB3 ASP A   1      33.234  31.381  22.111  1.00 99.99

ATOM     15  N   THR A   2      35.642  29.186  23.293  1.00  0.00

ATOM     16  CA  THR A   2      37.084  29.291  23.612  1.00  0.00

ATOM     17  C   THR A   2      37.713  30.497  22.877  1.00  0.00

ATOM     18  O   THR A   2      37.422  30.687  21.693  1.00  0.00

ATOM     19  CB  THR A   2      37.784  27.965  23.267  1.00  0.00

ATOM     20  OG1 THR A   2      37.183  26.923  24.007  1.00  0.00

ATOM     21  CG2 THR A   2      39.267  27.905  23.626  1.00  0.00

ATOM     22  H   THR A   2      35.369  28.605  22.501  1.00 99.99

ATOM     23  HA  THR A   2      37.185  29.438  24.688  1.00 99.99

ATOM     24  HB  THR A   2      37.667  27.765  22.202  1.00 99.99

ATOM     25 HG21 THR A   2      39.383  28.010  24.705  1.00 99.99

ATOM     26 HG22 THR A   2      39.670  26.937  23.328  1.00 99.99

ATOM     27 HG23 THR A   2      39.824  28.686  23.114  1.00 99.99

ATOM     28  HG1 THR A   2      36.232  26.898  23.802  1.00 99.99

ATOM     29  N   PRO A   3      38.564  31.327  23.526  1.00  0.00

ATOM     30  CA  PRO A   3      39.006  32.616  22.969  1.00  0.00

ATOM     31  C   PRO A   3      40.010  32.529  21.803  1.00  0.00

ATOM     32  O   PRO A   3      40.039  33.434  20.965  1.00  0.00

ATOM     33  CB  PRO A   3      39.598  33.385  24.156  1.00  0.00

ATOM     34  CG  PRO A   3      40.087  32.278  25.085  1.00  0.00

ATOM     35  CD  PRO A   3      39.024  31.200  24.903  1.00  0.00

ATOM     36  HD2 PRO A   3      39.455  30.222  25.103  1.00 99.99

ATOM     37  HD3 PRO A   3      38.191  31.391  25.584  1.00 99.99

ATOM     38  HG2 PRO A   3      41.051  31.910  24.735  1.00 99.99

ATOM     39  HG3 PRO A   3      40.148  32.610  26.121  1.00 99.99

ATOM     40  HB2 PRO A   3      40.408  34.054  23.861  1.00 99.99

ATOM     41  HB3 PRO A   3      38.807  33.950  24.654  1.00 99.99

ATOM     42  HA  PRO A   3      38.134  33.165  22.608  1.00 99.99

ATOM     43  N   ALA A   4      40.827  31.469  21.722  1.00  0.00

ATOM     44  CA  ALA A   4      41.792  31.292  20.630  1.00  0.00

ATOM     45  C   ALA A   4      41.102  31.053  19.271  1.00  0.00

ATOM     46  O   ALA A   4      40.095  30.344  19.198  1.00  0.00

ATOM     47  CB  ALA A   4      42.749  30.142  20.978  1.00  0.00

ATOM     48  H   ALA A   4      40.778  30.761  22.437  1.00 99.99

ATOM     49  HA  ALA A   4      42.379  32.208  20.554  1.00 99.99

ATOM     50  HB1 ALA A   4      42.195  29.210  21.093  1.00 99.99

ATOM     51  HB2 ALA A   4      43.483  30.020  20.178  1.00 99.99

ATOM     52  HB3 ALA A   4      43.279  30.368  21.905  1.00 99.99

ATOM     53  N   ASN A   5      41.661  31.607  18.187  1.00  0.00

ATOM     54  CA  ASN A   5      41.150  31.438  16.819  1.00  0.00

ATOM     55  C   ASN A   5      42.288  31.490  15.766  1.00  0.00

ATOM     56  O   ASN A   5      42.215  32.232  14.784  1.00  0.00

ATOM     57  CB  ASN A   5      40.010  32.450  16.572  1.00  0.00

ATOM     58  CG  ASN A   5      39.061  31.981  15.479  1.00  0.00

ATOM     59  OD1 ASN A   5      38.222  31.119  15.691  1.00  0.00

ATOM     60  ND2 ASN A   5      39.155  32.519  14.284  1.00  0.00

ATOM     61  H   ASN A   5      42.470  32.202  18.314  1.00 99.99

ATOM     62  HA  ASN A   5      40.720  30.438  16.764  1.00 99.99

ATOM     63  HB2 ASN A   5      39.413  32.558  17.478  1.00 99.99

ATOM     64  HB3 ASN A   5      40.417  33.432  16.329  1.00 99.99

ATOM     65 HD21 ASN A   5      38.517  32.212  13.568  1.00 99.99

ATOM     66 HD22 ASN A   5      39.874  33.201  14.091  1.00 99.99

HETATM   67  N   CYX A   6      43.364  30.728  15.992  1.00  0.00

HETATM   68  CA  CYX A   6      44.550  30.692  15.122  1.00  0.00

HETATM   69  C   CYX A   6      44.283  29.967  13.786  1.00  0.00

HETATM   70  O   CYX A   6      43.420  29.088  13.696  1.00  0.00

HETATM   71  CB  CYX A   6      45.717  30.049  15.875  1.00  0.00

HETATM   72  HB2 CYX A   6      45.466  29.008  16.066  1.00  0.00

HETATM   73  HB3 CYX A   6      46.600  30.060  15.236  1.00  0.00

HETATM   74  SG  CYX A   6      46.142  30.835  17.455  1.00  0.00

HETATM   75  H   CYX A   6      43.321  30.068  16.760  1.00  0.00

HETATM   76  HA  CYX A   6      44.834  31.719  14.886  1.00  0.00

ATOM     77  H   CYX A   6      43.321  30.068  16.760  1.00 99.99

ATOM     78  HA  CYX A   6      44.834  31.719  14.886  1.00 99.99

ATOM     79  HB2 CYX A   6      45.466  29.008  16.066  1.00 99.99

ATOM     80  HB3 CYX A   6      46.600  30.060  15.236  1.00 99.99

ATOM     81  N   THR A   7      45.002  30.346  12.729  1.00  0.00

ATOM     82  CA  THR A   7      44.732  29.917  11.345  1.00  0.00

ATOM     83  C   THR A   7      45.484  28.647  10.923  1.00  0.00

ATOM     84  O   THR A   7      46.418  28.185  11.583  1.00  0.00

ATOM     85  CB  THR A   7      45.048  31.051  10.352  1.00  0.00

ATOM     86  OG1 THR A   7      46.443  31.168  10.192  1.00  0.00

ATOM     87  CG2 THR A   7      44.497  32.412  10.781  1.00  0.00

ATOM     88  H   THR A   7      45.769  31.003  12.870  1.00 99.99

ATOM     89  HA  THR A   7      43.666  29.707  11.251  1.00 99.99

ATOM     90  HB  THR A   7      44.611  30.798   9.385  1.00 99.99

ATOM     91 HG21 THR A   7      45.071  32.807  11.620  1.00 99.99

ATOM     92 HG22 THR A   7      44.562  33.112   9.946  1.00 99.99

ATOM     93 HG23 THR A   7      43.452  32.312  11.074  1.00 99.99

ATOM     94  HG1 THR A   7      46.622  32.003   9.721  1.00 99.99

ATOM     95  N   TYR A   8      45.119  28.107   9.753  1.00  0.00

ATOM     96  CA  TYR A   8      45.879  27.044   9.086  1.00  0.00

ATOM     97  C   TYR A   8      47.308  27.506   8.724  1.00  0.00

ATOM     98  O   TYR A   8      48.260  26.750   8.913  1.00  0.00

ATOM     99  CB  TYR A   8      45.094  26.554   7.855  1.00  0.00

ATOM    100  CG  TYR A   8      45.239  27.395   6.592  1.00  0.00

ATOM    101  CD1 TYR A   8      45.987  26.893   5.508  1.00  0.00

ATOM    102  CD2 TYR A   8      44.651  28.674   6.496  1.00  0.00

ATOM    103  CE1 TYR A   8      46.179  27.668   4.350  1.00  0.00

ATOM    104  CE2 TYR A   8      44.847  29.458   5.341  1.00  0.00

ATOM    105  CZ  TYR A   8      45.616  28.962   4.266  1.00  0.00

ATOM    106  OH  TYR A   8      45.803  29.728   3.155  1.00  0.00

ATOM    107  H   TYR A   8      44.296  28.464   9.289  1.00 99.99

ATOM    108  HA  TYR A   8      45.971  26.203   9.776  1.00 99.99

ATOM    109  HB2 TYR A   8      45.432  25.540   7.633  1.00 99.99

ATOM    110  HB3 TYR A   8      44.038  26.476   8.118  1.00 99.99

ATOM    111  HD1 TYR A   8      46.417  25.903   5.563  1.00 99.99

ATOM    112  HE1 TYR A   8      46.760  27.277   3.526  1.00 99.99

ATOM    113  HH  TYR A   8      46.342  29.281   2.477  1.00 99.99

ATOM    114  HE2 TYR A   8      44.409  30.443   5.266  1.00 99.99

ATOM    115  HD2 TYR A   8      44.044  29.064   7.300  1.00 99.99

ATOM    116  N   LEU A   9      47.479  28.765   8.294  1.00  0.00

ATOM    117  CA  LEU A   9      48.788  29.367   8.010  1.00  0.00

ATOM    118  C   LEU A   9      49.690  29.391   9.261  1.00  0.00

ATOM    119  O   LEU A   9      50.892  29.140   9.150  1.00  0.00

ATOM    120  CB  LEU A   9      48.573  30.781   7.432  1.00  0.00

ATOM    121  CG  LEU A   9      49.868  31.575   7.163  1.00  0.00

ATOM    122  CD1 LEU A   9      50.666  30.986   5.998  1.00  0.00

ATOM    123  CD2 LEU A   9      49.538  33.032   6.837  1.00  0.00

ATOM    124  H   LEU A   9      46.661  29.341   8.166  1.00 99.99

ATOM    125  HA  LEU A   9      49.286  28.756   7.255  1.00 99.99

ATOM    126  HB2 LEU A   9      48.001  30.706   6.505  1.00 99.99

ATOM    127  HB3 LEU A   9      47.979  31.353   8.140  1.00 99.99

ATOM    128  HG  LEU A   9      50.493  31.579   8.054  1.00 99.99

ATOM    129 HD11 LEU A   9      50.060  30.986   5.092  1.00 99.99

ATOM    130 HD12 LEU A   9      51.564  31.581   5.832  1.00 99.99

ATOM    131 HD13 LEU A   9      50.967  29.966   6.232  1.00 99.99

ATOM    132 HD21 LEU A   9      48.998  33.480   7.671  1.00 99.99

ATOM    133 HD22 LEU A   9      50.461  33.592   6.684  1.00 99.99

ATOM    134 HD23 LEU A   9      48.925  33.090   5.937  1.00 99.99

ATOM    135  N   ASP A  10      49.122  29.648  10.446  1.00  0.00

ATOM    136  CA  ASP A  10      49.856  29.567  11.716  1.00  0.00

ATOM    137  C   ASP A  10      50.326  28.134  12.037  1.00  0.00

ATOM    138  O   ASP A  10      51.478  27.939  12.438  1.00  0.00

ATOM    139  CB  ASP A  10      49.006  30.085  12.887  1.00  0.00

ATOM    140  CG  ASP A  10      48.511  31.536  12.746  1.00  0.00

ATOM    141  OD1 ASP A  10      49.243  32.388  12.183  1.00  0.00

ATOM    142  OD2 ASP A  10      47.416  31.837  13.281  1.00  0.00

ATOM    143  H   ASP A  10      48.141  29.899  10.467  1.00 99.99

ATOM    144  HA  ASP A  10      50.744  30.197  11.642  1.00 99.99

ATOM    145  HB2 ASP A  10      48.152  29.423  13.030  1.00 99.99

ATOM    146  HB3 ASP A  10      49.616  30.022  13.787  1.00 99.99

ATOM    147  N   LEU A  11      49.450  27.131  11.863  1.00  0.00

ATOM    148  CA  LEU A  11      49.759  25.732  12.177  1.00  0.00

ATOM    149  C   LEU A  11      50.825  25.121  11.248  1.00  0.00

ATOM    150  O   LEU A  11      51.721  24.424  11.732  1.00  0.00

ATOM    151  CB  LEU A  11      48.461  24.899  12.158  1.00  0.00

ATOM    152  CG  LEU A  11      48.675  23.403  12.486  1.00  0.00

ATOM    153  CD1 LEU A  11      49.196  23.181  13.904  1.00  0.00

ATOM    154  CD2 LEU A  11      47.358  22.643  12.365  1.00  0.00

ATOM    155  H   LEU A  11      48.516  27.364  11.549  1.00 99.99

ATOM    156  HA  LEU A  11      50.165  25.710  13.189  1.00 99.99

ATOM    157  HB2 LEU A  11      47.756  25.326  12.872  1.00 99.99

ATOM    158  HB3 LEU A  11      48.016  24.971  11.164  1.00 99.99

ATOM    159  HG  LEU A  11      49.374  22.967  11.775  1.00 99.99

ATOM    160 HD11 LEU A  11      48.492  23.586  14.625  1.00 99.99

ATOM    161 HD12 LEU A  11      49.328  22.114  14.084  1.00 99.99

ATOM    162 HD13 LEU A  11      50.161  23.662  14.034  1.00 99.99

ATOM    163 HD21 LEU A  11      46.983  22.738  11.347  1.00 99.99

ATOM    164 HD22 LEU A  11      47.520  21.585  12.580  1.00 99.99

ATOM    165 HD23 LEU A  11      46.631  23.044  13.072  1.00 99.99

ATOM    166  N   LEU A  12      50.722  25.355   9.934  1.00  0.00

ATOM    167  CA  LEU A  12      51.589  24.735   8.923  1.00  0.00

ATOM    168  C   LEU A  12      53.051  25.204   9.060  1.00  0.00

ATOM    169  O   LEU A  12      53.332  26.394   9.228  1.00  0.00

ATOM    170  CB  LEU A  12      51.044  25.016   7.509  1.00  0.00

ATOM    171  CG  LEU A  12      49.677  24.369   7.210  1.00  0.00

ATOM    172  CD1 LEU A  12      49.118  24.901   5.890  1.00  0.00

ATOM    173  CD2 LEU A  12      49.765  22.852   7.109  1.00  0.00

ATOM    174  H   LEU A  12      49.970  25.956   9.614  1.00 99.99

ATOM    175  HA  LEU A  12      51.582  23.659   9.090  1.00 99.99

ATOM    176  HB2 LEU A  12      50.958  26.097   7.384  1.00 99.99

ATOM    177  HB3 LEU A  12      51.764  24.655   6.774  1.00 99.99

ATOM    178  HG  LEU A  12      48.969  24.598   8.000  1.00 99.99

ATOM    179 HD11 LEU A  12      49.813  24.693   5.077  1.00 99.99

ATOM    180 HD12 LEU A  12      48.165  24.419   5.676  1.00 99.99

ATOM    181 HD13 LEU A  12      48.963  25.978   5.968  1.00 99.99

ATOM    182 HD21 LEU A  12      50.071  22.431   8.065  1.00 99.99

ATOM    183 HD22 LEU A  12      48.779  22.459   6.856  1.00 99.99

ATOM    184 HD23 LEU A  12      50.472  22.561   6.333  1.00 99.99

ATOM    185  N   GLY A  13      53.981  24.247   8.992  1.00  0.00

ATOM    186  CA  GLY A  13      55.399  24.430   9.316  1.00  0.00

ATOM    187  C   GLY A  13      55.933  23.258  10.149  1.00  0.00

ATOM    188  O   GLY A  13      55.459  22.127  10.020  1.00  0.00

ATOM    189  H   GLY A  13      53.684  23.300   8.802  1.00 99.99

ATOM    190  HA2 GLY A  13      55.982  24.499   8.397  1.00 99.99

ATOM    191  HA3 GLY A  13      55.540  25.353   9.880  1.00 99.99

ATOM    192  N   THR A  14      56.901  23.525  11.026  1.00  0.00

ATOM    193  CA  THR A  14      57.509  22.523  11.925  1.00  0.00

ATOM    194  C   THR A  14      57.203  22.845  13.390  1.00  0.00

ATOM    195  O   THR A  14      57.169  24.015  13.778  1.00  0.00

ATOM    196  CB  THR A  14      59.026  22.422  11.689  1.00  0.00

ATOM    197  OG1 THR A  14      59.285  22.283  10.306  1.00  0.00

ATOM    198  CG2 THR A  14      59.664  21.220  12.392  1.00  0.00

ATOM    199  H   THR A  14      57.236  24.476  11.091  1.00 99.99

ATOM    200  HA  THR A  14      57.086  21.543  11.711  1.00 99.99

ATOM    201  HB  THR A  14      59.501  23.338  12.044  1.00 99.99

ATOM    202 HG21 THR A  14      59.183  20.298  12.063  1.00 99.99

ATOM    203 HG22 THR A  14      60.725  21.172  12.147  1.00 99.99

ATOM    204 HG23 THR A  14      59.568  21.310  13.472  1.00 99.99

ATOM    205  HG1 THR A  14      60.198  22.577  10.133  1.00 99.99

ATOM    206  N   TRP A  15      57.008  21.810  14.209  1.00  0.00

ATOM    207  CA  TRP A  15      56.736  21.898  15.648  1.00  0.00

ATOM    208  C   TRP A  15      57.698  21.013  16.453  1.00  0.00

ATOM    209  O   TRP A  15      58.034  19.896  16.050  1.00  0.00

ATOM    210  CB  TRP A  15      55.275  21.513  15.915  1.00  0.00

ATOM    211  CG  TRP A  15      54.251  22.565  15.601  1.00  0.00

ATOM    212  CD1 TRP A  15      53.754  22.856  14.378  1.00  0.00

ATOM    213  CD2 TRP A  15      53.584  23.479  16.526  1.00  0.00

ATOM    214  NE1 TRP A  15      52.830  23.878  14.480  1.00  0.00

ATOM    215  CE2 TRP A  15      52.649  24.272  15.792  1.00  0.00

ATOM    216  CE3 TRP A  15      53.656  23.692  17.920  1.00  0.00

ATOM    217  CZ2 TRP A  15      51.800  25.201  16.417  1.00  0.00

ATOM    218  CZ3 TRP A  15      52.809  24.620  18.557  1.00  0.00

ATOM    219  CH2 TRP A  15      51.873  25.363  17.813  1.00  0.00

ATOM    220  H   TRP A  15      57.051  20.873  13.817  1.00 99.99

ATOM    221  HA  TRP A  15      56.874  22.926  15.988  1.00 99.99

ATOM    222  HB2 TRP A  15      55.031  20.601  15.366  1.00 99.99

ATOM    223  HB3 TRP A  15      55.175  21.280  16.976  1.00 99.99

ATOM    224  HD1 TRP A  15      54.038  22.361  13.456  1.00 99.99

ATOM    225  HE1 TRP A  15      52.339  24.252  13.670  1.00 99.99

ATOM    226  HZ2 TRP A  15      51.095  25.776  15.835  1.00 99.99

ATOM    227  HH2 TRP A  15      51.213  26.059  18.314  1.00 99.99

ATOM    228  HZ3 TRP A  15      52.871  24.749  19.628  1.00 99.99

ATOM    229  HE3 TRP A  15      54.363  23.121  18.502  1.00 99.99

ATOM    230  N   VAL A  16      58.112  21.509  17.622  1.00  0.00

ATOM    231  CA  VAL A  16      58.904  20.769  18.617  1.00  0.00

ATOM    232  C   VAL A  16      57.978  20.335  19.749  1.00  0.00

ATOM    233  O   VAL A  16      57.239  21.150  20.292  1.00  0.00

ATOM    234  CB  VAL A  16      60.073  21.642  19.124  1.00  0.00

ATOM    235  CG1 VAL A  16      60.690  21.169  20.448  1.00  0.00

ATOM    236  CG2 VAL A  16      61.195  21.661  18.081  1.00  0.00

ATOM    237  H   VAL A  16      57.779  22.430  17.895  1.00 99.99

ATOM    238  HA  VAL A  16      59.325  19.868  18.170  1.00 99.99

ATOM    239  HB  VAL A  16      59.719  22.662  19.260  1.00 99.99

ATOM    240 HG11 VAL A  16      61.029  20.135  20.363  1.00 99.99

ATOM    241 HG12 VAL A  16      61.536  21.810  20.701  1.00 99.99

ATOM    242 HG13 VAL A  16      59.963  21.245  21.258  1.00 99.99

ATOM    243 HG21 VAL A  16      60.796  21.921  17.101  1.00 99.99

ATOM    244 HG22 VAL A  16      61.946  22.400  18.362  1.00 99.99

ATOM    245 HG23 VAL A  16      61.667  20.682  18.019  1.00 99.99

ATOM    246  N   PHE A  17      58.008  19.060  20.114  1.00  0.00

ATOM    247  CA  PHE A  17      57.238  18.484  21.215  1.00  0.00

ATOM    248  C   PHE A  17      58.151  18.100  22.376  1.00  0.00

ATOM    249  O   PHE A  17      59.237  17.559  22.164  1.00  0.00

ATOM    250  CB  PHE A  17      56.482  17.235  20.732  1.00  0.00

ATOM    251  CG  PHE A  17      55.457  17.399  19.623  1.00  0.00

ATOM    252  CD1 PHE A  17      55.011  16.247  18.951  1.00  0.00

ATOM    253  CD2 PHE A  17      54.910  18.654  19.281  1.00  0.00

ATOM    254  CE1 PHE A  17      54.022  16.339  17.959  1.00  0.00

ATOM    255  CE2 PHE A  17      53.948  18.752  18.263  1.00  0.00

ATOM    256  CZ  PHE A  17      53.503  17.593  17.605  1.00  0.00

ATOM    257  H   PHE A  17      58.631  18.431  19.620  1.00 99.99

ATOM    258  HA  PHE A  17      56.510  19.206  21.581  1.00 99.99

ATOM    259  HB2 PHE A  17      57.223  16.512  20.392  1.00 99.99

ATOM    260  HB3 PHE A  17      55.971  16.792  21.588  1.00 99.99

ATOM    261  HD1 PHE A  17      55.417  15.279  19.210  1.00 99.99

ATOM    262  HE1 PHE A  17      53.661  15.442  17.473  1.00 99.99

ATOM    263  HZ  PHE A  17      52.757  17.675  16.833  1.00 99.99

ATOM    264  HE2 PHE A  17      53.538  19.714  17.992  1.00 99.99

ATOM    265  HD2 PHE A  17      55.218  19.551  19.791  1.00 99.99

ATOM    266  N   GLN A  18      57.685  18.315  23.605  1.00  0.00

ATOM    267  CA  GLN A  18      58.302  17.787  24.826  1.00  0.00

ATOM    268  C   GLN A  18      57.260  16.984  25.608  1.00  0.00

ATOM    269  O   GLN A  18      56.083  17.341  25.619  1.00  0.00

ATOM    270  CB  GLN A  18      58.942  18.903  25.659  1.00  0.00

ATOM    271  CG  GLN A  18      60.176  19.507  24.968  1.00  0.00

ATOM    272  CD  GLN A  18      60.794  20.712  25.685  1.00  0.00

ATOM    273  OE1 GLN A  18      61.694  21.356  25.160  1.00  0.00

ATOM    274  NE2 GLN A  18      60.372  21.081  26.878  1.00  0.00

ATOM    275  H   GLN A  18      56.795  18.796  23.702  1.00 99.99

ATOM    276  HA  GLN A  18      59.093  17.090  24.551  1.00 99.99

ATOM    277  HB2 GLN A  18      58.199  19.681  25.844  1.00 99.99

ATOM    278  HB3 GLN A  18      59.263  18.474  26.608  1.00 99.99

ATOM    279  HG2 GLN A  18      60.938  18.731  24.899  1.00 99.99

ATOM    280  HG3 GLN A  18      59.908  19.824  23.961  1.00 99.99

ATOM    281 HE21 GLN A  18      60.799  21.888  27.304  1.00 99.99

ATOM    282 HE22 GLN A  18      59.642  20.562  27.361  1.00 99.99

ATOM    283  N   VAL A  19      57.684  15.883  26.232  1.00  0.00

ATOM    284  CA  VAL A  19      56.799  14.855  26.813  1.00  0.00

ATOM    285  C   VAL A  19      57.113  14.618  28.297  1.00  0.00

ATOM    286  O   VAL A  19      58.281  14.575  28.691  1.00  0.00

ATOM    287  CB  VAL A  19      56.896  13.563  25.970  1.00  0.00

ATOM    288  CG1 VAL A  19      56.065  12.408  26.533  1.00  0.00

ATOM    289  CG2 VAL A  19      56.445  13.774  24.516  1.00  0.00

ATOM    290  H   VAL A  19      58.681  15.682  26.209  1.00 99.99

ATOM    291  HA  VAL A  19      55.767  15.198  26.753  1.00 99.99

ATOM    292  HB  VAL A  19      57.934  13.249  25.946  1.00 99.99

ATOM    293 HG11 VAL A  19      55.018  12.706  26.594  1.00 99.99

ATOM    294 HG12 VAL A  19      56.150  11.537  25.881  1.00 99.99

ATOM    295 HG13 VAL A  19      56.426  12.123  27.522  1.00 99.99

ATOM    296 HG21 VAL A  19      57.022  14.566  24.040  1.00 99.99

ATOM    297 HG22 VAL A  19      56.604  12.858  23.944  1.00 99.99

ATOM    298 HG23 VAL A  19      55.387  14.027  24.484  1.00 99.99

ATOM    299  N   GLY A  20      56.069  14.457  29.118  1.00  0.00

ATOM    300  CA  GLY A  20      56.128  14.274  30.576  1.00  0.00

ATOM    301  C   GLY A  20      55.027  13.344  31.104  1.00  0.00

ATOM    302  O   GLY A  20      53.995  13.160  30.458  1.00  0.00

ATOM    303  H   GLY A  20      55.139  14.462  28.704  1.00 99.99

ATOM    304  HA2 GLY A  20      57.095  13.853  30.855  1.00 99.99

ATOM    305  HA3 GLY A  20      56.021  15.240  31.070  1.00 99.99

ATOM    306  N   SER A  21      55.259  12.713  32.259  1.00  0.00

ATOM    307  CA  SER A  21      54.350  11.714  32.864  1.00  0.00

ATOM    308  C   SER A  21      53.987  10.565  31.904  1.00  0.00

ATOM    309  O   SER A  21      52.833  10.136  31.817  1.00  0.00

ATOM    310  CB  SER A  21      53.118  12.386  33.494  1.00  0.00

ATOM    311  OG  SER A  21      53.519  13.243  34.555  1.00  0.00

ATOM    312  H   SER A  21      56.108  12.937  32.762  1.00 99.99

ATOM    313  HA  SER A  21      54.898  11.240  33.679  1.00 99.99

ATOM    314  HB2 SER A  21      52.584  12.963  32.737  1.00 99.99

ATOM    315  HB3 SER A  21      52.445  11.624  33.891  1.00 99.99

ATOM    316  HG  SER A  21      53.798  12.682  35.308  1.00 99.99

ATOM    317  N   SER A  22      54.978  10.077  31.152  1.00  0.00

ATOM    318  CA  SER A  22      54.837   8.943  30.229  1.00  0.00

ATOM    319  C   SER A  22      54.807   7.588  30.956  1.00  0.00

ATOM    320  O   SER A  22      55.254   7.458  32.101  1.00  0.00

ATOM    321  CB  SER A  22      55.943   8.988  29.169  1.00  0.00

ATOM    322  OG  SER A  22      57.223   8.817  29.759  1.00  0.00

ATOM    323  H   SER A  22      55.907  10.451  31.285  1.00 99.99

ATOM    324  HA  SER A  22      53.887   9.050  29.713  1.00 99.99

ATOM    325  HB2 SER A  22      55.769   8.202  28.431  1.00 99.99

ATOM    326  HB3 SER A  22      55.907   9.952  28.659  1.00 99.99

ATOM    327  HG  SER A  22      57.908   8.905  29.065  1.00 99.99

ATOM    328  N   GLY A  23      54.240   6.569  30.297  1.00  0.00

ATOM    329  CA  GLY A  23      53.969   5.257  30.904  1.00  0.00

ATOM    330  C   GLY A  23      52.759   5.254  31.853  1.00  0.00

ATOM    331  O   GLY A  23      52.580   4.308  32.624  1.00  0.00

ATOM    332  H   GLY A  23      53.860   6.747  29.376  1.00 99.99

ATOM    333  HA2 GLY A  23      53.775   4.536  30.109  1.00 99.99

ATOM    334  HA3 GLY A  23      54.847   4.923  31.460  1.00 99.99

ATOM    335  N   SER A  24      51.944   6.313  31.818  1.00  0.00

ATOM    336  CA  SER A  24      50.699   6.459  32.584  1.00  0.00

ATOM    337  C   SER A  24      49.525   5.697  31.935  1.00  0.00

ATOM    338  O   SER A  24      49.687   4.982  30.939  1.00  0.00

ATOM    339  CB  SER A  24      50.407   7.956  32.791  1.00  0.00

ATOM    340  OG  SER A  24      50.354   8.672  31.573  1.00  0.00

ATOM    341  H   SER A  24      52.126   7.023  31.119  1.00 99.99

ATOM    342  HA  SER A  24      50.845   6.028  33.575  1.00 99.99

ATOM    343  HB2 SER A  24      49.462   8.076  33.317  1.00 99.99

ATOM    344  HB3 SER A  24      51.192   8.385  33.417  1.00 99.99

ATOM    345  HG  SER A  24      51.184   9.182  31.498  1.00 99.99

ATOM    346  N   GLN A  25      48.337   5.797  32.539  1.00  0.00

ATOM    347  CA  GLN A  25      47.102   5.093  32.154  1.00  0.00

ATOM    348  C   GLN A  25      45.923   6.069  31.944  1.00  0.00

ATOM    349  O   GLN A  25      46.069   7.284  32.088  1.00  0.00

ATOM    350  CB  GLN A  25      46.800   4.018  33.224  1.00  0.00

ATOM    351  CG  GLN A  25      47.798   2.849  33.265  1.00  0.00

ATOM    352  CD  GLN A  25      47.745   1.995  32.002  1.00  0.00

ATOM    353  OE1 GLN A  25      46.975   1.048  31.884  1.00  0.00

ATOM    354  NE2 GLN A  25      48.537   2.310  31.002  1.00  0.00

ATOM    355  H   GLN A  25      48.265   6.414  33.335  1.00 99.99

ATOM    356  HA  GLN A  25      47.244   4.599  31.194  1.00 99.99

ATOM    357  HB2 GLN A  25      46.805   4.492  34.205  1.00 99.99

ATOM    358  HB3 GLN A  25      45.806   3.600  33.064  1.00 99.99

ATOM    359  HG2 GLN A  25      48.811   3.224  33.412  1.00 99.99

ATOM    360  HG3 GLN A  25      47.555   2.215  34.119  1.00 99.99

ATOM    361 HE21 GLN A  25      48.448   1.810  30.123  1.00 99.99

ATOM    362 HE22 GLN A  25      49.123   3.136  31.057  1.00 99.99

ATOM    363  N   ARG A  26      44.742   5.534  31.593  1.00  0.00

ATOM    364  CA  ARG A  26      43.527   6.292  31.211  1.00  0.00

ATOM    365  C   ARG A  26      43.032   7.292  32.274  1.00  0.00

ATOM    366  O   ARG A  26      42.291   8.217  31.943  1.00  0.00

ATOM    367  CB  ARG A  26      42.407   5.294  30.841  1.00  0.00

ATOM    368  CG  ARG A  26      42.699   4.548  29.525  1.00  0.00

ATOM    369  CD  ARG A  26      41.677   3.448  29.213  1.00  0.00

ATOM    370  NE  ARG A  26      42.040   2.731  27.971  1.00  0.00

ATOM    371  CZ  ARG A  26      41.404   1.712  27.421  1.00  0.00

ATOM    372  NH1 ARG A  26      41.868   1.174  26.329  1.00  0.00

ATOM    373  NH2 ARG A  26      40.325   1.195  27.941  1.00  0.00

ATOM    374  H   ARG A  26      44.697   4.525  31.528  1.00 99.99

ATOM    375  HA  ARG A  26      43.757   6.896  30.330  1.00 99.99

ATOM    376  HB2 ARG A  26      42.281   4.575  31.652  1.00 99.99

ATOM    377  HB3 ARG A  26      41.468   5.837  30.720  1.00 99.99

ATOM    378  HG2 ARG A  26      42.676   5.268  28.713  1.00 99.99

ATOM    379  HG3 ARG A  26      43.689   4.096  29.566  1.00 99.99

ATOM    380  HD2 ARG A  26      41.654   2.742  30.044  1.00 99.99

ATOM    381  HD3 ARG A  26      40.689   3.901  29.102  1.00 99.99

ATOM    382  HE  ARG A  26      42.874   3.038  27.483  1.00 99.99

ATOM    383 HH11 ARG A  26      42.713   1.537  25.918  1.00 99.99

ATOM    384 HH12 ARG A  26      41.401   0.391  25.904  1.00 99.99

ATOM    385 HH21 ARG A  26      39.941   1.604  28.774  1.00 99.99

ATOM    386 HH22 ARG A  26      39.861   0.416  27.505  1.00 99.99

ATOM    387  N   ASP A  27      43.439   7.144  33.536  1.00  0.00

ATOM    388  CA  ASP A  27      43.121   8.062  34.642  1.00  0.00

ATOM    389  C   ASP A  27      43.980   9.352  34.678  1.00  0.00

ATOM    390  O   ASP A  27      43.719  10.229  35.507  1.00  0.00

ATOM    391  CB  ASP A  27      43.236   7.317  35.986  1.00  0.00

ATOM    392  CG  ASP A  27      44.665   6.857  36.331  1.00  0.00

ATOM    393  OD1 ASP A  27      45.308   6.173  35.500  1.00  0.00

ATOM    394  OD2 ASP A  27      45.140   7.155  37.454  1.00  0.00

ATOM    395  H   ASP A  27      44.080   6.390  33.741  1.00 99.99

ATOM    396  HA  ASP A  27      42.081   8.378  34.536  1.00 99.99

ATOM    397  HB2 ASP A  27      42.864   7.967  36.780  1.00 99.99

ATOM    398  HB3 ASP A  27      42.585   6.441  35.958  1.00 99.99

ATOM    399  N   VAL A  28      45.009   9.487  33.829  1.00  0.00

ATOM    400  CA  VAL A  28      45.965  10.611  33.877  1.00  0.00

ATOM    401  C   VAL A  28      45.343  11.959  33.467  1.00  0.00

ATOM    402  O   VAL A  28      44.607  12.054  32.480  1.00  0.00

ATOM    403  CB  VAL A  28      47.245  10.278  33.077  1.00  0.00

ATOM    404  CG1 VAL A  28      47.089  10.387  31.556  1.00  0.00

ATOM    405  CG2 VAL A  28      48.421  11.164  33.507  1.00  0.00

ATOM    406  H   VAL A  28      45.188   8.740  33.165  1.00 99.99

ATOM    407  HA  VAL A  28      46.270  10.704  34.920  1.00 99.99

ATOM    408  HB  VAL A  28      47.519   9.249  33.315  1.00 99.99

ATOM    409 HG11 VAL A  28      47.022  11.430  31.248  1.00 99.99

ATOM    410 HG12 VAL A  28      47.953   9.932  31.074  1.00 99.99

ATOM    411 HG13 VAL A  28      46.194   9.856  31.236  1.00 99.99

ATOM    412 HG21 VAL A  28      48.602  11.047  34.575  1.00 99.99

ATOM    413 HG22 VAL A  28      49.321  10.858  32.973  1.00 99.99

ATOM    414 HG23 VAL A  28      48.223  12.211  33.282  1.00 99.99

ATOM    415  N   ASN A  29      45.671  13.023  34.213  1.00  0.00

ATOM    416  CA  ASN A  29      45.230  14.398  33.958  1.00  0.00

ATOM    417  C   ASN A  29      46.441  15.347  33.913  1.00  0.00

ATOM    418  O   ASN A  29      47.209  15.436  34.873  1.00  0.00

ATOM    419  CB  ASN A  29      44.191  14.796  35.026  1.00  0.00

ATOM    420  CG  ASN A  29      43.448  16.079  34.693  1.00  0.00

ATOM    421  OD1 ASN A  29      43.297  16.460  33.541  1.00  0.00

ATOM    422  ND2 ASN A  29      42.945  16.782  35.681  1.00  0.00

ATOM    423  H   ASN A  29      46.271  12.877  35.015  1.00 99.99

ATOM    424  HA  ASN A  29      44.740  14.435  32.982  1.00 99.99

ATOM    425  HB2 ASN A  29      43.447  14.005  35.124  1.00 99.99

ATOM    426  HB3 ASN A  29      44.692  14.910  35.989  1.00 99.99

ATOM    427 HD21 ASN A  29      42.466  17.643  35.461  1.00 99.99

ATOM    428 HD22 ASN A  29      43.067  16.481  36.637  1.00 99.99

HETATM  429  N   CYX A  30      46.623  16.059  32.796  1.00  0.00

HETATM  430  CA  CYX A  30      47.846  16.820  32.513  1.00  0.00

HETATM  431  C   CYX A  30      47.958  18.195  33.205  1.00  0.00

HETATM  432  O   CYX A  30      48.947  18.902  33.003  1.00  0.00

HETATM  433  CB  CYX A  30      48.038  16.892  30.993  1.00  0.00

HETATM  434  HB2 CYX A  30      47.224  17.467  30.547  1.00  0.00

HETATM  435  HB3 CYX A  30      48.969  17.414  30.794  1.00  0.00

HETATM  436  SG  CYX A  30      48.127  15.269  30.186  1.00  0.00

HETATM  437  H   CYX A  30      45.952  15.969  32.047  1.00  0.00

HETATM  438  HA  CYX A  30      48.683  16.241  32.906  1.00  0.00

ATOM    439  H   CYX A  30      45.952  15.969  32.047  1.00 99.99

ATOM    440  HA  CYX A  30      48.683  16.241  32.906  1.00 99.99

ATOM    441  HB2 CYX A  30      47.224  17.467  30.547  1.00 99.99

ATOM    442  HB3 CYX A  30      48.969  17.414  30.794  1.00 99.99

ATOM    443  N   SER A  31      46.999  18.562  34.063  1.00  0.00

ATOM    444  CA  SER A  31      47.081  19.740  34.947  1.00  0.00

ATOM    445  C   SER A  31      48.217  19.634  35.981  1.00  0.00

ATOM    446  O   SER A  31      48.805  20.652  36.356  1.00  0.00

ATOM    447  CB  SER A  31      45.746  19.909  35.683  1.00  0.00

ATOM    448  OG  SER A  31      45.453  18.749  36.450  1.00  0.00

ATOM    449  H   SER A  31      46.206  17.948  34.194  1.00 99.99

ATOM    450  HA  SER A  31      47.254  20.630  34.342  1.00 99.99

ATOM    451  HB2 SER A  31      45.808  20.778  36.341  1.00 99.99

ATOM    452  HB3 SER A  31      44.952  20.076  34.955  1.00 99.99

ATOM    453  HG  SER A  31      44.645  18.921  36.975  1.00 99.99

ATOM    454  N   VAL A  32      48.557  18.409  36.408  1.00  0.00

ATOM    455  CA  VAL A  32      49.614  18.092  37.391  1.00  0.00

ATOM    456  C   VAL A  32      50.714  17.192  36.799  1.00  0.00

ATOM    457  O   VAL A  32      51.300  16.355  37.491  1.00  0.00

ATOM    458  CB  VAL A  32      49.025  17.572  38.724  1.00  0.00

ATOM    459  CG1 VAL A  32      48.118  18.625  39.373  1.00  0.00

ATOM    460  CG2 VAL A  32      48.233  16.265  38.585  1.00  0.00

ATOM    461  H   VAL A  32      47.976  17.643  36.089  1.00 99.99

ATOM    462  HA  VAL A  32      50.132  19.019  37.638  1.00 99.99

ATOM    463  HB  VAL A  32      49.851  17.397  39.414  1.00 99.99

ATOM    464 HG11 VAL A  32      47.210  18.761  38.785  1.00 99.99

ATOM    465 HG12 VAL A  32      47.844  18.305  40.378  1.00 99.99

ATOM    466 HG13 VAL A  32      48.645  19.577  39.442  1.00 99.99

ATOM    467 HG21 VAL A  32      48.858  15.486  38.151  1.00 99.99

ATOM    468 HG22 VAL A  32      47.908  15.933  39.573  1.00 99.99

ATOM    469 HG23 VAL A  32      47.355  16.415  37.956  1.00 99.99

ATOM    470  N   MET A  33      51.008  17.374  35.505  1.00  0.00

ATOM    471  CA  MET A  33      52.114  16.715  34.796  1.00  0.00

ATOM    472  C   MET A  33      53.455  16.926  35.532  1.00  0.00

ATOM    473  O   MET A  33      53.796  18.049  35.915  1.00  0.00

ATOM    474  CB  MET A  33      52.172  17.255  33.354  1.00  0.00

ATOM    475  CG  MET A  33      53.321  16.674  32.514  1.00  0.00

ATOM    476  SD  MET A  33      53.527  17.385  30.851  1.00  0.00

ATOM    477  CE  MET A  33      54.014  19.086  31.266  1.00  0.00

ATOM    478  H   MET A  33      50.494  18.089  35.010  1.00 99.99

ATOM    479  HA  MET A  33      51.909  15.643  34.751  1.00 99.99

ATOM    480  HB2 MET A  33      51.230  17.035  32.850  1.00 99.99

ATOM    481  HB3 MET A  33      52.286  18.338  33.403  1.00 99.99

ATOM    482  HG2 MET A  33      54.259  16.820  33.043  1.00 99.99

ATOM    483  HG3 MET A  33      53.162  15.600  32.415  1.00 99.99

ATOM    484  HE1 MET A  33      54.918  19.072  31.874  1.00 99.99

ATOM    485  HE2 MET A  33      54.201  19.648  30.351  1.00 99.99

ATOM    486  HE3 MET A  33      53.215  19.582  31.816  1.00 99.99

ATOM    487  N   GLY A  34      54.213  15.843  35.723  1.00  0.00

ATOM    488  CA  GLY A  34      55.545  15.847  36.340  1.00  0.00

ATOM    489  C   GLY A  34      56.663  16.348  35.406  1.00  0.00

ATOM    490  O   GLY A  34      56.381  16.882  34.326  1.00  0.00

ATOM    491  H   GLY A  34      53.868  14.957  35.367  1.00 99.99

ATOM    492  HA2 GLY A  34      55.533  16.471  37.235  1.00 99.99

ATOM    493  HA3 GLY A  34      55.787  14.829  36.650  1.00 99.99

ATOM    494  N   PRO A  35      57.942  16.162  35.784  1.00  0.00

ATOM    495  CA  PRO A  35      59.091  16.545  34.961  1.00  0.00

ATOM    496  C   PRO A  35      59.076  15.930  33.550  1.00  0.00

ATOM    497  O   PRO A  35      58.692  14.770  33.361  1.00  0.00

ATOM    498  CB  PRO A  35      60.324  16.092  35.751  1.00  0.00

ATOM    499  CG  PRO A  35      59.851  16.158  37.202  1.00  0.00

ATOM    500  CD  PRO A  35      58.388  15.729  37.102  1.00  0.00

ATOM    501  HD2 PRO A  35      58.311  14.644  37.179  1.00 99.99

ATOM    502  HD3 PRO A  35      57.811  16.205  37.898  1.00 99.99

ATOM    503  HG2 PRO A  35      60.425  15.491  37.847  1.00 99.99

ATOM    504  HG3 PRO A  35      59.911  17.187  37.562  1.00 99.99

ATOM    505  HB2 PRO A  35      60.572  15.058  35.503  1.00 99.99

ATOM    506  HB3 PRO A  35      61.181  16.743  35.574  1.00 99.99

ATOM    507  HA  PRO A  35      59.104  17.633  34.883  1.00 99.99

ATOM    508  N   GLN A  36      59.522  16.706  32.558  1.00  0.00

ATOM    509  CA  GLN A  36      59.685  16.257  31.168  1.00  0.00

ATOM    510  C   GLN A  36      61.091  15.674  30.942  1.00  0.00

ATOM    511  O   GLN A  36      62.085  16.240  31.402  1.00  0.00

ATOM    512  CB  GLN A  36      59.410  17.416  30.192  1.00  0.00

ATOM    513  CG  GLN A  36      57.956  17.919  30.253  1.00  0.00

ATOM    514  CD  GLN A  36      57.621  18.926  29.149  1.00  0.00

ATOM    515  OE1 GLN A  36      58.443  19.719  28.704  1.00  0.00

ATOM    516  NE2 GLN A  36      56.397  18.932  28.663  1.00  0.00

ATOM    517  H   GLN A  36      59.843  17.636  32.788  1.00 99.99

ATOM    518  HA  GLN A  36      58.960  15.469  30.965  1.00 99.99

ATOM    519  HB2 GLN A  36      60.090  18.242  30.406  1.00 99.99

ATOM    520  HB3 GLN A  36      59.610  17.064  29.178  1.00 99.99

ATOM    521  HG2 GLN A  36      57.288  17.064  30.160  1.00 99.99

ATOM    522  HG3 GLN A  36      57.766  18.390  31.219  1.00 99.99

ATOM    523 HE21 GLN A  36      56.172  19.602  27.928  1.00 99.99

ATOM    524 HE22 GLN A  36      55.701  18.300  29.019  1.00 99.99

ATOM    525  N   GLU A  37      61.179  14.552  30.218  1.00  0.00

ATOM    526  CA  GLU A  37      62.440  13.811  29.984  1.00  0.00

ATOM    527  C   GLU A  37      62.646  13.363  28.518  1.00  0.00

ATOM    528  O   GLU A  37      63.627  12.680  28.209  1.00  0.00

ATOM    529  CB  GLU A  37      62.523  12.596  30.932  1.00  0.00

ATOM    530  CG  GLU A  37      62.452  12.958  32.426  1.00  0.00

ATOM    531  CD  GLU A  37      62.866  11.786  33.341  1.00  0.00

ATOM    532  OE1 GLU A  37      63.459  12.041  34.418  1.00  0.00

ATOM    533  OE2 GLU A  37      62.597  10.602  33.015  1.00  0.00

ATOM    534  H   GLU A  37      60.313  14.132  29.898  1.00 99.99

ATOM    535  HA  GLU A  37      63.286  14.462  30.211  1.00 99.99

ATOM    536  HB2 GLU A  37      61.717  11.901  30.692  1.00 99.99

ATOM    537  HB3 GLU A  37      63.475  12.093  30.759  1.00 99.99

ATOM    538  HG2 GLU A  37      63.118  13.804  32.609  1.00 99.99

ATOM    539  HG3 GLU A  37      61.434  13.265  32.675  1.00 99.99

ATOM    540  N   LYS A  38      61.741  13.752  27.606  1.00  0.00

ATOM    541  CA  LYS A  38      61.713  13.345  26.187  1.00  0.00

ATOM    542  C   LYS A  38      61.346  14.517  25.270  1.00  0.00

ATOM    543  O   LYS A  38      60.527  15.362  25.643  1.00  0.00

ATOM    544  CB  LYS A  38      60.727  12.177  25.997  1.00  0.00

ATOM    545  CG  LYS A  38      61.297  10.817  26.425  1.00  0.00

ATOM    546  CD  LYS A  38      60.241   9.719  26.230  1.00  0.00

ATOM    547  CE  LYS A  38      60.815   8.346  26.606  1.00  0.00

ATOM    548  NZ  LYS A  38      59.838   7.251  26.348  1.00  0.00

ATOM    549  H   LYS A  38      60.998  14.362  27.924  1.00 99.99

ATOM    550  HA  LYS A  38      62.709  13.012  25.888  1.00 99.99

ATOM    551  HB2 LYS A  38      59.827  12.376  26.580  1.00 99.99

ATOM    552  HB3 LYS A  38      60.448  12.110  24.943  1.00 99.99

ATOM    553  HG2 LYS A  38      62.174  10.590  25.816  1.00 99.99

ATOM    554  HG3 LYS A  38      61.589  10.852  27.474  1.00 99.99

ATOM    555  HD2 LYS A  38      59.376   9.938  26.860  1.00 99.99

ATOM    556  HD3 LYS A  38      59.925   9.706  25.186  1.00 99.99

ATOM    557  HE2 LYS A  38      61.725   8.175  26.022  1.00 99.99

ATOM    558  HE3 LYS A  38      61.096   8.359  27.664  1.00 99.99

ATOM    559  HZ1 LYS A  38      59.587   7.202  25.368  1.00 99.99

ATOM    560  HZ2 LYS A  38      60.224   6.351  26.603  1.00 99.99

ATOM    561  HZ3 LYS A  38      58.986   7.373  26.880  1.00 99.99

ATOM    562  N   LYS A  39      61.927  14.539  24.067  1.00  0.00

ATOM    563  CA  LYS A  39      61.776  15.594  23.046  1.00  0.00

ATOM    564  C   LYS A  39      61.681  14.982  21.638  1.00  0.00

ATOM    565  O   LYS A  39      62.438  14.067  21.310  1.00  0.00

ATOM    566  CB  LYS A  39      62.946  16.585  23.212  1.00  0.00

ATOM    567  CG  LYS A  39      62.749  17.946  22.523  1.00  0.00

ATOM    568  CD  LYS A  39      63.749  18.960  23.108  1.00  0.00

ATOM    569  CE  LYS A  39      63.569  20.368  22.523  1.00  0.00

ATOM    570  NZ  LYS A  39      64.382  21.369  23.271  1.00  0.00

ATOM    571  H   LYS A  39      62.561  13.780  23.851  1.00 99.99

ATOM    572  HA  LYS A  39      60.846  16.129  23.242  1.00 99.99

ATOM    573  HB2 LYS A  39      63.071  16.767  24.281  1.00 99.99

ATOM    574  HB3 LYS A  39      63.867  16.129  22.846  1.00 99.99

ATOM    575  HG2 LYS A  39      62.900  17.845  21.447  1.00 99.99

ATOM    576  HG3 LYS A  39      61.738  18.307  22.704  1.00 99.99

ATOM    577  HD2 LYS A  39      63.603  19.011  24.189  1.00 99.99

ATOM    578  HD3 LYS A  39      64.768  18.616  22.913  1.00 99.99

ATOM    579  HE2 LYS A  39      63.860  20.352  21.468  1.00 99.99

ATOM    580  HE3 LYS A  39      62.510  20.641  22.581  1.00 99.99

ATOM    581  HZ1 LYS A  39      65.362  21.118  23.289  1.00 99.99

ATOM    582  HZ2 LYS A  39      64.314  22.288  22.852  1.00 99.99

ATOM    583  HZ3 LYS A  39      64.064  21.456  24.230  1.00 99.99

ATOM    584  N   VAL A  40      60.730  15.456  20.830  1.00  0.00

ATOM    585  CA  VAL A  40      60.319  14.882  19.526  1.00  0.00

ATOM    586  C   VAL A  40      60.045  16.015  18.529  1.00  0.00

ATOM    587  O   VAL A  40      59.533  17.060  18.923  1.00  0.00

ATOM    588  CB  VAL A  40      59.073  13.975  19.714  1.00  0.00

ATOM    589  CG1 VAL A  40      58.439  13.506  18.397  1.00  0.00

ATOM    590  CG2 VAL A  40      59.401  12.719  20.535  1.00  0.00

ATOM    591  H   VAL A  40      60.189  16.245  21.171  1.00 99.99

ATOM    592  HA  VAL A  40      61.126  14.271  19.121  1.00 99.99

ATOM    593  HB  VAL A  40      58.314  14.533  20.260  1.00 99.99

ATOM    594 HG11 VAL A  40      59.176  12.985  17.786  1.00 99.99

ATOM    595 HG12 VAL A  40      57.608  12.830  18.604  1.00 99.99

ATOM    596 HG13 VAL A  40      58.038  14.356  17.844  1.00 99.99

ATOM    597 HG21 VAL A  40      59.720  12.994  21.539  1.00 99.99

ATOM    598 HG22 VAL A  40      58.515  12.089  20.628  1.00 99.99

ATOM    599 HG23 VAL A  40      60.192  12.147  20.047  1.00 99.99

ATOM    600  N   VAL A  41      60.367  15.844  17.242  1.00  0.00

ATOM    601  CA  VAL A  41      60.104  16.852  16.192  1.00  0.00

ATOM    602  C   VAL A  41      59.093  16.325  15.170  1.00  0.00

ATOM    603  O   VAL A  41      59.231  15.198  14.690  1.00  0.00

ATOM    604  CB  VAL A  41      61.404  17.304  15.491  1.00  0.00

ATOM    605  CG1 VAL A  41      61.136  18.441  14.496  1.00  0.00

ATOM    606  CG2 VAL A  41      62.448  17.806  16.499  1.00  0.00

ATOM    607  H   VAL A  41      60.787  14.969  16.955  1.00 99.99

ATOM    608  HA  VAL A  41      59.669  17.742  16.647  1.00 99.99

ATOM    609  HB  VAL A  41      61.830  16.461  14.946  1.00 99.99

ATOM    610 HG11 VAL A  41      60.671  19.286  15.006  1.00 99.99

ATOM    611 HG12 VAL A  41      62.073  18.769  14.046  1.00 99.99

ATOM    612 HG13 VAL A  41      60.482  18.102  13.693  1.00 99.99

ATOM    613 HG21 VAL A  41      62.763  16.994  17.153  1.00 99.99

ATOM    614 HG22 VAL A  41      63.329  18.173  15.970  1.00 99.99

ATOM    615 HG23 VAL A  41      62.028  18.609  17.102  1.00 99.99

ATOM    616  N   VAL A  42      58.101  17.149  14.806  1.00  0.00

ATOM    617  CA  VAL A  42      57.120  16.840  13.750  1.00  0.00

ATOM    618  C   VAL A  42      57.025  17.976  12.732  1.00  0.00

ATOM    619  O   VAL A  42      56.903  19.151  13.085  1.00  0.00

ATOM    620  CB  VAL A  42      55.735  16.470  14.320  1.00  0.00

ATOM    621  CG1 VAL A  42      54.717  16.172  13.208  1.00  0.00

ATOM    622  CG2 VAL A  42      55.820  15.221  15.207  1.00  0.00

ATOM    623  H   VAL A  42      58.054  18.070  15.233  1.00 99.99

ATOM    624  HA  VAL A  42      57.472  15.964  13.208  1.00 99.99

ATOM    625  HB  VAL A  42      55.356  17.301  14.918  1.00 99.99

ATOM    626 HG11 VAL A  42      55.095  15.386  12.554  1.00 99.99

ATOM    627 HG12 VAL A  42      53.773  15.846  13.642  1.00 99.99

ATOM    628 HG13 VAL A  42      54.521  17.069  12.620  1.00 99.99

ATOM    629 HG21 VAL A  42      56.401  15.438  16.102  1.00 99.99

ATOM    630 HG22 VAL A  42      54.822  14.912  15.514  1.00 99.99

ATOM    631 HG23 VAL A  42      56.292  14.404  14.661  1.00 99.99

ATOM    632  N   TYR A  43      57.049  17.607  11.455  1.00  0.00

ATOM    633  CA  TYR A  43      56.938  18.486  10.294  1.00  0.00

ATOM    634  C   TYR A  43      55.555  18.310   9.650  1.00  0.00

ATOM    635  O   TYR A  43      55.107  17.175   9.466  1.00  0.00

ATOM    636  CB  TYR A  43      58.033  18.119   9.282  1.00  0.00

ATOM    637  CG  TYR A  43      59.466  18.180   9.793  1.00  0.00

ATOM    638  CD1 TYR A  43      60.002  17.119  10.554  1.00  0.00

ATOM    639  CD2 TYR A  43      60.280  19.284   9.473  1.00  0.00

ATOM    640  CE1 TYR A  43      61.331  17.172  11.019  1.00  0.00

ATOM    641  CE2 TYR A  43      61.610  19.342   9.933  1.00  0.00

ATOM    642  CZ  TYR A  43      62.138  18.291  10.712  1.00  0.00

ATOM    643  OH  TYR A  43      63.427  18.359  11.152  1.00  0.00

ATOM    644  H   TYR A  43      57.129  16.615  11.260  1.00 99.99

ATOM    645  HA  TYR A  43      57.070  19.527  10.590  1.00 99.99

ATOM    646  HB2 TYR A  43      57.839  17.105   8.933  1.00 99.99

ATOM    647  HB3 TYR A  43      57.936  18.777   8.417  1.00 99.99

ATOM    648  HD1 TYR A  43      59.394  16.253  10.776  1.00 99.99

ATOM    649  HE1 TYR A  43      61.733  16.358  11.604  1.00 99.99

ATOM    650  HH  TYR A  43      63.717  17.544  11.601  1.00 99.99

ATOM    651  HE2 TYR A  43      62.234  20.192   9.692  1.00 99.99

ATOM    652  HD2 TYR A  43      59.882  20.092   8.874  1.00 99.99

ATOM    653  N   LEU A  44      54.887  19.411   9.294  1.00  0.00

ATOM    654  CA  LEU A  44      53.574  19.425   8.636  1.00  0.00

ATOM    655  C   LEU A  44      53.692  19.964   7.195  1.00  0.00

ATOM    656  O   LEU A  44      54.294  21.016   6.963  1.00  0.00

ATOM    657  CB  LEU A  44      52.566  20.239   9.480  1.00  0.00

ATOM    658  CG  LEU A  44      52.422  19.815  10.958  1.00  0.00

ATOM    659  CD1 LEU A  44      51.339  20.653  11.643  1.00  0.00

ATOM    660  CD2 LEU A  44      52.034  18.346  11.121  1.00  0.00

ATOM    661  H   LEU A  44      55.306  20.315   9.488  1.00 99.99

ATOM    662  HA  LEU A  44      53.194  18.405   8.567  1.00 99.99

ATOM    663  HB2 LEU A  44      52.865  21.288   9.460  1.00 99.99

ATOM    664  HB3 LEU A  44      51.590  20.168   8.999  1.00 99.99

ATOM    665  HG  LEU A  44      53.363  19.988  11.482  1.00 99.99

ATOM    666 HD11 LEU A  44      50.382  20.502  11.148  1.00 99.99

ATOM    667 HD12 LEU A  44      51.247  20.359  12.689  1.00 99.99

ATOM    668 HD13 LEU A  44      51.605  21.706  11.599  1.00 99.99

ATOM    669 HD21 LEU A  44      52.829  17.707  10.743  1.00 99.99

ATOM    670 HD22 LEU A  44      51.882  18.114  12.176  1.00 99.99

ATOM    671 HD23 LEU A  44      51.116  18.146  10.572  1.00 99.99

ATOM    672  N   GLN A  45      53.102  19.251   6.231  1.00  0.00

ATOM    673  CA  GLN A  45      53.098  19.552   4.790  1.00  0.00

ATOM    674  C   GLN A  45      51.723  19.265   4.150  1.00  0.00

ATOM    675  O   GLN A  45      50.932  18.473   4.671  1.00  0.00

ATOM    676  CB  GLN A  45      54.187  18.750   4.050  1.00  0.00

ATOM    677  CG  GLN A  45      55.632  19.077   4.470  1.00  0.00

ATOM    678  CD  GLN A  45      56.669  18.673   3.414  1.00  0.00

ATOM    679  OE1 GLN A  45      56.420  17.911   2.486  1.00  0.00

ATOM    680  NE2 GLN A  45      57.890  19.155   3.512  1.00  0.00

ATOM    681  H   GLN A  45      52.600  18.411   6.509  1.00 99.99

ATOM    682  HA  GLN A  45      53.303  20.615   4.650  1.00 99.99

ATOM    683  HB2 GLN A  45      54.008  17.682   4.178  1.00 99.99

ATOM    684  HB3 GLN A  45      54.089  18.982   2.988  1.00 99.99

ATOM    685  HG2 GLN A  45      55.722  20.151   4.633  1.00 99.99

ATOM    686  HG3 GLN A  45      55.862  18.572   5.409  1.00 99.99

ATOM    687 HE21 GLN A  45      58.578  18.865   2.832  1.00 99.99

ATOM    688 HE22 GLN A  45      58.148  19.748   4.287  1.00 99.99

ATOM    689  N   LYS A  46      51.433  19.903   3.004  1.00  0.00

ATOM    690  CA  LYS A  46      50.113  19.852   2.335  1.00  0.00

ATOM    691  C   LYS A  46      48.995  20.315   3.300  1.00  0.00

ATOM    692  O   LYS A  46      49.265  21.050   4.250  1.00  0.00

ATOM    693  CB  LYS A  46      49.910  18.443   1.716  1.00  0.00

ATOM    694  CG  LYS A  46      49.164  18.497   0.367  1.00  0.00

ATOM    695  CD  LYS A  46      48.375  17.217   0.055  1.00  0.00

ATOM    696  CE  LYS A  46      49.246  15.954  -0.036  1.00  0.00

ATOM    697  NZ  LYS A  46      48.451  14.741   0.289  1.00  0.00

ATOM    698  H   LYS A  46      52.138  20.515   2.613  1.00 99.99

ATOM    699  HA  LYS A  46      50.133  20.577   1.517  1.00 99.99

ATOM    700  HB2 LYS A  46      50.880  17.975   1.538  1.00 99.99

ATOM    701  HB3 LYS A  46      49.374  17.811   2.425  1.00 99.99

ATOM    702  HG2 LYS A  46      48.455  19.326   0.374  1.00 99.99

ATOM    703  HG3 LYS A  46      49.886  18.684  -0.430  1.00 99.99

ATOM    704  HD2 LYS A  46      47.620  17.090   0.833  1.00 99.99

ATOM    705  HD3 LYS A  46      47.849  17.348  -0.892  1.00 99.99

ATOM    706  HE2 LYS A  46      49.667  15.884  -1.044  1.00 99.99

ATOM    707  HE3 LYS A  46      50.079  16.033   0.670  1.00 99.99

ATOM    708  HZ1 LYS A  46      47.649  14.646  -0.321  1.00 99.99

ATOM    709  HZ2 LYS A  46      49.007  13.899   0.204  1.00 99.99

ATOM    710  HZ3 LYS A  46      48.109  14.798   1.251  1.00 99.99

ATOM    711  N   LEU A  47      47.739  19.916   3.065  1.00  0.00

ATOM    712  CA  LEU A  47      46.629  20.105   4.020  1.00  0.00

ATOM    713  C   LEU A  47      46.422  18.913   4.987  1.00  0.00

ATOM    714  O   LEU A  47      45.626  19.036   5.919  1.00  0.00

ATOM    715  CB  LEU A  47      45.342  20.455   3.240  1.00  0.00

ATOM    716  CG  LEU A  47      45.342  21.887   2.661  1.00  0.00

ATOM    717  CD1 LEU A  47      44.263  22.054   1.592  1.00  0.00

ATOM    718  CD2 LEU A  47      45.064  22.935   3.743  1.00  0.00

ATOM    719  H   LEU A  47      47.555  19.392   2.222  1.00 99.99

ATOM    720  HA  LEU A  47      46.861  20.954   4.665  1.00 99.99

ATOM    721  HB2 LEU A  47      45.216  19.730   2.435  1.00 99.99

ATOM    722  HB3 LEU A  47      44.481  20.361   3.903  1.00 99.99

ATOM    723  HG  LEU A  47      46.306  22.093   2.198  1.00 99.99

ATOM    724 HD11 LEU A  47      43.277  22.050   2.054  1.00 99.99

ATOM    725 HD12 LEU A  47      44.404  23.002   1.074  1.00 99.99

ATOM    726 HD13 LEU A  47      44.329  21.246   0.862  1.00 99.99

ATOM    727 HD21 LEU A  47      45.860  22.932   4.487  1.00 99.99

ATOM    728 HD22 LEU A  47      45.014  23.928   3.294  1.00 99.99

ATOM    729 HD23 LEU A  47      44.113  22.723   4.236  1.00 99.99

ATOM    730  N   ASP A  48      47.108  17.774   4.792  1.00  0.00

ATOM    731  CA  ASP A  48      46.832  16.512   5.514  1.00  0.00

ATOM    732  C   ASP A  48      48.053  15.693   5.989  1.00  0.00

ATOM    733  O   ASP A  48      47.870  14.750   6.765  1.00  0.00

ATOM    734  CB  ASP A  48      45.993  15.601   4.595  1.00  0.00

ATOM    735  CG  ASP A  48      46.665  15.187   3.267  1.00  0.00

ATOM    736  OD1 ASP A  48      46.020  14.464   2.472  1.00  0.00

ATOM    737  OD2 ASP A  48      47.828  15.568   2.985  1.00  0.00

ATOM    738  H   ASP A  48      47.703  17.707   3.980  1.00 99.99

ATOM    739  HA  ASP A  48      46.239  16.725   6.405  1.00 99.99

ATOM    740  HB2 ASP A  48      45.728  14.697   5.146  1.00 99.99

ATOM    741  HB3 ASP A  48      45.065  16.117   4.368  1.00 99.99

ATOM    742  N   THR A  49      49.281  16.030   5.578  1.00  0.00

ATOM    743  CA  THR A  49      50.457  15.153   5.732  1.00  0.00

ATOM    744  C   THR A  49      51.439  15.598   6.826  1.00  0.00

ATOM    745  O   THR A  49      51.894  16.740   6.851  1.00  0.00

ATOM    746  CB  THR A  49      51.158  15.020   4.367  1.00  0.00

ATOM    747  OG1 THR A  49      50.286  14.435   3.415  1.00  0.00

ATOM    748  CG2 THR A  49      52.399  14.127   4.414  1.00  0.00

ATOM    749  H   THR A  49      49.398  16.873   5.029  1.00 99.99

ATOM    750  HA  THR A  49      50.115  14.154   5.997  1.00 99.99

ATOM    751  HB  THR A  49      51.453  16.008   4.011  1.00 99.99

ATOM    752 HG21 THR A  49      52.150  13.168   4.867  1.00 99.99

ATOM    753 HG22 THR A  49      52.767  13.962   3.401  1.00 99.99

ATOM    754 HG23 THR A  49      53.187  14.611   4.990  1.00 99.99

ATOM    755  HG1 THR A  49      49.461  14.965   3.377  1.00 99.99

ATOM    756  N   ALA A  50      51.817  14.675   7.714  1.00  0.00

ATOM    757  CA  ALA A  50      52.766  14.892   8.815  1.00  0.00

ATOM    758  C   ALA A  50      53.908  13.854   8.811  1.00  0.00

ATOM    759  O   ALA A  50      53.677  12.706   8.423  1.00  0.00

ATOM    760  CB  ALA A  50      51.985  14.875  10.136  1.00  0.00

ATOM    761  H   ALA A  50      51.408  13.750   7.641  1.00 99.99

ATOM    762  HA  ALA A  50      53.216  15.877   8.706  1.00 99.99

ATOM    763  HB1 ALA A  50      51.474  13.918  10.259  1.00 99.99

ATOM    764  HB2 ALA A  50      52.667  15.028  10.973  1.00 99.99

ATOM    765  HB3 ALA A  50      51.246  15.676  10.136  1.00 99.99

ATOM    766  N   TYR A  51      55.119  14.227   9.255  1.00  0.00

ATOM    767  CA  TYR A  51      56.265  13.306   9.387  1.00  0.00

ATOM    768  C   TYR A  51      57.234  13.643  10.538  1.00  0.00

ATOM    769  O   TYR A  51      57.264  14.768  11.035  1.00  0.00

ATOM    770  CB  TYR A  51      57.003  13.143   8.045  1.00  0.00

ATOM    771  CG  TYR A  51      57.732  14.357   7.497  1.00  0.00

ATOM    772  CD1 TYR A  51      59.017  14.692   7.973  1.00  0.00

ATOM    773  CD2 TYR A  51      57.164  15.093   6.439  1.00  0.00

ATOM    774  CE1 TYR A  51      59.729  15.765   7.402  1.00  0.00

ATOM    775  CE2 TYR A  51      57.878  16.158   5.861  1.00  0.00

ATOM    776  CZ  TYR A  51      59.157  16.506   6.343  1.00  0.00

ATOM    777  OH  TYR A  51      59.833  17.547   5.778  1.00  0.00

ATOM    778  H   TYR A  51      55.258  15.196   9.520  1.00 99.99

ATOM    779  HA  TYR A  51      55.855  12.329   9.638  1.00 99.99

ATOM    780  HB2 TYR A  51      57.732  12.339   8.155  1.00 99.99

ATOM    781  HB3 TYR A  51      56.284  12.803   7.299  1.00 99.99

ATOM    782  HD1 TYR A  51      59.465  14.122   8.776  1.00 99.99

ATOM    783  HE1 TYR A  51      60.707  16.028   7.778  1.00 99.99

ATOM    784  HH  TYR A  51      60.715  17.680   6.171  1.00 99.99

ATOM    785  HE2 TYR A  51      57.458  16.703   5.031  1.00 99.99

ATOM    786  HD2 TYR A  51      56.189  14.825   6.051  1.00 99.99

ATOM    787  N   ASP A  52      58.007  12.642  10.980  1.00  0.00

ATOM    788  CA  ASP A  52      58.930  12.677  12.132  1.00  0.00

ATOM    789  C   ASP A  52      60.421  12.536  11.732  1.00  0.00

ATOM    790  O   ASP A  52      60.776  12.536  10.551  1.00  0.00

ATOM    791  CB  ASP A  52      58.522  11.585  13.147  1.00  0.00

ATOM    792  CG  ASP A  52      58.571  10.131  12.633  1.00  0.00

ATOM    793  OD1 ASP A  52      58.928   9.877  11.460  1.00  0.00

ATOM    794  OD2 ASP A  52      58.264   9.210  13.420  1.00  0.00

ATOM    795  H   ASP A  52      57.959  11.757  10.493  1.00 99.99

ATOM    796  HA  ASP A  52      58.835  13.638  12.635  1.00 99.99

ATOM    797  HB2 ASP A  52      59.164  11.661  14.025  1.00 99.99

ATOM    798  HB3 ASP A  52      57.512  11.795  13.493  1.00 99.99

ATOM    799  N   ASP A  53      61.310  12.399  12.727  1.00  0.00

ATOM    800  CA  ASP A  53      62.764  12.212  12.569  1.00  0.00

ATOM    801  C   ASP A  53      63.152  10.985  11.713  1.00  0.00

ATOM    802  O   ASP A  53      64.198  10.980  11.057  1.00  0.00

ATOM    803  CB  ASP A  53      63.403  12.022  13.960  1.00  0.00

ATOM    804  CG  ASP A  53      62.947  13.042  15.017  1.00  0.00

ATOM    805  OD1 ASP A  53      63.692  14.018  15.274  1.00  0.00

ATOM    806  OD2 ASP A  53      61.859  12.853  15.614  1.00  0.00

ATOM    807  H   ASP A  53      60.965  12.462  13.680  1.00 99.99

ATOM    808  HA  ASP A  53      63.191  13.105  12.108  1.00 99.99

ATOM    809  HB2 ASP A  53      63.148  11.022  14.322  1.00 99.99

ATOM    810  HB3 ASP A  53      64.489  12.057  13.859  1.00 99.99

ATOM    811  N   LEU A  54      62.303   9.949  11.716  1.00  0.00

ATOM    812  CA  LEU A  54      62.436   8.715  10.931  1.00  0.00

ATOM    813  C   LEU A  54      61.758   8.804   9.543  1.00  0.00

ATOM    814  O   LEU A  54      61.950   7.915   8.708  1.00  0.00

ATOM    815  CB  LEU A  54      61.863   7.562  11.776  1.00  0.00

ATOM    816  CG  LEU A  54      62.838   7.035  12.846  1.00  0.00

ATOM    817  CD1 LEU A  54      62.074   6.348  13.980  1.00  0.00

ATOM    818  CD2 LEU A  54      63.811   6.016  12.245  1.00  0.00

ATOM    819  H   LEU A  54      61.464  10.051  12.269  1.00 99.99

ATOM    820  HA  LEU A  54      63.494   8.520  10.743  1.00 99.99

ATOM    821  HB2 LEU A  54      60.962   7.927  12.271  1.00 99.99

ATOM    822  HB3 LEU A  54      61.574   6.734  11.128  1.00 99.99

ATOM    823  HG  LEU A  54      63.405   7.864  13.272  1.00 99.99

ATOM    824 HD11 LEU A  54      61.524   5.488  13.599  1.00 99.99

ATOM    825 HD12 LEU A  54      62.776   6.018  14.746  1.00 99.99

ATOM    826 HD13 LEU A  54      61.377   7.054  14.433  1.00 99.99

ATOM    827 HD21 LEU A  54      64.401   6.483  11.459  1.00 99.99

ATOM    828 HD22 LEU A  54      64.486   5.648  13.019  1.00 99.99

ATOM    829 HD23 LEU A  54      63.259   5.174  11.825  1.00 99.99

ATOM    830  N   GLY A  55      60.987   9.863   9.276  1.00  0.00

ATOM    831  CA  GLY A  55      60.334  10.134   7.990  1.00  0.00

ATOM    832  C   GLY A  55      59.045   9.334   7.744  1.00  0.00

ATOM    833  O   GLY A  55      58.713   9.053   6.589  1.00  0.00

ATOM    834  H   GLY A  55      60.862  10.551  10.011  1.00 99.99

ATOM    835  HA2 GLY A  55      60.078  11.193   7.958  1.00 99.99

ATOM    836  HA3 GLY A  55      61.033   9.930   7.179  1.00 99.99

ATOM    837  N   ASN A  56      58.321   8.947   8.800  1.00  0.00

ATOM    838  CA  ASN A  56      57.074   8.174   8.708  1.00  0.00

ATOM    839  C   ASN A  56      55.900   9.012   8.165  1.00  0.00

ATOM    840  O   ASN A  56      55.850  10.222   8.370  1.00  0.00

ATOM    841  CB  ASN A  56      56.733   7.578  10.083  1.00  0.00

ATOM    842  CG  ASN A  56      57.769   6.566  10.531  1.00  0.00

ATOM    843  OD1 ASN A  56      57.776   5.417  10.110  1.00  0.00

ATOM    844  ND2 ASN A  56      58.674   6.958  11.391  1.00  0.00

ATOM    845  H   ASN A  56      58.639   9.233   9.725  1.00 99.99

ATOM    846  HA  ASN A  56      57.233   7.348   8.011  1.00 99.99

ATOM    847  HB2 ASN A  56      56.658   8.375  10.823  1.00 99.99

ATOM    848  HB3 ASN A  56      55.769   7.069  10.036  1.00 99.99

ATOM    849 HD21 ASN A  56      59.364   6.294  11.696  1.00 99.99

ATOM    850 HD22 ASN A  56      58.679   7.930  11.711  1.00 99.99

ATOM    851  N   SER A  57      54.941   8.368   7.491  1.00  0.00

ATOM    852  CA  SER A  57      53.782   9.036   6.875  1.00  0.00

ATOM    853  C   SER A  57      52.571   9.046   7.820  1.00  0.00

ATOM    854  O   SER A  57      51.948   8.008   8.067  1.00  0.00

ATOM    855  CB  SER A  57      53.457   8.358   5.539  1.00  0.00

ATOM    856  OG  SER A  57      52.387   9.022   4.885  1.00  0.00

ATOM    857  H   SER A  57      55.013   7.364   7.393  1.00 99.99

ATOM    858  HA  SER A  57      54.045  10.071   6.649  1.00 99.99

ATOM    859  HB2 SER A  57      54.343   8.389   4.902  1.00 99.99

ATOM    860  HB3 SER A  57      53.191   7.313   5.714  1.00 99.99

ATOM    861  HG  SER A  57      52.233   8.582   4.022  1.00 99.99

ATOM    862  N   GLY A  58      52.261  10.220   8.379  1.00  0.00

ATOM    863  CA  GLY A  58      51.164  10.468   9.322  1.00  0.00

ATOM    864  C   GLY A  58      50.061  11.379   8.772  1.00  0.00

ATOM    865  O   GLY A  58      50.277  12.165   7.845  1.00  0.00

ATOM    866  H   GLY A  58      52.849  11.017   8.153  1.00 99.99

ATOM    867  HA2 GLY A  58      50.711   9.523   9.625  1.00 99.99

ATOM    868  HA3 GLY A  58      51.561  10.939  10.219  1.00 99.99

HETATM  869  N   HIE A  59      48.878  11.290   9.385  1.00  0.00

HETATM  870  CA  HIE A  59      47.705  12.133   9.111  1.00  0.00

HETATM  871  C   HIE A  59      47.572  13.225  10.180  1.00  0.00

HETATM  872  O   HIE A  59      47.819  12.962  11.357  1.00  0.00

HETATM  873  CB  HIE A  59      46.437  11.263   9.101  1.00  0.00

HETATM  874  HB2 HIE A  59      46.346  10.748  10.059  1.00  0.00

HETATM  875  HB3 HIE A  59      45.572  11.918   8.999  1.00  0.00

HETATM  876  CG  HIE A  59      46.374  10.240   7.991  1.00  0.00

HETATM  877  ND1 HIE A  59      45.860  10.464   6.711  1.00  0.00

HETATM  878  CE1 HIE A  59      45.961   9.291   6.061  1.00  0.00

HETATM  879  HE1 HIE A  59      45.641   9.116   5.039  1.00  0.00

HETATM  880  NE2 HIE A  59      46.512   8.359   6.860  1.00  0.00

HETATM  881  HE2 HIE A  59      46.691   7.394   6.595  1.00  0.00

HETATM  882  CD2 HIE A  59      46.778   8.937   8.083  1.00  0.00

HETATM  883  HD2 HIE A  59      47.214   8.458   8.951  1.00  0.00

HETATM  884  H   HIE A  59      48.831  10.692  10.205  1.00  0.00

HETATM  885  HA  HIE A  59      47.805  12.610   8.135  1.00  0.00

ATOM    886  H   HIE A  59      48.831  10.692  10.205  1.00 99.99

ATOM    887  HA  HIE A  59      47.805  12.610   8.135  1.00 99.99

ATOM    888  HB2 HIE A  59      46.346  10.748  10.059  1.00 99.99

ATOM    889  HB3 HIE A  59      45.572  11.918   8.999  1.00 99.99

ATOM    890  HE1 HIE A  59      45.641   9.116   5.039  1.00 99.99

ATOM    891  HE2 HIE A  59      46.691   7.394   6.595  1.00 99.99

ATOM    892  HD2 HIE A  59      47.214   8.458   8.951  1.00 99.99

ATOM    893  N   PHE A  60      47.137  14.434   9.814  1.00  0.00

ATOM    894  CA  PHE A  60      46.847  15.500  10.785  1.00  0.00

ATOM    895  C   PHE A  60      45.703  16.432  10.357  1.00  0.00

ATOM    896  O   PHE A  60      45.311  16.467   9.187  1.00  0.00

ATOM    897  CB  PHE A  60      48.119  16.301  11.108  1.00  0.00

ATOM    898  CG  PHE A  60      48.397  17.465  10.179  1.00  0.00

ATOM    899  CD1 PHE A  60      47.992  18.766  10.540  1.00  0.00

ATOM    900  CD2 PHE A  60      49.030  17.244   8.944  1.00  0.00

ATOM    901  CE1 PHE A  60      48.189  19.837   9.651  1.00  0.00

ATOM    902  CE2 PHE A  60      49.250  18.320   8.068  1.00  0.00

ATOM    903  CZ  PHE A  60      48.814  19.606   8.414  1.00  0.00

ATOM    904  H   PHE A  60      46.997  14.631   8.829  1.00 99.99

ATOM    905  HA  PHE A  60      46.521  15.025  11.712  1.00 99.99

ATOM    906  HB2 PHE A  60      47.997  16.712  12.107  1.00 99.99

ATOM    907  HB3 PHE A  60      48.981  15.636  11.136  1.00 99.99

ATOM    908  HD1 PHE A  60      47.515  18.945  11.494  1.00 99.99

ATOM    909  HE1 PHE A  60      47.865  20.832   9.917  1.00 99.99

ATOM    910  HZ  PHE A  60      48.963  20.413   7.719  1.00 99.99

ATOM    911  HE2 PHE A  60      49.745  18.166   7.122  1.00 99.99

ATOM    912  HD2 PHE A  60      49.344  16.248   8.669  1.00 99.99

ATOM    913  N   THR A  61      45.169  17.190  11.320  1.00  0.00

ATOM    914  CA  THR A  61      44.173  18.247  11.094  1.00  0.00

ATOM    915  C   THR A  61      44.256  19.385  12.123  1.00  0.00

ATOM    916  O   THR A  61      44.733  19.197  13.246  1.00  0.00

ATOM    917  CB  THR A  61      42.761  17.646  11.033  1.00  0.00

ATOM    918  OG1 THR A  61      41.880  18.624  10.534  1.00  0.00

ATOM    919  CG2 THR A  61      42.234  17.161  12.385  1.00  0.00

ATOM    920  H   THR A  61      45.519  17.071  12.269  1.00 99.99

ATOM    921  HA  THR A  61      44.372  18.689  10.118  1.00 99.99

ATOM    922  HB  THR A  61      42.765  16.806  10.337  1.00 99.99

ATOM    923 HG21 THR A  61      42.197  17.979  13.105  1.00 99.99

ATOM    924 HG22 THR A  61      41.230  16.764  12.265  1.00 99.99

ATOM    925 HG23 THR A  61      42.880  16.371  12.767  1.00 99.99

ATOM    926  HG1 THR A  61      41.082  18.176  10.210  1.00 99.99

ATOM    927  N   ILE A  62      43.778  20.576  11.745  1.00  0.00

ATOM    928  CA  ILE A  62      43.545  21.704  12.658  1.00  0.00

ATOM    929  C   ILE A  62      42.135  21.553  13.252  1.00  0.00

ATOM    930  O   ILE A  62      41.157  21.390  12.518  1.00  0.00

ATOM    931  CB  ILE A  62      43.763  23.060  11.938  1.00  0.00

ATOM    932  CG1 ILE A  62      43.731  24.223  12.959  1.00  0.00

ATOM    933  CG2 ILE A  62      42.781  23.309  10.778  1.00  0.00

ATOM    934  CD1 ILE A  62      43.960  25.612  12.348  1.00  0.00

ATOM    935  H   ILE A  62      43.319  20.613  10.844  1.00 99.99

ATOM    936  HA  ILE A  62      44.267  21.649  13.474  1.00 99.99

ATOM    937  HB  ILE A  62      44.756  23.037  11.498  1.00 99.99

ATOM    938 HG21 ILE A  62      41.804  23.590  11.172  1.00 99.99

ATOM    939 HG22 ILE A  62      43.149  24.115  10.144  1.00 99.99

ATOM    940 HG23 ILE A  62      42.683  22.418  10.159  1.00 99.99

ATOM    941 HG12 ILE A  62      42.776  24.230  13.484  1.00 99.99

ATOM    942 HG13 ILE A  62      44.515  24.054  13.697  1.00 99.99

ATOM    943 HD11 ILE A  62      43.128  25.887  11.701  1.00 99.99

ATOM    944 HD12 ILE A  62      44.033  26.351  13.144  1.00 99.99

ATOM    945 HD13 ILE A  62      44.887  25.616  11.774  1.00 99.99

ATOM    946  N   ILE A  63      41.997  21.603  14.580  1.00  0.00

ATOM    947  CA  ILE A  63      40.687  21.427  15.237  1.00  0.00

ATOM    948  C   ILE A  63      39.948  22.773  15.249  1.00  0.00

ATOM    949  O   ILE A  63      39.970  23.532  16.216  1.00  0.00

ATOM    950  CB  ILE A  63      40.810  20.688  16.592  1.00  0.00

ATOM    951  CG1 ILE A  63      41.706  21.388  17.636  1.00  0.00

ATOM    952  CG2 ILE A  63      41.303  19.254  16.314  1.00  0.00

ATOM    953  CD1 ILE A  63      41.022  21.683  18.977  1.00  0.00

ATOM    954  H   ILE A  63      42.811  21.817  15.148  1.00 99.99

ATOM    955  HA  ILE A  63      40.085  20.765  14.611  1.00 99.99

ATOM    956  HB  ILE A  63      39.810  20.596  17.005  1.00 99.99

ATOM    957 HG21 ILE A  63      42.346  19.258  15.990  1.00 99.99

ATOM    958 HG22 ILE A  63      41.209  18.643  17.211  1.00 99.99

ATOM    959 HG23 ILE A  63      40.698  18.788  15.532  1.00 99.99

ATOM    960 HG12 ILE A  63      42.591  20.779  17.828  1.00 99.99

ATOM    961 HG13 ILE A  63      42.035  22.339  17.232  1.00 99.99

ATOM    962 HD11 ILE A  63      40.450  20.820  19.318  1.00 99.99

ATOM    963 HD12 ILE A  63      41.780  21.927  19.724  1.00 99.99

ATOM    964 HD13 ILE A  63      40.358  22.538  18.871  1.00 99.99

ATOM    965  N   TYR A  64      39.305  23.060  14.112  1.00  0.00

ATOM    966  CA  TYR A  64      38.728  24.356  13.732  1.00  0.00

ATOM    967  C   TYR A  64      39.786  25.464  13.790  1.00  0.00

ATOM    968  O   TYR A  64      40.539  25.620  12.832  1.00  0.00

ATOM    969  CB  TYR A  64      37.406  24.655  14.456  1.00  0.00

ATOM    970  CG  TYR A  64      36.685  25.896  13.963  1.00  0.00

ATOM    971  CD1 TYR A  64      36.264  25.974  12.620  1.00  0.00

ATOM    972  CD2 TYR A  64      36.417  26.964  14.841  1.00  0.00

ATOM    973  CE1 TYR A  64      35.585  27.114  12.155  1.00  0.00

ATOM    974  CE2 TYR A  64      35.748  28.113  14.375  1.00  0.00

ATOM    975  CZ  TYR A  64      35.328  28.191  13.031  1.00  0.00

ATOM    976  OH  TYR A  64      34.646  29.283  12.593  1.00  0.00

ATOM    977  H   TYR A  64      39.446  22.401  13.352  1.00 99.99

ATOM    978  HA  TYR A  64      38.478  24.283  12.675  1.00 99.99

ATOM    979  HB2 TYR A  64      36.734  23.814  14.310  1.00 99.99

ATOM    980  HB3 TYR A  64      37.591  24.743  15.526  1.00 99.99

ATOM    981  HD1 TYR A  64      36.461  25.163  11.934  1.00 99.99

ATOM    982  HE1 TYR A  64      35.264  27.167  11.125  1.00 99.99

ATOM    983  HH  TYR A  64      34.472  29.221  11.635  1.00 99.99

ATOM    984  HE2 TYR A  64      35.545  28.941  15.039  1.00 99.99

ATOM    985  HD2 TYR A  64      36.723  26.910  15.873  1.00 99.99

ATOM    986  N   ASN A  65      39.905  26.171  14.919  1.00  0.00

ATOM    987  CA  ASN A  65      40.918  27.209  15.135  1.00  0.00

ATOM    988  C   ASN A  65      41.489  27.215  16.574  1.00  0.00

ATOM    989  O   ASN A  65      42.074  28.209  16.999  1.00  0.00

ATOM    990  CB  ASN A  65      40.326  28.566  14.707  1.00  0.00

ATOM    991  CG  ASN A  65      39.945  28.646  13.236  1.00  0.00

ATOM    992  OD1 ASN A  65      38.785  28.640  12.859  1.00  0.00

ATOM    993  ND2 ASN A  65      40.919  28.747  12.361  1.00  0.00

ATOM    994  H   ASN A  65      39.240  25.990  15.663  1.00 99.99

ATOM    995  HA  ASN A  65      41.776  27.002  14.491  1.00 99.99

ATOM    996  HB2 ASN A  65      39.448  28.787  15.310  1.00 99.99

ATOM    997  HB3 ASN A  65      41.068  29.335  14.874  1.00 99.99

ATOM    998 HD21 ASN A  65      40.685  28.726  11.383  1.00 99.99

ATOM    999 HD22 ASN A  65      41.877  28.750  12.695  1.00 99.99

ATOM   1000  N   GLN A  66      41.308  26.126  17.339  1.00  0.00

ATOM   1001  CA  GLN A  66      41.648  26.054  18.775  1.00  0.00

ATOM   1002  C   GLN A  66      42.775  25.062  19.112  1.00  0.00

ATOM   1003  O   GLN A  66      43.092  24.893  20.284  1.00  0.00

ATOM   1004  CB  GLN A  66      40.380  25.741  19.600  1.00  0.00

ATOM   1005  CG  GLN A  66      39.379  26.907  19.672  1.00  0.00

ATOM   1006  CD  GLN A  66      38.638  27.167  18.368  1.00  0.00

ATOM   1007  OE1 GLN A  66      38.220  26.246  17.678  1.00  0.00

ATOM   1008  NE2 GLN A  66      38.447  28.402  17.979  1.00  0.00

ATOM   1009  H   GLN A  66      40.821  25.328  16.937  1.00 99.99

ATOM   1010  HA  GLN A  66      42.016  27.027  19.108  1.00 99.99

ATOM   1011  HB2 GLN A  66      39.889  24.851  19.201  1.00 99.99

ATOM   1012  HB3 GLN A  66      40.669  25.518  20.628  1.00 99.99

ATOM   1013  HG2 GLN A  66      38.632  26.669  20.428  1.00 99.99

ATOM   1014  HG3 GLN A  66      39.903  27.806  19.995  1.00 99.99

ATOM   1015 HE21 GLN A  66      37.938  28.585  17.131  1.00 99.99

ATOM   1016 HE22 GLN A  66      38.854  29.167  18.516  1.00 99.99

ATOM   1017  N   GLY A  67      43.401  24.409  18.129  1.00  0.00

ATOM   1018  CA  GLY A  67      44.458  23.413  18.358  1.00  0.00

ATOM   1019  C   GLY A  67      44.741  22.535  17.140  1.00  0.00

ATOM   1020  O   GLY A  67      44.281  22.822  16.031  1.00  0.00

ATOM   1021  H   GLY A  67      43.149  24.603  17.169  1.00 99.99

ATOM   1022  HA2 GLY A  67      45.384  23.910  18.646  1.00 99.99

ATOM   1023  HA3 GLY A  67      44.148  22.761  19.174  1.00 99.99

ATOM   1024  N   PHE A  68      45.416  21.408  17.358  1.00  0.00

ATOM   1025  CA  PHE A  68      45.648  20.384  16.334  1.00  0.00

ATOM   1026  C   PHE A  68      45.468  18.955  16.855  1.00  0.00

ATOM   1027  O   PHE A  68      45.534  18.682  18.056  1.00  0.00

ATOM   1028  CB  PHE A  68      47.032  20.567  15.690  1.00  0.00

ATOM   1029  CG  PHE A  68      48.224  20.406  16.622  1.00  0.00

ATOM   1030  CD1 PHE A  68      48.665  19.128  17.021  1.00  0.00

ATOM   1031  CD2 PHE A  68      48.920  21.546  17.064  1.00  0.00

ATOM   1032  CE1 PHE A  68      49.776  18.996  17.876  1.00  0.00

ATOM   1033  CE2 PHE A  68      50.057  21.412  17.880  1.00  0.00

ATOM   1034  CZ  PHE A  68      50.475  20.138  18.300  1.00  0.00

ATOM   1035  H   PHE A  68      45.716  21.200  18.306  1.00 99.99

ATOM   1036  HA  PHE A  68      44.910  20.511  15.542  1.00 99.99

ATOM   1037  HB2 PHE A  68      47.137  19.848  14.876  1.00 99.99

ATOM   1038  HB3 PHE A  68      47.063  21.556  15.236  1.00 99.99

ATOM   1039  HD1 PHE A  68      48.154  18.240  16.676  1.00 99.99

ATOM   1040  HE1 PHE A  68      50.106  18.016  18.191  1.00 99.99

ATOM   1041  HZ  PHE A  68      51.337  20.037  18.945  1.00 99.99

ATOM   1042  HE2 PHE A  68      50.608  22.291  18.185  1.00 99.99

ATOM   1043  HD2 PHE A  68      48.593  22.528  16.765  1.00 99.99

ATOM   1044  N   GLU A  69      45.270  18.038  15.910  1.00  0.00

ATOM   1045  CA  GLU A  69      45.300  16.593  16.117  1.00  0.00

ATOM   1046  C   GLU A  69      46.235  15.959  15.075  1.00  0.00

ATOM   1047  O   GLU A  69      46.183  16.318  13.895  1.00  0.00

ATOM   1048  CB  GLU A  69      43.868  16.035  16.091  1.00  0.00

ATOM   1049  CG  GLU A  69      43.750  14.618  16.675  1.00  0.00

ATOM   1050  CD  GLU A  69      43.817  13.460  15.659  1.00  0.00

ATOM   1051  OE1 GLU A  69      43.395  12.343  16.054  1.00  0.00

ATOM   1052  OE2 GLU A  69      44.282  13.644  14.512  1.00  0.00

ATOM   1053  H   GLU A  69      45.217  18.352  14.944  1.00 99.99

ATOM   1054  HA  GLU A  69      45.718  16.397  17.103  1.00 99.99

ATOM   1055  HB2 GLU A  69      43.251  16.686  16.713  1.00 99.99

ATOM   1056  HB3 GLU A  69      43.456  16.077  15.083  1.00 99.99

ATOM   1057  HG2 GLU A  69      44.509  14.473  17.441  1.00 99.99

ATOM   1058  HG3 GLU A  69      42.789  14.567  17.190  1.00 99.99

ATOM   1059  N   ILE A  70      47.129  15.068  15.518  1.00  0.00

ATOM   1060  CA  ILE A  70      48.116  14.362  14.682  1.00  0.00

ATOM   1061  C   ILE A  70      48.057  12.867  15.011  1.00  0.00

ATOM   1062  O   ILE A  70      48.028  12.493  16.183  1.00  0.00

ATOM   1063  CB  ILE A  70      49.546  14.930  14.901  1.00  0.00

ATOM   1064  CG1 ILE A  70      49.698  16.368  14.353  1.00  0.00

ATOM   1065  CG2 ILE A  70      50.638  14.043  14.266  1.00  0.00

ATOM   1066  CD1 ILE A  70      50.850  17.141  14.999  1.00  0.00

ATOM   1067  H   ILE A  70      47.101  14.820  16.503  1.00 99.99

ATOM   1068  HA  ILE A  70      47.859  14.481  13.630  1.00 99.99

ATOM   1069  HB  ILE A  70      49.725  14.952  15.977  1.00 99.99

ATOM   1070 HG21 ILE A  70      50.459  13.926  13.196  1.00 99.99

ATOM   1071 HG22 ILE A  70      51.623  14.485  14.412  1.00 99.99

ATOM   1072 HG23 ILE A  70      50.661  13.062  14.742  1.00 99.99

ATOM   1073 HG12 ILE A  70      49.869  16.339  13.280  1.00 99.99

ATOM   1074 HG13 ILE A  70      48.790  16.938  14.543  1.00 99.99

ATOM   1075 HD11 ILE A  70      51.809  16.721  14.702  1.00 99.99

ATOM   1076 HD12 ILE A  70      50.811  18.185  14.683  1.00 99.99

ATOM   1077 HD13 ILE A  70      50.751  17.091  16.081  1.00 99.99

ATOM   1078  N   VAL A  71      48.121  12.008  13.994  1.00  0.00

ATOM   1079  CA  VAL A  71      48.295  10.555  14.133  1.00  0.00

ATOM   1080  C   VAL A  71      49.475  10.118  13.269  1.00  0.00

ATOM   1081  O   VAL A  71      49.404  10.131  12.038  1.00  0.00

ATOM   1082  CB  VAL A  71      47.005   9.778  13.817  1.00  0.00

ATOM   1083  CG1 VAL A  71      47.206   8.275  14.051  1.00  0.00

ATOM   1084  CG2 VAL A  71      45.859  10.251  14.716  1.00  0.00

ATOM   1085  H   VAL A  71      48.106  12.387  13.051  1.00 99.99

ATOM   1086  HA  VAL A  71      48.550  10.333  15.167  1.00 99.99

ATOM   1087  HB  VAL A  71      46.719   9.939  12.777  1.00 99.99

ATOM   1088 HG11 VAL A  71      47.539   8.093  15.075  1.00 99.99

ATOM   1089 HG12 VAL A  71      46.269   7.744  13.880  1.00 99.99

ATOM   1090 HG13 VAL A  71      47.947   7.881  13.355  1.00 99.99

ATOM   1091 HG21 VAL A  71      45.564  11.259  14.431  1.00 99.99

ATOM   1092 HG22 VAL A  71      44.996   9.596  14.616  1.00 99.99

ATOM   1093 HG23 VAL A  71      46.180  10.272  15.754  1.00 99.99

ATOM   1094  N   LEU A  72      50.582   9.780  13.930  1.00  0.00

ATOM   1095  CA  LEU A  72      51.893   9.549  13.319  1.00  0.00

ATOM   1096  C   LEU A  72      52.684   8.514  14.137  1.00  0.00

ATOM   1097  O   LEU A  72      52.777   8.632  15.359  1.00  0.00

ATOM   1098  CB  LEU A  72      52.599  10.923  13.232  1.00  0.00

ATOM   1099  CG  LEU A  72      54.075  10.937  12.794  1.00  0.00

ATOM   1100  CD1 LEU A  72      54.292  10.426  11.370  1.00  0.00

ATOM   1101  CD2 LEU A  72      54.577  12.379  12.840  1.00  0.00

ATOM   1102  H   LEU A  72      50.532   9.731  14.944  1.00 99.99

ATOM   1103  HA  LEU A  72      51.755   9.160  12.309  1.00 99.99

ATOM   1104  HB2 LEU A  72      52.030  11.560  12.554  1.00 99.99

ATOM   1105  HB3 LEU A  72      52.554  11.381  14.222  1.00 99.99

ATOM   1106  HG  LEU A  72      54.669  10.335  13.480  1.00 99.99

ATOM   1107 HD11 LEU A  72      53.807  11.089  10.656  1.00 99.99

ATOM   1108 HD12 LEU A  72      55.361  10.409  11.155  1.00 99.99

ATOM   1109 HD13 LEU A  72      53.900   9.418  11.253  1.00 99.99

ATOM   1110 HD21 LEU A  72      54.506  12.760  13.859  1.00 99.99

ATOM   1111 HD22 LEU A  72      55.616  12.420  12.526  1.00 99.99

ATOM   1112 HD23 LEU A  72      53.984  13.011  12.178  1.00 99.99

ATOM   1113  N   ASN A  73      53.267   7.521  13.452  1.00  0.00

ATOM   1114  CA  ASN A  73      54.165   6.503  14.018  1.00  0.00

ATOM   1115  C   ASN A  73      53.616   5.854  15.319  1.00  0.00

ATOM   1116  O   ASN A  73      54.213   5.944  16.393  1.00  0.00

ATOM   1117  CB  ASN A  73      55.564   7.140  14.138  1.00  0.00

ATOM   1118  CG  ASN A  73      56.688   6.156  14.430  1.00  0.00

ATOM   1119  OD1 ASN A  73      56.511   4.950  14.555  1.00  0.00

ATOM   1120  ND2 ASN A  73      57.900   6.650  14.518  1.00  0.00

ATOM   1121  H   ASN A  73      53.106   7.479  12.454  1.00 99.99

ATOM   1122  HA  ASN A  73      54.241   5.693  13.289  1.00 99.99

ATOM   1123  HB2 ASN A  73      55.808   7.643  13.202  1.00 99.99

ATOM   1124  HB3 ASN A  73      55.554   7.893  14.926  1.00 99.99

ATOM   1125 HD21 ASN A  73      58.669   6.030  14.704  1.00 99.99

ATOM   1126 HD22 ASN A  73      58.049   7.632  14.268  1.00 99.99

ATOM   1127  N   ASP A  74      52.443   5.216  15.203  1.00  0.00

ATOM   1128  CA  ASP A  74      51.716   4.466  16.252  1.00  0.00

ATOM   1129  C   ASP A  74      51.186   5.282  17.456  1.00  0.00

ATOM   1130  O   ASP A  74      50.610   4.701  18.382  1.00  0.00

ATOM   1131  CB  ASP A  74      52.483   3.200  16.691  1.00  0.00

ATOM   1132  CG  ASP A  74      52.867   2.230  15.556  1.00  0.00

ATOM   1133  OD1 ASP A  74      52.275   2.273  14.449  1.00  0.00

ATOM   1134  OD2 ASP A  74      53.748   1.366  15.791  1.00  0.00

ATOM   1135  H   ASP A  74      52.036   5.188  14.278  1.00 99.99

ATOM   1136  HA  ASP A  74      50.808   4.100  15.770  1.00 99.99

ATOM   1137  HB2 ASP A  74      53.386   3.503  17.223  1.00 99.99

ATOM   1138  HB3 ASP A  74      51.863   2.646  17.396  1.00 99.99

ATOM   1139  N   TYR A  75      51.279   6.617  17.422  1.00  0.00

ATOM   1140  CA  TYR A  75      50.741   7.517  18.452  1.00  0.00

ATOM   1141  C   TYR A  75      49.753   8.539  17.880  1.00  0.00

ATOM   1142  O   TYR A  75      49.941   9.078  16.786  1.00  0.00

ATOM   1143  CB  TYR A  75      51.881   8.205  19.221  1.00  0.00

ATOM   1144  CG  TYR A  75      52.556   7.309  20.245  1.00  0.00

ATOM   1145  CD1 TYR A  75      53.620   6.467  19.869  1.00  0.00

ATOM   1146  CD2 TYR A  75      52.102   7.306  21.578  1.00  0.00

ATOM   1147  CE1 TYR A  75      54.221   5.615  20.816  1.00  0.00

ATOM   1148  CE2 TYR A  75      52.697   6.459  22.531  1.00  0.00

ATOM   1149  CZ  TYR A  75      53.758   5.609  22.153  1.00  0.00

ATOM   1150  OH  TYR A  75      54.328   4.787  23.080  1.00  0.00

ATOM   1151  H   TYR A  75      51.763   7.044  16.642  1.00 99.99

ATOM   1152  HA  TYR A  75      50.182   6.931  19.180  1.00 99.99

ATOM   1153  HB2 TYR A  75      52.623   8.579  18.513  1.00 99.99

ATOM   1154  HB3 TYR A  75      51.474   9.071  19.746  1.00 99.99

ATOM   1155  HD1 TYR A  75      53.972   6.469  18.848  1.00 99.99

ATOM   1156  HE1 TYR A  75      55.032   4.966  20.522  1.00 99.99

ATOM   1157  HH  TYR A  75      55.063   4.264  22.714  1.00 99.99

ATOM   1158  HE2 TYR A  75      52.346   6.452  23.553  1.00 99.99

ATOM   1159  HD2 TYR A  75      51.287   7.950  21.867  1.00 99.99

ATOM   1160  N   LYS A  76      48.706   8.822  18.662  1.00  0.00

ATOM   1161  CA  LYS A  76      47.719   9.881  18.434  1.00  0.00

ATOM   1162  C   LYS A  76      47.905  11.003  19.469  1.00  0.00

ATOM   1163  O   LYS A  76      47.949  10.750  20.672  1.00  0.00

ATOM   1164  CB  LYS A  76      46.290   9.296  18.374  1.00  0.00

ATOM   1165  CG  LYS A  76      45.903   8.302  19.485  1.00  0.00

ATOM   1166  CD  LYS A  76      44.372   8.132  19.550  1.00  0.00

ATOM   1167  CE  LYS A  76      43.858   6.948  20.384  1.00  0.00

ATOM   1168  NZ  LYS A  76      44.525   6.822  21.699  1.00  0.00

ATOM   1169  H   LYS A  76      48.661   8.353  19.565  1.00 99.99

ATOM   1170  HA  LYS A  76      47.912  10.329  17.460  1.00 99.99

ATOM   1171  HB2 LYS A  76      45.584  10.127  18.365  1.00 99.99

ATOM   1172  HB3 LYS A  76      46.184   8.761  17.429  1.00 99.99

ATOM   1173  HG2 LYS A  76      46.373   7.338  19.285  1.00 99.99

ATOM   1174  HG3 LYS A  76      46.262   8.672  20.441  1.00 99.99

ATOM   1175  HD2 LYS A  76      43.946   9.051  19.959  1.00 99.99

ATOM   1176  HD3 LYS A  76      43.981   8.012  18.537  1.00 99.99

ATOM   1177  HE2 LYS A  76      42.787   7.103  20.549  1.00 99.99

ATOM   1178  HE3 LYS A  76      43.968   6.018  19.820  1.00 99.99

ATOM   1179  HZ1 LYS A  76      44.713   7.739  22.091  1.00 99.99

ATOM   1180  HZ2 LYS A  76      43.896   6.374  22.369  1.00 99.99

ATOM   1181  HZ3 LYS A  76      45.395   6.300  21.639  1.00 99.99

ATOM   1182  N   TRP A  77      48.046  12.236  18.987  1.00  0.00

ATOM   1183  CA  TRP A  77      48.403  13.437  19.752  1.00  0.00

ATOM   1184  C   TRP A  77      47.303  14.497  19.610  1.00  0.00

ATOM   1185  O   TRP A  77      46.842  14.751  18.495  1.00  0.00

ATOM   1186  CB  TRP A  77      49.729  14.041  19.238  1.00  0.00

ATOM   1187  CG  TRP A  77      50.923  13.156  18.994  1.00  0.00

ATOM   1188  CD1 TRP A  77      51.025  12.209  18.032  1.00  0.00

ATOM   1189  CD2 TRP A  77      52.236  13.196  19.642  1.00  0.00

ATOM   1190  NE1 TRP A  77      52.287  11.646  18.053  1.00  0.00

ATOM   1191  CE2 TRP A  77      53.081  12.225  19.019  1.00  0.00

ATOM   1192  CE3 TRP A  77      52.804  13.952  20.691  1.00  0.00

ATOM   1193  CZ2 TRP A  77      54.412  12.020  19.413  1.00  0.00

ATOM   1194  CZ3 TRP A  77      54.134  13.745  21.108  1.00  0.00

ATOM   1195  CH2 TRP A  77      54.940  12.784  20.469  1.00  0.00

ATOM   1196  H   TRP A  77      47.968  12.353  17.984  1.00 99.99

ATOM   1197  HA  TRP A  77      48.520  13.186  20.808  1.00 99.99

ATOM   1198  HB2 TRP A  77      49.529  14.557  18.300  1.00 99.99

ATOM   1199  HB3 TRP A  77      50.032  14.806  19.952  1.00 99.99

ATOM   1200  HD1 TRP A  77      50.241  11.945  17.332  1.00 99.99

ATOM   1201  HE1 TRP A  77      52.583  10.917  17.412  1.00 99.99

ATOM   1202  HZ2 TRP A  77      55.020  11.281  18.911  1.00 99.99

ATOM   1203  HH2 TRP A  77      55.963  12.638  20.787  1.00 99.99

ATOM   1204  HZ3 TRP A  77      54.543  14.336  21.916  1.00 99.99

ATOM   1205  HE3 TRP A  77      52.200  14.697  21.185  1.00 99.99

ATOM   1206  N   PHE A  78      46.916  15.154  20.705  1.00  0.00

ATOM   1207  CA  PHE A  78      45.915  16.227  20.712  1.00  0.00

ATOM   1208  C   PHE A  78      46.260  17.340  21.714  1.00  0.00

ATOM   1209  O   PHE A  78      46.543  17.058  22.881  1.00  0.00

ATOM   1210  CB  PHE A  78      44.536  15.624  21.015  1.00  0.00

ATOM   1211  CG  PHE A  78      43.459  16.678  21.149  1.00  0.00

ATOM   1212  CD1 PHE A  78      43.057  17.401  20.014  1.00  0.00

ATOM   1213  CD2 PHE A  78      42.932  17.003  22.412  1.00  0.00

ATOM   1214  CE1 PHE A  78      42.141  18.456  20.145  1.00  0.00

ATOM   1215  CE2 PHE A  78      42.007  18.055  22.537  1.00  0.00

ATOM   1216  CZ  PHE A  78      41.615  18.787  21.404  1.00  0.00

ATOM   1217  H   PHE A  78      47.283  14.858  21.605  1.00 99.99

ATOM   1218  HA  PHE A  78      45.872  16.683  19.722  1.00 99.99

ATOM   1219  HB2 PHE A  78      44.263  14.941  20.210  1.00 99.99

ATOM   1220  HB3 PHE A  78      44.592  15.049  21.941  1.00 99.99

ATOM   1221  HD1 PHE A  78      43.470  17.167  19.044  1.00 99.99

ATOM   1222  HE1 PHE A  78      41.850  19.017  19.276  1.00 99.99

ATOM   1223  HZ  PHE A  78      40.911  19.603  21.502  1.00 99.99

ATOM   1224  HE2 PHE A  78      41.611  18.312  23.508  1.00 99.99

ATOM   1225  HD2 PHE A  78      43.250  16.463  23.292  1.00 99.99

ATOM   1226  N   ALA A  79      46.225  18.602  21.269  1.00  0.00

ATOM   1227  CA  ALA A  79      46.572  19.769  22.086  1.00  0.00

ATOM   1228  C   ALA A  79      45.831  21.050  21.654  1.00  0.00

ATOM   1229  O   ALA A  79      45.647  21.292  20.458  1.00  0.00

ATOM   1230  CB  ALA A  79      48.091  19.975  22.014  1.00  0.00

ATOM   1231  H   ALA A  79      45.951  18.771  20.307  1.00 99.99

ATOM   1232  HA  ALA A  79      46.303  19.564  23.123  1.00 99.99

ATOM   1233  HB1 ALA A  79      48.386  20.211  20.990  1.00 99.99

ATOM   1234  HB2 ALA A  79      48.381  20.791  22.674  1.00 99.99

ATOM   1235  HB3 ALA A  79      48.607  19.071  22.335  1.00 99.99

ATOM   1236  N   PHE A  80      45.465  21.902  22.621  1.00  0.00

ATOM   1237  CA  PHE A  80      44.866  23.222  22.369  1.00  0.00

ATOM   1238  C   PHE A  80      45.946  24.297  22.137  1.00  0.00

ATOM   1239  O   PHE A  80      46.963  24.301  22.833  1.00  0.00

ATOM   1240  CB  PHE A  80      43.963  23.657  23.541  1.00  0.00

ATOM   1241  CG  PHE A  80      43.142  22.569  24.216  1.00  0.00

ATOM   1242  CD1 PHE A  80      43.495  22.128  25.508  1.00  0.00

ATOM   1243  CD2 PHE A  80      42.016  22.015  23.576  1.00  0.00

ATOM   1244  CE1 PHE A  80      42.730  21.142  26.156  1.00  0.00

ATOM   1245  CE2 PHE A  80      41.255  21.024  24.225  1.00  0.00

ATOM   1246  CZ  PHE A  80      41.609  20.590  25.515  1.00  0.00

ATOM   1247  H   PHE A  80      45.647  21.650  23.582  1.00 99.99

ATOM   1248  HA  PHE A  80      44.244  23.145  21.480  1.00 99.99

ATOM   1249  HB2 PHE A  80      44.583  24.130  24.302  1.00 99.99

ATOM   1250  HB3 PHE A  80      43.279  24.426  23.178  1.00 99.99

ATOM   1251  HD1 PHE A  80      44.350  22.555  26.014  1.00 99.99

ATOM   1252  HE1 PHE A  80      43.000  20.814  27.151  1.00 99.99

ATOM   1253  HZ  PHE A  80      41.020  19.835  26.017  1.00 99.99

ATOM   1254  HE2 PHE A  80      40.394  20.595  23.733  1.00 99.99

ATOM   1255  HD2 PHE A  80      41.733  22.353  22.589  1.00 99.99

ATOM   1256  N   PHE A  81      45.723  25.261  21.237  1.00  0.00

ATOM   1257  CA  PHE A  81      46.598  26.436  21.096  1.00  0.00

ATOM   1258  C   PHE A  81      46.589  27.278  22.380  1.00  0.00

ATOM   1259  O   PHE A  81      45.569  27.386  23.068  1.00  0.00

ATOM   1260  CB  PHE A  81      46.197  27.308  19.893  1.00  0.00

ATOM   1261  CG  PHE A  81      46.320  26.668  18.521  1.00  0.00

ATOM   1262  CD1 PHE A  81      45.286  26.834  17.579  1.00  0.00

ATOM   1263  CD2 PHE A  81      47.484  25.967  18.151  1.00  0.00

ATOM   1264  CE1 PHE A  81      45.390  26.259  16.299  1.00  0.00

ATOM   1265  CE2 PHE A  81      47.589  25.392  16.873  1.00  0.00

ATOM   1266  CZ  PHE A  81      46.537  25.528  15.950  1.00  0.00

ATOM   1267  H   PHE A  81      44.837  25.255  20.746  1.00 99.99

ATOM   1268  HA  PHE A  81      47.619  26.091  20.943  1.00 99.99

ATOM   1269  HB2 PHE A  81      45.169  27.644  20.042  1.00 99.99

ATOM   1270  HB3 PHE A  81      46.830  28.197  19.890  1.00 99.99

ATOM   1271  HD1 PHE A  81      44.409  27.411  17.836  1.00 99.99

ATOM   1272  HE1 PHE A  81      44.595  26.389  15.578  1.00 99.99

ATOM   1273  HZ  PHE A  81      46.614  25.086  14.966  1.00 99.99

ATOM   1274  HE2 PHE A  81      48.491  24.864  16.597  1.00 99.99

ATOM   1275  HD2 PHE A  81      48.312  25.880  18.836  1.00 99.99

ATOM   1276  N   LYS A  82      47.742  27.861  22.721  1.00  0.00

ATOM   1277  CA  LYS A  82      47.958  28.528  24.010  1.00  0.00

ATOM   1278  C   LYS A  82      47.174  29.844  24.110  1.00  0.00

ATOM   1279  O   LYS A  82      47.231  30.690  23.217  1.00  0.00

ATOM   1280  CB  LYS A  82      49.472  28.721  24.203  1.00  0.00

ATOM   1281  CG  LYS A  82      49.897  29.259  25.584  1.00  0.00

ATOM   1282  CD  LYS A  82      51.386  29.631  25.519  1.00  0.00

ATOM   1283  CE  LYS A  82      51.905  30.350  26.772  1.00  0.00

ATOM   1284  NZ  LYS A  82      53.319  30.770  26.571  1.00  0.00

ATOM   1285  H   LYS A  82      48.532  27.783  22.083  1.00 99.99

ATOM   1286  HA  LYS A  82      47.590  27.871  24.793  1.00 99.99

ATOM   1287  HB2 LYS A  82      49.967  27.758  24.060  1.00 99.99

ATOM   1288  HB3 LYS A  82      49.829  29.394  23.422  1.00 99.99

ATOM   1289  HG2 LYS A  82      49.312  30.137  25.851  1.00 99.99

ATOM   1290  HG3 LYS A  82      49.739  28.492  26.345  1.00 99.99

ATOM   1291  HD2 LYS A  82      51.958  28.713  25.378  1.00 99.99

ATOM   1292  HD3 LYS A  82      51.558  30.279  24.658  1.00 99.99

ATOM   1293  HE2 LYS A  82      51.281  31.225  26.980  1.00 99.99

ATOM   1294  HE3 LYS A  82      51.830  29.668  27.624  1.00 99.99

ATOM   1295  HZ1 LYS A  82      53.384  31.572  25.956  1.00 99.99

ATOM   1296  HZ2 LYS A  82      53.772  31.011  27.444  1.00 99.99

ATOM   1297  HZ3 LYS A  82      53.857  30.025  26.119  1.00 99.99

ATOM   1298  N   TYR A  83      46.505  30.037  25.244  1.00  0.00

ATOM   1299  CA  TYR A  83      45.892  31.306  25.642  1.00  0.00

ATOM   1300  C   TYR A  83      45.981  31.494  27.168  1.00  0.00

ATOM   1301  O   TYR A  83      46.042  30.514  27.919  1.00  0.00

ATOM   1302  CB  TYR A  83      44.459  31.440  25.094  1.00  0.00

ATOM   1303  CG  TYR A  83      43.409  30.564  25.752  1.00  0.00

ATOM   1304  CD1 TYR A  83      42.748  31.013  26.915  1.00  0.00

ATOM   1305  CD2 TYR A  83      43.064  29.321  25.186  1.00  0.00

ATOM   1306  CE1 TYR A  83      41.743  30.226  27.509  1.00  0.00

ATOM   1307  CE2 TYR A  83      42.060  28.531  25.779  1.00  0.00

ATOM   1308  CZ  TYR A  83      41.394  28.981  26.939  1.00  0.00

ATOM   1309  OH  TYR A  83      40.410  28.219  27.495  1.00  0.00

ATOM   1310  H   TYR A  83      46.482  29.291  25.923  1.00 99.99

ATOM   1311  HA  TYR A  83      46.487  32.095  25.191  1.00 99.99

ATOM   1312  HB2 TYR A  83      44.148  32.480  25.205  1.00 99.99

ATOM   1313  HB3 TYR A  83      44.470  31.238  24.022  1.00 99.99

ATOM   1314  HD1 TYR A  83      43.003  31.970  27.351  1.00 99.99

ATOM   1315  HE1 TYR A  83      41.233  30.577  28.395  1.00 99.99

ATOM   1316  HH  TYR A  83      40.021  28.627  28.290  1.00 99.99

ATOM   1317  HE2 TYR A  83      41.790  27.577  25.350  1.00 99.99

ATOM   1318  HD2 TYR A  83      43.565  28.973  24.292  1.00 99.99

ATOM   1319  N   LYS A  84      46.037  32.752  27.620  1.00  0.00

ATOM   1320  CA  LYS A  84      46.316  33.145  29.013  1.00  0.00

ATOM   1321  C   LYS A  84      45.391  34.278  29.459  1.00  0.00

ATOM   1322  O   LYS A  84      45.212  35.250  28.730  1.00  0.00

ATOM   1323  CB  LYS A  84      47.794  33.556  29.111  1.00  0.00

ATOM   1324  CG  LYS A  84      48.277  33.764  30.553  1.00  0.00

ATOM   1325  CD  LYS A  84      49.622  34.498  30.560  1.00  0.00

ATOM   1326  CE  LYS A  84      50.166  34.611  31.989  1.00  0.00

ATOM   1327  NZ  LYS A  84      51.204  35.670  32.084  1.00  0.00

ATOM   1328  H   LYS A  84      45.978  33.495  26.927  1.00 99.99

ATOM   1329  HA  LYS A  84      46.147  32.290  29.671  1.00 99.99

ATOM   1330  HB2 LYS A  84      48.411  32.777  28.662  1.00 99.99

ATOM   1331  HB3 LYS A  84      47.937  34.476  28.539  1.00 99.99

ATOM   1332  HG2 LYS A  84      47.558  34.364  31.111  1.00 99.99

ATOM   1333  HG3 LYS A  84      48.380  32.792  31.039  1.00 99.99

ATOM   1334  HD2 LYS A  84      50.343  33.961  29.941  1.00 99.99

ATOM   1335  HD3 LYS A  84      49.470  35.496  30.144  1.00 99.99

ATOM   1336  HE2 LYS A  84      49.340  34.856  32.664  1.00 99.99

ATOM   1337  HE3 LYS A  84      50.572  33.640  32.290  1.00 99.99

ATOM   1338  HZ1 LYS A  84      50.771  36.585  31.945  1.00 99.99

ATOM   1339  HZ2 LYS A  84      51.638  35.679  32.997  1.00 99.99

ATOM   1340  HZ3 LYS A  84      51.933  35.545  31.394  1.00 99.99

ATOM   1341  N   GLU A  85      44.816  34.150  30.652  1.00  0.00

ATOM   1342  CA  GLU A  85      43.800  35.056  31.210  1.00  0.00

ATOM   1343  C   GLU A  85      44.368  35.836  32.413  1.00  0.00

ATOM   1344  O   GLU A  85      44.921  35.228  33.333  1.00  0.00

ATOM   1345  CB  GLU A  85      42.558  34.246  31.639  1.00  0.00

ATOM   1346  CG  GLU A  85      42.055  33.228  30.599  1.00  0.00

ATOM   1347  CD  GLU A  85      40.777  32.499  31.062  1.00  0.00

ATOM   1348  OE1 GLU A  85      40.683  32.091  32.247  1.00  0.00

ATOM   1349  OE2 GLU A  85      39.856  32.303  30.231  1.00  0.00

ATOM   1350  H   GLU A  85      45.066  33.347  31.211  1.00 99.99

ATOM   1351  HA  GLU A  85      43.486  35.774  30.450  1.00 99.99

ATOM   1352  HB2 GLU A  85      42.795  33.706  32.556  1.00 99.99

ATOM   1353  HB3 GLU A  85      41.751  34.948  31.858  1.00 99.99

ATOM   1354  HG2 GLU A  85      41.867  33.751  29.659  1.00 99.99

ATOM   1355  HG3 GLU A  85      42.829  32.478  30.418  1.00 99.99

ATOM   1356  N   GLU A  86      44.226  37.169  32.435  1.00  0.00

ATOM   1357  CA  GLU A  86      44.811  38.036  33.487  1.00  0.00

ATOM   1358  C   GLU A  86      43.792  38.995  34.154  1.00  0.00

ATOM   1359  O   GLU A  86      44.177  39.964  34.814  1.00  0.00

ATOM   1360  CB  GLU A  86      46.049  38.792  32.951  1.00  0.00

ATOM   1361  CG  GLU A  86      47.050  37.921  32.171  1.00  0.00

ATOM   1362  CD  GLU A  86      48.425  38.602  31.984  1.00  0.00

ATOM   1363  OE1 GLU A  86      49.460  37.888  31.990  1.00  0.00

ATOM   1364  OE2 GLU A  86      48.489  39.846  31.812  1.00  0.00

ATOM   1365  H   GLU A  86      43.797  37.623  31.631  1.00 99.99

ATOM   1366  HA  GLU A  86      45.167  37.403  34.300  1.00 99.99

ATOM   1367  HB2 GLU A  86      45.718  39.611  32.311  1.00 99.99

ATOM   1368  HB3 GLU A  86      46.571  39.217  33.810  1.00 99.99

ATOM   1369  HG2 GLU A  86      47.189  36.979  32.708  1.00 99.99

ATOM   1370  HG3 GLU A  86      46.630  37.690  31.188  1.00 99.99

ATOM   1371  N   GLY A  87      42.491  38.719  33.999  1.00  0.00

ATOM   1372  CA  GLY A  87      41.371  39.504  34.544  1.00  0.00

ATOM   1373  C   GLY A  87      40.793  40.478  33.509  1.00  0.00

ATOM   1374  O   GLY A  87      41.384  41.523  33.225  1.00  0.00

ATOM   1375  H   GLY A  87      42.261  37.886  33.473  1.00 99.99

ATOM   1376  HA2 GLY A  87      40.586  38.826  34.878  1.00 99.99

ATOM   1377  HA3 GLY A  87      41.696  40.077  35.415  1.00 99.99

ATOM   1378  N   SER A  88      39.648  40.111  32.918  1.00  0.00

ATOM   1379  CA  SER A  88      38.943  40.828  31.828  1.00  0.00

ATOM   1380  C   SER A  88      39.765  41.055  30.540  1.00  0.00

ATOM   1381  O   SER A  88      39.357  41.813  29.658  1.00  0.00

ATOM   1382  CB  SER A  88      38.279  42.120  32.336  1.00  0.00

ATOM   1383  OG  SER A  88      37.340  41.821  33.365  1.00  0.00

ATOM   1384  H   SER A  88      39.211  39.263  33.253  1.00 99.99

ATOM   1385  HA  SER A  88      38.126  40.177  31.518  1.00 99.99

ATOM   1386  HB2 SER A  88      39.041  42.801  32.719  1.00 99.99

ATOM   1387  HB3 SER A  88      37.757  42.606  31.513  1.00 99.99

ATOM   1388  HG  SER A  88      36.911  42.655  33.647  1.00 99.99

ATOM   1389  N   LYS A  89      40.893  40.350  30.380  1.00  0.00

ATOM   1390  CA  LYS A  89      41.816  40.425  29.234  1.00  0.00

ATOM   1391  C   LYS A  89      42.420  39.044  28.968  1.00  0.00

ATOM   1392  O   LYS A  89      42.755  38.328  29.917  1.00  0.00

ATOM   1393  CB  LYS A  89      42.902  41.476  29.544  1.00  0.00

ATOM   1394  CG  LYS A  89      43.749  41.870  28.320  1.00  0.00

ATOM   1395  CD  LYS A  89      44.881  42.848  28.685  1.00  0.00

ATOM   1396  CE  LYS A  89      45.994  42.164  29.500  1.00  0.00

ATOM   1397  NZ  LYS A  89      47.012  43.138  29.980  1.00  0.00

ATOM   1398  H   LYS A  89      41.152  39.727  31.134  1.00 99.99

ATOM   1399  HA  LYS A  89      41.267  40.740  28.345  1.00 99.99

ATOM   1400  HB2 LYS A  89      42.421  42.380  29.921  1.00 99.99

ATOM   1401  HB3 LYS A  89      43.546  41.087  30.334  1.00 99.99

ATOM   1402  HG2 LYS A  89      44.185  40.984  27.857  1.00 99.99

ATOM   1403  HG3 LYS A  89      43.097  42.352  27.589  1.00 99.99

ATOM   1404  HD2 LYS A  89      45.311  43.242  27.761  1.00 99.99

ATOM   1405  HD3 LYS A  89      44.462  43.684  29.249  1.00 99.99

ATOM   1406  HE2 LYS A  89      45.550  41.651  30.358  1.00 99.99

ATOM   1407  HE3 LYS A  89      46.471  41.407  28.870  1.00 99.99

ATOM   1408  HZ1 LYS A  89      46.612  43.807  30.627  1.00 99.99

ATOM   1409  HZ2 LYS A  89      47.764  42.665  30.467  1.00 99.99

ATOM   1410  HZ3 LYS A  89      47.425  43.658  29.216  1.00 99.99

ATOM   1411  N   VAL A  90      42.564  38.676  27.694  1.00  0.00

ATOM   1412  CA  VAL A  90      43.121  37.383  27.263  1.00  0.00

ATOM   1413  C   VAL A  90      44.182  37.584  26.181  1.00  0.00

ATOM   1414  O   VAL A  90      43.952  38.317  25.218  1.00  0.00

ATOM   1415  CB  VAL A  90      42.038  36.402  26.753  1.00  0.00

ATOM   1416  CG1 VAL A  90      42.576  34.965  26.734  1.00  0.00

ATOM   1417  CG2 VAL A  90      40.750  36.403  27.589  1.00  0.00

ATOM   1418  H   VAL A  90      42.272  39.329  26.971  1.00 99.99

ATOM   1419  HA  VAL A  90      43.604  36.921  28.121  1.00 99.99

ATOM   1420  HB  VAL A  90      41.764  36.676  25.733  1.00 99.99

ATOM   1421 HG11 VAL A  90      42.842  34.655  27.744  1.00 99.99

ATOM   1422 HG12 VAL A  90      41.815  34.288  26.350  1.00 99.99

ATOM   1423 HG13 VAL A  90      43.453  34.887  26.093  1.00 99.99

ATOM   1424 HG21 VAL A  90      40.254  37.370  27.511  1.00 99.99

ATOM   1425 HG22 VAL A  90      40.063  35.644  27.209  1.00 99.99

ATOM   1426 HG23 VAL A  90      40.978  36.191  28.634  1.00 99.99

ATOM   1427  N   THR A  91      45.318  36.901  26.307  1.00  0.00

ATOM   1428  CA  THR A  91      46.336  36.802  25.247  1.00  0.00

ATOM   1429  C   THR A  91      46.234  35.427  24.595  1.00  0.00

ATOM   1430  O   THR A  91      46.182  34.422  25.301  1.00  0.00

ATOM   1431  CB  THR A  91      47.769  36.994  25.778  1.00  0.00

ATOM   1432  OG1 THR A  91      47.849  38.086  26.672  1.00  0.00

ATOM   1433  CG2 THR A  91      48.743  37.283  24.631  1.00  0.00

ATOM   1434  H   THR A  91      45.451  36.341  27.143  1.00 99.99

ATOM   1435  HA  THR A  91      46.157  37.567  24.491  1.00 99.99

ATOM   1436  HB  THR A  91      48.081  36.087  26.300  1.00 99.99

ATOM   1437 HG21 THR A  91      48.436  38.185  24.099  1.00 99.99

ATOM   1438 HG22 THR A  91      49.746  37.434  25.028  1.00 99.99

ATOM   1439 HG23 THR A  91      48.771  36.447  23.932  1.00 99.99

ATOM   1440  HG1 THR A  91      48.703  38.027  27.141  1.00 99.99

ATOM   1441  N   THR A  92      46.228  35.364  23.266  1.00  0.00

ATOM   1442  CA  THR A  92      46.334  34.133  22.464  1.00  0.00

ATOM   1443  C   THR A  92      47.694  34.103  21.767  1.00  0.00

ATOM   1444  O   THR A  92      48.119  35.120  21.217  1.00  0.00

ATOM   1445  CB  THR A  92      45.191  34.064  21.434  1.00  0.00

ATOM   1446  OG1 THR A  92      43.948  33.956  22.099  1.00  0.00

ATOM   1447  CG2 THR A  92      45.273  32.858  20.497  1.00  0.00

ATOM   1448  H   THR A  92      46.259  36.244  22.758  1.00 99.99

ATOM   1449  HA  THR A  92      46.256  33.257  23.108  1.00 99.99

ATOM   1450  HB  THR A  92      45.195  34.972  20.832  1.00 99.99

ATOM   1451 HG21 THR A  92      45.221  31.933  21.072  1.00 99.99

ATOM   1452 HG22 THR A  92      44.445  32.897  19.790  1.00 99.99

ATOM   1453 HG23 THR A  92      46.199  32.879  19.923  1.00 99.99

ATOM   1454  HG1 THR A  92      43.756  34.808  22.529  1.00 99.99

ATOM   1455  N   TYR A  93      48.362  32.946  21.743  1.00  0.00

ATOM   1456  CA  TYR A  93      49.653  32.741  21.071  1.00  0.00

ATOM   1457  C   TYR A  93      49.524  31.588  20.065  1.00  0.00

ATOM   1458  O   TYR A  93      49.133  30.480  20.437  1.00  0.00

ATOM   1459  CB  TYR A  93      50.783  32.482  22.088  1.00  0.00

ATOM   1460  CG  TYR A  93      50.655  33.176  23.435  1.00  0.00

ATOM   1461  CD1 TYR A  93      51.333  34.379  23.711  1.00  0.00

ATOM   1462  CD2 TYR A  93      49.872  32.575  24.436  1.00  0.00

ATOM   1463  CE1 TYR A  93      51.250  34.954  24.995  1.00  0.00

ATOM   1464  CE2 TYR A  93      49.782  33.143  25.718  1.00  0.00

ATOM   1465  CZ  TYR A  93      50.480  34.333  26.005  1.00  0.00

ATOM   1466  OH  TYR A  93      50.410  34.868  27.254  1.00  0.00

ATOM   1467  H   TYR A  93      47.948  32.140  22.204  1.00 99.99

ATOM   1468  HA  TYR A  93      49.917  33.645  20.521  1.00 99.99

ATOM   1469  HB2 TYR A  93      50.843  31.411  22.282  1.00 99.99

ATOM   1470  HB3 TYR A  93      51.731  32.768  21.628  1.00 99.99

ATOM   1471  HD1 TYR A  93      51.929  34.856  22.943  1.00 99.99

ATOM   1472  HE1 TYR A  93      51.778  35.871  25.212  1.00 99.99

ATOM   1473  HH  TYR A  93      51.023  35.613  27.380  1.00 99.99

ATOM   1474  HE2 TYR A  93      49.189  32.671  26.486  1.00 99.99

ATOM   1475  HD2 TYR A  93      49.341  31.668  24.208  1.00 99.99

HETATM 1476  N   CYX A  94      49.846  31.834  18.793  1.00  0.00

HETATM 1477  CA  CYX A  94      49.540  30.900  17.700  1.00  0.00

HETATM 1478  C   CYX A  94      50.689  29.961  17.273  1.00  0.00

HETATM 1479  O   CYX A  94      50.530  29.212  16.308  1.00  0.00

HETATM 1480  CB  CYX A  94      48.911  31.687  16.543  1.00  0.00

HETATM 1481  HB2 CYX A  94      49.598  32.470  16.222  1.00  0.00

HETATM 1482  HB3 CYX A  94      48.759  31.012  15.701  1.00  0.00

HETATM 1483  SG  CYX A  94      47.304  32.435  16.942  1.00  0.00

HETATM 1484  H   CYX A  94      50.208  32.752  18.549  1.00  0.00

HETATM 1485  HA  CYX A  94      48.765  30.219  18.051  1.00  0.00

ATOM   1486  H   CYX A  94      50.208  32.752  18.549  1.00 99.99

ATOM   1487  HA  CYX A  94      48.765  30.219  18.051  1.00 99.99

ATOM   1488  HB2 CYX A  94      49.598  32.470  16.222  1.00 99.99

ATOM   1489  HB3 CYX A  94      48.759  31.012  15.701  1.00 99.99

ATOM   1490  N   ASN A  95      51.818  29.950  17.997  1.00  0.00

ATOM   1491  CA  ASN A  95      52.933  29.006  17.792  1.00  0.00

ATOM   1492  C   ASN A  95      53.357  28.241  19.074  1.00  0.00

ATOM   1493  O   ASN A  95      54.472  27.727  19.157  1.00  0.00

ATOM   1494  CB  ASN A  95      54.089  29.715  17.053  1.00  0.00

ATOM   1495  CG  ASN A  95      54.866  30.726  17.882  1.00  0.00

ATOM   1496  OD1 ASN A  95      54.458  31.173  18.946  1.00  0.00

ATOM   1497  ND2 ASN A  95      56.023  31.129  17.409  1.00  0.00

ATOM   1498  H   ASN A  95      51.918  30.636  18.734  1.00 99.99

ATOM   1499  HA  ASN A  95      52.585  28.222  17.117  1.00 99.99

ATOM   1500  HB2 ASN A  95      54.791  28.958  16.704  1.00 99.99

ATOM   1501  HB3 ASN A  95      53.699  30.224  16.172  1.00 99.99

ATOM   1502 HD21 ASN A  95      56.551  31.797  17.947  1.00 99.99

ATOM   1503 HD22 ASN A  95      56.343  30.814  16.496  1.00 99.99

ATOM   1504  N   GLU A  96      52.454  28.119  20.057  1.00  0.00

ATOM   1505  CA  GLU A  96      52.589  27.269  21.256  1.00  0.00

ATOM   1506  C   GLU A  96      51.250  26.599  21.619  1.00  0.00

ATOM   1507  O   GLU A  96      50.177  27.095  21.261  1.00  0.00

ATOM   1508  CB  GLU A  96      53.122  28.064  22.468  1.00  0.00

ATOM   1509  CG  GLU A  96      54.645  28.282  22.441  1.00  0.00

ATOM   1510  CD  GLU A  96      55.247  28.683  23.807  1.00  0.00

ATOM   1511  OE1 GLU A  96      56.493  28.630  23.947  1.00  0.00

ATOM   1512  OE2 GLU A  96      54.510  29.063  24.750  1.00  0.00

ATOM   1513  H   GLU A  96      51.549  28.548  19.919  1.00 99.99

ATOM   1514  HA  GLU A  96      53.295  26.466  21.047  1.00 99.99

ATOM   1515  HB2 GLU A  96      52.608  29.024  22.537  1.00 99.99

ATOM   1516  HB3 GLU A  96      52.888  27.489  23.365  1.00 99.99

ATOM   1517  HG2 GLU A  96      55.118  27.351  22.121  1.00 99.99

ATOM   1518  HG3 GLU A  96      54.881  29.050  21.701  1.00 99.99

ATOM   1519  N   THR A  97      51.298  25.484  22.355  1.00  0.00

ATOM   1520  CA  THR A  97      50.109  24.763  22.851  1.00  0.00

ATOM   1521  C   THR A  97      50.123  24.532  24.364  1.00  0.00

ATOM   1522  O   THR A  97      51.179  24.395  24.990  1.00  0.00

ATOM   1523  CB  THR A  97      49.883  23.422  22.136  1.00  0.00

ATOM   1524  OG1 THR A  97      50.957  22.538  22.355  1.00  0.00

ATOM   1525  CG2 THR A  97      49.701  23.574  20.631  1.00  0.00

ATOM   1526  H   THR A  97      52.204  25.102  22.609  1.00 99.99

ATOM   1527  HA  THR A  97      49.231  25.371  22.646  1.00 99.99

ATOM   1528  HB  THR A  97      48.983  22.965  22.540  1.00 99.99

ATOM   1529 HG21 THR A  97      50.646  23.841  20.163  1.00 99.99

ATOM   1530 HG22 THR A  97      49.338  22.635  20.219  1.00 99.99

ATOM   1531 HG23 THR A  97      48.964  24.346  20.425  1.00 99.99

ATOM   1532  HG1 THR A  97      50.726  21.678  21.960  1.00 99.99

ATOM   1533  N   MET A  98      48.925  24.502  24.961  1.00  0.00

ATOM   1534  CA  MET A  98      48.704  24.061  26.348  1.00  0.00

ATOM   1535  C   MET A  98      48.913  22.543  26.468  1.00  0.00

ATOM   1536  O   MET A  98      48.912  21.827  25.463  1.00  0.00

ATOM   1537  CB  MET A  98      47.290  24.456  26.811  1.00  0.00

ATOM   1538  CG  MET A  98      47.190  25.967  27.043  1.00  0.00

ATOM   1539  SD  MET A  98      47.900  26.562  28.604  1.00  0.00

ATOM   1540  CE  MET A  98      46.492  26.284  29.716  1.00  0.00

ATOM   1541  H   MET A  98      48.107  24.568  24.362  1.00 99.99

ATOM   1542  HA  MET A  98      49.434  24.544  27.000  1.00 99.99

ATOM   1543  HB2 MET A  98      46.567  24.160  26.048  1.00 99.99

ATOM   1544  HB3 MET A  98      47.037  23.940  27.737  1.00 99.99

ATOM   1545  HG2 MET A  98      47.707  26.470  26.232  1.00 99.99

ATOM   1546  HG3 MET A  98      46.141  26.262  27.007  1.00 99.99

ATOM   1547  HE1 MET A  98      46.200  25.234  29.698  1.00 99.99

ATOM   1548  HE2 MET A  98      46.769  26.562  30.734  1.00 99.99

ATOM   1549  HE3 MET A  98      45.650  26.898  29.397  1.00 99.99

ATOM   1550  N   THR A  99      49.087  22.043  27.695  1.00  0.00

ATOM   1551  CA  THR A  99      49.491  20.650  27.948  1.00  0.00

ATOM   1552  C   THR A  99      48.440  19.669  27.417  1.00  0.00

ATOM   1553  O   THR A  99      47.327  19.576  27.939  1.00  0.00

ATOM   1554  CB  THR A  99      49.754  20.398  29.441  1.00  0.00

ATOM   1555  OG1 THR A  99      50.459  21.488  30.006  1.00  0.00

ATOM   1556  CG2 THR A  99      50.623  19.156  29.631  1.00  0.00

ATOM   1557  H   THR A  99      49.091  22.671  28.488  1.00 99.99

ATOM   1558  HA  THR A  99      50.422  20.470  27.416  1.00 99.99

ATOM   1559  HB  THR A  99      48.808  20.273  29.969  1.00 99.99

ATOM   1560 HG21 THR A  99      51.612  19.328  29.210  1.00 99.99

ATOM   1561 HG22 THR A  99      50.726  18.939  30.695  1.00 99.99

ATOM   1562 HG23 THR A  99      50.174  18.301  29.127  1.00 99.99

ATOM   1563  HG1 THR A  99      50.456  21.385  30.975  1.00 99.99

ATOM   1564  N   GLY A 100      48.806  18.968  26.348  1.00  0.00

ATOM   1565  CA  GLY A 100      47.967  18.066  25.572  1.00  0.00

ATOM   1566  C   GLY A 100      48.165  16.601  25.950  1.00  0.00

ATOM   1567  O   GLY A 100      49.074  16.238  26.703  1.00  0.00

ATOM   1568  H   GLY A 100      49.763  19.073  26.031  1.00 99.99

ATOM   1569  HA2 GLY A 100      46.917  18.328  25.698  1.00 99.99

ATOM   1570  HA3 GLY A 100      48.219  18.177  24.518  1.00 99.99

ATOM   1571  N   TRP A 101      47.303  15.757  25.392  1.00  0.00

ATOM   1572  CA  TRP A 101      47.313  14.314  25.593  1.00  0.00

ATOM   1573  C   TRP A 101      47.903  13.613  24.369  1.00  0.00

ATOM   1574  O   TRP A 101      47.505  13.877  23.232  1.00  0.00

ATOM   1575  CB  TRP A 101      45.890  13.814  25.876  1.00  0.00

ATOM   1576  CG  TRP A 101      45.368  14.099  27.253  1.00  0.00

ATOM   1577  CD1 TRP A 101      45.265  13.182  28.241  1.00  0.00

ATOM   1578  CD2 TRP A 101      44.920  15.363  27.839  1.00  0.00

ATOM   1579  NE1 TRP A 101      44.798  13.778  29.394  1.00  0.00

ATOM   1580  CE2 TRP A 101      44.604  15.132  29.213  1.00  0.00

ATOM   1581  CE3 TRP A 101      44.758  16.684  27.362  1.00  0.00

ATOM   1582  CZ2 TRP A 101      44.200  16.160  30.076  1.00  0.00

ATOM   1583  CZ3 TRP A 101      44.350  17.724  28.220  1.00  0.00

ATOM   1584  CH2 TRP A 101      44.080  17.468  29.576  1.00  0.00

ATOM   1585  H   TRP A 101      46.675  16.126  24.687  1.00 99.99

ATOM   1586  HA  TRP A 101      47.928  14.060  26.459  1.00 99.99

ATOM   1587  HB2 TRP A 101      45.202  14.231  25.138  1.00 99.99

ATOM   1588  HB3 TRP A 101      45.890  12.735  25.750  1.00 99.99

ATOM   1589  HD1 TRP A 101      45.530  12.135  28.141  1.00 99.99

ATOM   1590  HE1 TRP A 101      44.642  13.267  30.258  1.00 99.99

ATOM   1591  HZ2 TRP A 101      43.983  15.948  31.109  1.00 99.99

ATOM   1592  HH2 TRP A 101      43.772  18.275  30.231  1.00 99.99

ATOM   1593  HZ3 TRP A 101      44.252  18.731  27.836  1.00 99.99

ATOM   1594  HE3 TRP A 101      44.956  16.898  26.323  1.00 99.99

ATOM   1595  N   VAL A 102      48.839  12.695  24.607  1.00  0.00

ATOM   1596  CA  VAL A 102      49.341  11.765  23.595  1.00  0.00

ATOM   1597  C   VAL A 102      49.263  10.346  24.137  1.00  0.00

ATOM   1598  O   VAL A 102      49.637  10.048  25.273  1.00  0.00

ATOM   1599  CB  VAL A 102      50.729  12.145  23.041  1.00  0.00

ATOM   1600  CG1 VAL A 102      51.814  12.270  24.112  1.00  0.00

ATOM   1601  CG2 VAL A 102      51.215  11.108  22.021  1.00  0.00

ATOM   1602  H   VAL A 102      49.150  12.539  25.561  1.00 99.99

ATOM   1603  HA  VAL A 102      48.661  11.803  22.747  1.00 99.99

ATOM   1604  HB  VAL A 102      50.637  13.106  22.534  1.00 99.99

ATOM   1605 HG11 VAL A 102      51.973  11.304  24.584  1.00 99.99

ATOM   1606 HG12 VAL A 102      52.745  12.603  23.653  1.00 99.99

ATOM   1607 HG13 VAL A 102      51.518  12.999  24.864  1.00 99.99

ATOM   1608 HG21 VAL A 102      50.511  11.041  21.193  1.00 99.99

ATOM   1609 HG22 VAL A 102      52.188  11.397  21.632  1.00 99.99

ATOM   1610 HG23 VAL A 102      51.328  10.133  22.489  1.00 99.99

HETATM 1611  N   HIE A 103      48.742   9.456  23.308  1.00  0.00

HETATM 1612  CA  HIE A 103      48.481   8.065  23.642  1.00  0.00

HETATM 1613  C   HIE A 103      48.724   7.201  22.410  1.00  0.00

HETATM 1614  O   HIE A 103      48.629   7.673  21.275  1.00  0.00

HETATM 1615  CB  HIE A 103      47.075   7.890  24.254  1.00  0.00

HETATM 1616  HB2 HIE A 103      46.632   6.963  23.889  1.00  0.00

HETATM 1617  HB3 HIE A 103      47.192   7.780  25.332  1.00  0.00

HETATM 1618  CG  HIE A 103      46.099   9.025  24.014  1.00  0.00

HETATM 1619  ND1 HIE A 103      45.434   9.302  22.818  1.00  0.00

HETATM 1620  CE1 HIE A 103      44.663  10.375  23.055  1.00  0.00

HETATM 1621  HE1 HIE A 103      43.997  10.834  22.336  1.00  0.00

HETATM 1622  NE2 HIE A 103      44.817  10.789  24.322  1.00  0.00

HETATM 1623  HE2 HIE A 103      44.306  11.550  24.755  1.00  0.00

HETATM 1624  CD2 HIE A 103      45.736   9.965  24.933  1.00  0.00

HETATM 1625  HD2 HIE A 103      46.094  10.028  25.949  1.00  0.00

HETATM 1626  H   HIE A 103      48.430   9.773  22.393  1.00  0.00

HETATM 1627  HA  HIE A 103      49.207   7.746  24.386  1.00  0.00

ATOM   1628  H   HIE A 103      48.430   9.773  22.393  1.00 99.99

ATOM   1629  HA  HIE A 103      49.207   7.746  24.386  1.00 99.99

ATOM   1630  HB2 HIE A 103      46.632   6.963  23.889  1.00 99.99

ATOM   1631  HB3 HIE A 103      47.192   7.780  25.332  1.00 99.99

ATOM   1632  HE1 HIE A 103      43.997  10.834  22.336  1.00 99.99

ATOM   1633  HE2 HIE A 103      44.306  11.550  24.755  1.00 99.99

ATOM   1634  HD2 HIE A 103      46.094  10.028  25.949  1.00 99.99

ATOM   1635  N   ASP A 104      49.081   5.937  22.614  1.00  0.00

ATOM   1636  CA  ASP A 104      49.199   5.006  21.494  1.00  0.00

ATOM   1637  C   ASP A 104      47.830   4.818  20.811  1.00  0.00

ATOM   1638  O   ASP A 104      46.768   5.082  21.390  1.00  0.00

ATOM   1639  CB  ASP A 104      49.857   3.677  21.910  1.00  0.00

ATOM   1640  CG  ASP A 104      49.173   2.884  23.033  1.00  0.00

ATOM   1641  OD1 ASP A 104      48.144   3.322  23.584  1.00  0.00

ATOM   1642  OD2 ASP A 104      49.687   1.790  23.371  1.00  0.00

ATOM   1643  H   ASP A 104      49.107   5.572  23.561  1.00 99.99

ATOM   1644  HA  ASP A 104      49.864   5.457  20.758  1.00 99.99

ATOM   1645  HB2 ASP A 104      49.921   3.038  21.028  1.00 99.99

ATOM   1646  HB3 ASP A 104      50.877   3.896  22.226  1.00 99.99

ATOM   1647  N   VAL A 105      47.826   4.369  19.553  1.00  0.00

ATOM   1648  CA  VAL A 105      46.568   4.119  18.813  1.00  0.00

ATOM   1649  C   VAL A 105      45.689   3.044  19.481  1.00  0.00

ATOM   1650  O   VAL A 105      44.481   3.006  19.244  1.00  0.00

ATOM   1651  CB  VAL A 105      46.832   3.748  17.338  1.00  0.00

ATOM   1652  CG1 VAL A 105      47.423   4.935  16.567  1.00  0.00

ATOM   1653  CG2 VAL A 105      47.741   2.523  17.173  1.00  0.00

ATOM   1654  H   VAL A 105      48.718   4.237  19.080  1.00 99.99

ATOM   1655  HA  VAL A 105      45.985   5.039  18.817  1.00 99.99

ATOM   1656  HB  VAL A 105      45.874   3.513  16.874  1.00 99.99

ATOM   1657 HG11 VAL A 105      48.408   5.192  16.951  1.00 99.99

ATOM   1658 HG12 VAL A 105      47.510   4.676  15.511  1.00 99.99

ATOM   1659 HG13 VAL A 105      46.767   5.800  16.659  1.00 99.99

ATOM   1660 HG21 VAL A 105      47.280   1.648  17.631  1.00 99.99

ATOM   1661 HG22 VAL A 105      47.884   2.314  16.112  1.00 99.99

ATOM   1662 HG23 VAL A 105      48.717   2.695  17.629  1.00 99.99

ATOM   1663  N   LEU A 106      46.269   2.222  20.367  1.00  0.00

ATOM   1664  CA  LEU A 106      45.566   1.226  21.185  1.00  0.00

ATOM   1665  C   LEU A 106      44.852   1.825  22.418  1.00  0.00

ATOM   1666  O   LEU A 106      43.947   1.192  22.967  1.00  0.00

ATOM   1667  CB  LEU A 106      46.564   0.135  21.633  1.00  0.00

ATOM   1668  CG  LEU A 106      47.452  -0.479  20.530  1.00  0.00

ATOM   1669  CD1 LEU A 106      48.250  -1.649  21.109  1.00  0.00

ATOM   1670  CD2 LEU A 106      46.656  -1.004  19.333  1.00  0.00

ATOM   1671  H   LEU A 106      47.266   2.318  20.500  1.00 99.99

ATOM   1672  HA  LEU A 106      44.797   0.752  20.571  1.00 99.99

ATOM   1673  HB2 LEU A 106      47.221   0.560  22.394  1.00 99.99

ATOM   1674  HB3 LEU A 106      45.992  -0.665  22.104  1.00 99.99

ATOM   1675  HG  LEU A 106      48.158   0.272  20.177  1.00 99.99

ATOM   1676 HD11 LEU A 106      47.575  -2.450  21.413  1.00 99.99

ATOM   1677 HD12 LEU A 106      48.940  -2.032  20.356  1.00 99.99

ATOM   1678 HD13 LEU A 106      48.825  -1.313  21.971  1.00 99.99

ATOM   1679 HD21 LEU A 106      46.123  -0.188  18.847  1.00 99.99

ATOM   1680 HD22 LEU A 106      47.338  -1.444  18.604  1.00 99.99

ATOM   1681 HD23 LEU A 106      45.939  -1.758  19.658  1.00 99.99

ATOM   1682  N   GLY A 107      45.250   3.019  22.877  1.00  0.00

ATOM   1683  CA  GLY A 107      44.738   3.649  24.104  1.00  0.00

ATOM   1684  C   GLY A 107      45.195   2.970  25.401  1.00  0.00

ATOM   1685  O   GLY A 107      44.490   3.047  26.412  1.00  0.00

ATOM   1686  H   GLY A 107      46.021   3.485  22.406  1.00 99.99

ATOM   1687  HA2 GLY A 107      45.085   4.681  24.134  1.00 99.99

ATOM   1688  HA3 GLY A 107      43.648   3.650  24.082  1.00 99.99

ATOM   1689  N   ARG A 108      46.337   2.275  25.371  1.00  0.00

ATOM   1690  CA  ARG A 108      46.913   1.468  26.463  1.00  0.00

ATOM   1691  C   ARG A 108      48.145   2.119  27.111  1.00  0.00

ATOM   1692  O   ARG A 108      48.463   1.796  28.253  1.00  0.00

ATOM   1693  CB  ARG A 108      47.271   0.073  25.905  1.00  0.00

ATOM   1694  CG  ARG A 108      47.325  -1.008  27.002  1.00  0.00

ATOM   1695  CD  ARG A 108      48.221  -2.201  26.648  1.00  0.00

ATOM   1696  NE  ARG A 108      47.752  -2.948  25.462  1.00  0.00

ATOM   1697  CZ  ARG A 108      48.056  -4.199  25.154  1.00  0.00

ATOM   1698  NH1 ARG A 108      47.600  -4.743  24.060  1.00  0.00

ATOM   1699  NH2 ARG A 108      48.812  -4.940  25.914  1.00  0.00

ATOM   1700  H   ARG A 108      46.894   2.378  24.522  1.00 99.99

ATOM   1701  HA  ARG A 108      46.165   1.350  27.251  1.00 99.99

ATOM   1702  HB2 ARG A 108      46.520  -0.228  25.171  1.00 99.99

ATOM   1703  HB3 ARG A 108      48.233   0.134  25.395  1.00 99.99

ATOM   1704  HG2 ARG A 108      47.713  -0.584  27.926  1.00 99.99

ATOM   1705  HG3 ARG A 108      46.313  -1.362  27.205  1.00 99.99

ATOM   1706  HD2 ARG A 108      49.237  -1.841  26.473  1.00 99.99

ATOM   1707  HD3 ARG A 108      48.240  -2.862  27.517  1.00 99.99

ATOM   1708  HE  ARG A 108      47.157  -2.457  24.812  1.00 99.99

ATOM   1709 HH11 ARG A 108      47.007  -4.218  23.439  1.00 99.99

ATOM   1710 HH12 ARG A 108      47.836  -5.693  23.830  1.00 99.99

ATOM   1711 HH21 ARG A 108      49.183  -4.553  26.766  1.00 99.99

ATOM   1712 HH22 ARG A 108      49.020  -5.892  25.665  1.00 99.99

ATOM   1713  N   ASN A 109      48.827   3.040  26.424  1.00  0.00

ATOM   1714  CA  ASN A 109      50.025   3.741  26.905  1.00  0.00

ATOM   1715  C   ASN A 109      49.864   5.259  26.720  1.00  0.00

ATOM   1716  O   ASN A 109      49.584   5.720  25.612  1.00  0.00

ATOM   1717  CB  ASN A 109      51.273   3.204  26.183  1.00  0.00

ATOM   1718  CG  ASN A 109      51.532   1.732  26.463  1.00  0.00

ATOM   1719  OD1 ASN A 109      52.107   1.363  27.479  1.00  0.00

ATOM   1720  ND2 ASN A 109      51.127   0.848  25.581  1.00  0.00

ATOM   1721  H   ASN A 109      48.513   3.242  25.477  1.00 99.99

ATOM   1722  HA  ASN A 109      50.156   3.554  27.974  1.00 99.99

ATOM   1723  HB2 ASN A 109      51.173   3.357  25.110  1.00 99.99

ATOM   1724  HB3 ASN A 109      52.148   3.765  26.514  1.00 99.99

ATOM   1725 HD21 ASN A 109      51.324  -0.126  25.738  1.00 99.99

ATOM   1726 HD22 ASN A 109      50.621   1.165  24.749  1.00 99.99

ATOM   1727  N   TRP A 110      50.037   6.021  27.804  1.00  0.00

ATOM   1728  CA  TRP A 110      49.706   7.451  27.885  1.00  0.00

ATOM   1729  C   TRP A 110      50.905   8.314  28.300  1.00  0.00

ATOM   1730  O   TRP A 110      51.795   7.865  29.031  1.00  0.00

ATOM   1731  CB  TRP A 110      48.529   7.656  28.858  1.00  0.00

ATOM   1732  CG  TRP A 110      47.216   7.047  28.459  1.00  0.00

ATOM   1733  CD1 TRP A 110      46.963   5.728  28.286  1.00  0.00

ATOM   1734  CD2 TRP A 110      45.956   7.727  28.162  1.00  0.00

ATOM   1735  NE1 TRP A 110      45.690   5.556  27.781  1.00  0.00

ATOM   1736  CE2 TRP A 110      45.037   6.762  27.652  1.00  0.00

ATOM   1737  CE3 TRP A 110      45.492   9.059  28.269  1.00  0.00

ATOM   1738  CZ2 TRP A 110      43.770   7.114  27.175  1.00  0.00

ATOM   1739  CZ3 TRP A 110      44.196   9.412  27.844  1.00  0.00

ATOM   1740  CH2 TRP A 110      43.344   8.447  27.276  1.00  0.00

ATOM   1741  H   TRP A 110      50.298   5.575  28.674  1.00 99.99

ATOM   1742  HA  TRP A 110      49.383   7.805  26.905  1.00 99.99

ATOM   1743  HB2 TRP A 110      48.802   7.275  29.838  1.00 99.99

ATOM   1744  HB3 TRP A 110      48.373   8.729  28.969  1.00 99.99

ATOM   1745  HD1 TRP A 110      47.677   4.932  28.459  1.00 99.99

ATOM   1746  HE1 TRP A 110      45.303   4.652  27.521  1.00 99.99

ATOM   1747  HZ2 TRP A 110      43.125   6.357  26.756  1.00 99.99

ATOM   1748  HH2 TRP A 110      42.360   8.732  26.929  1.00 99.99

ATOM   1749  HZ3 TRP A 110      43.853  10.435  27.934  1.00 99.99

ATOM   1750  HE3 TRP A 110      46.149   9.810  28.682  1.00 99.99

ATOM   1751  N   ALA A 111      50.920   9.559  27.819  1.00  0.00

ATOM   1752  CA  ALA A 111      51.813  10.630  28.248  1.00  0.00

ATOM   1753  C   ALA A 111      51.163  12.014  28.049  1.00  0.00

ATOM   1754  O   ALA A 111      50.309  12.212  27.178  1.00  0.00

ATOM   1755  CB  ALA A 111      53.150  10.539  27.502  1.00  0.00

ATOM   1756  H   ALA A 111      50.217   9.817  27.132  1.00 99.99

ATOM   1757  HA  ALA A 111      52.006  10.506  29.314  1.00 99.99

ATOM   1758  HB1 ALA A 111      53.032  10.867  26.473  1.00 99.99

ATOM   1759  HB2 ALA A 111      53.876  11.182  27.999  1.00 99.99

ATOM   1760  HB3 ALA A 111      53.520   9.514  27.500  1.00 99.99

HETATM 1761  N   CYX A 112      51.581  12.989  28.851  1.00  0.00

HETATM 1762  CA  CYX A 112      51.257  14.398  28.642  1.00  0.00

HETATM 1763  C   CYX A 112      52.345  15.044  27.765  1.00  0.00

HETATM 1764  O   CYX A 112      53.511  14.650  27.833  1.00  0.00

HETATM 1765  CB  CYX A 112      51.137  15.072  30.008  1.00  0.00

HETATM 1766  HB2 CYX A 112      52.071  14.919  30.545  1.00  0.00

HETATM 1767  HB3 CYX A 112      50.994  16.144  29.870  1.00  0.00

HETATM 1768  SG  CYX A 112      49.783  14.428  31.021  1.00  0.00

HETATM 1769  H   CYX A 112      52.320  12.788  29.516  1.00  0.00

HETATM 1770  HA  CYX A 112      50.298  14.490  28.131  1.00  0.00

ATOM   1771  H   CYX A 112      52.320  12.788  29.516  1.00 99.99

ATOM   1772  HA  CYX A 112      50.298  14.490  28.131  1.00 99.99

ATOM   1773  HB2 CYX A 112      52.071  14.919  30.545  1.00 99.99

ATOM   1774  HB3 CYX A 112      50.994  16.144  29.870  1.00 99.99

ATOM   1775  N   PHE A 113      52.001  16.036  26.941  1.00  0.00

ATOM   1776  CA  PHE A 113      52.976  16.699  26.065  1.00  0.00

ATOM   1777  C   PHE A 113      52.668  18.182  25.816  1.00  0.00

ATOM   1778  O   PHE A 113      51.549  18.643  26.028  1.00  0.00

ATOM   1779  CB  PHE A 113      53.148  15.911  24.752  1.00  0.00

ATOM   1780  CG  PHE A 113      52.206  16.299  23.629  1.00  0.00

ATOM   1781  CD1 PHE A 113      52.678  17.085  22.559  1.00  0.00

ATOM   1782  CD2 PHE A 113      50.861  15.890  23.654  1.00  0.00

ATOM   1783  CE1 PHE A 113      51.810  17.458  21.519  1.00  0.00

ATOM   1784  CE2 PHE A 113      49.991  16.272  22.618  1.00  0.00

ATOM   1785  CZ  PHE A 113      50.464  17.055  21.550  1.00  0.00

ATOM   1786  H   PHE A 113      51.028  16.325  26.889  1.00 99.99

ATOM   1787  HA  PHE A 113      53.936  16.681  26.579  1.00 99.99

ATOM   1788  HB2 PHE A 113      54.166  16.068  24.399  1.00 99.99

ATOM   1789  HB3 PHE A 113      53.054  14.843  24.950  1.00 99.99

ATOM   1790  HD1 PHE A 113      53.712  17.401  22.527  1.00 99.99

ATOM   1791  HE1 PHE A 113      52.180  18.050  20.691  1.00 99.99

ATOM   1792  HZ  PHE A 113      49.795  17.346  20.752  1.00 99.99

ATOM   1793  HE2 PHE A 113      48.956  15.966  22.645  1.00 99.99

ATOM   1794  HD2 PHE A 113      50.495  15.287  24.473  1.00 99.99

ATOM   1795  N   THR A 114      53.674  18.938  25.381  1.00  0.00

ATOM   1796  CA  THR A 114      53.592  20.384  25.113  1.00  0.00

ATOM   1797  C   THR A 114      54.262  20.729  23.782  1.00  0.00

ATOM   1798  O   THR A 114      55.340  20.213  23.478  1.00  0.00

ATOM   1799  CB  THR A 114      54.226  21.195  26.260  1.00  0.00

ATOM   1800  OG1 THR A 114      55.547  20.763  26.530  1.00  0.00

ATOM   1801  CG2 THR A 114      53.450  21.066  27.568  1.00  0.00

ATOM   1802  H   THR A 114      54.586  18.500  25.283  1.00 99.99

ATOM   1803  HA  THR A 114      52.544  20.679  25.036  1.00 99.99

ATOM   1804  HB  THR A 114      54.245  22.249  25.979  1.00 99.99

ATOM   1805 HG21 THR A 114      53.421  20.025  27.888  1.00 99.99

ATOM   1806 HG22 THR A 114      53.938  21.660  28.340  1.00 99.99

ATOM   1807 HG23 THR A 114      52.437  21.438  27.429  1.00 99.99

ATOM   1808  HG1 THR A 114      56.112  21.020  25.778  1.00 99.99

ATOM   1809  N   GLY A 115      53.637  21.610  22.994  1.00  0.00

ATOM   1810  CA  GLY A 115      54.117  22.051  21.681  1.00  0.00

ATOM   1811  C   GLY A 115      54.818  23.412  21.732  1.00  0.00

ATOM   1812  O   GLY A 115      54.312  24.371  22.322  1.00  0.00

ATOM   1813  H   GLY A 115      52.741  21.984  23.287  1.00 99.99

ATOM   1814  HA2 GLY A 115      54.800  21.308  21.270  1.00 99.99

ATOM   1815  HA3 GLY A 115      53.272  22.133  20.995  1.00 99.99

ATOM   1816  N   LYS A 116      55.988  23.479  21.088  1.00  0.00

ATOM   1817  CA  LYS A 116      56.963  24.577  21.111  1.00  0.00

ATOM   1818  C   LYS A 116      57.289  25.072  19.693  1.00  0.00

ATOM   1819  O   LYS A 116      57.343  24.288  18.739  1.00  0.00

ATOM   1820  CB  LYS A 116      58.226  24.080  21.854  1.00  0.00

ATOM   1821  CG  LYS A 116      59.205  25.177  22.306  1.00  0.00

ATOM   1822  CD  LYS A 116      58.667  25.947  23.520  1.00  0.00

ATOM   1823  CE  LYS A 116      59.589  27.113  23.900  1.00  0.00

ATOM   1824  NZ  LYS A 116      58.980  27.936  24.979  1.00  0.00

ATOM   1825  H   LYS A 116      56.301  22.624  20.637  1.00 99.99

ATOM   1826  HA  LYS A 116      56.522  25.406  21.665  1.00 99.99

ATOM   1827  HB2 LYS A 116      57.926  23.507  22.735  1.00 99.99

ATOM   1828  HB3 LYS A 116      58.762  23.395  21.199  1.00 99.99

ATOM   1829  HG2 LYS A 116      60.149  24.706  22.585  1.00 99.99

ATOM   1830  HG3 LYS A 116      59.404  25.863  21.483  1.00 99.99

ATOM   1831  HD2 LYS A 116      57.677  26.338  23.290  1.00 99.99

ATOM   1832  HD3 LYS A 116      58.582  25.263  24.367  1.00 99.99

ATOM   1833  HE2 LYS A 116      60.558  26.717  24.221  1.00 99.99

ATOM   1834  HE3 LYS A 116      59.756  27.733  23.013  1.00 99.99

ATOM   1835  HZ1 LYS A 116      58.857  27.404  25.830  1.00 99.99

ATOM   1836  HZ2 LYS A 116      59.549  28.743  25.200  1.00 99.99

ATOM   1837  HZ3 LYS A 116      58.057  28.276  24.689  1.00 99.99

ATOM   1838  N   LYS A 117      57.529  26.382  19.582  1.00  0.00

ATOM   1839  CA  LYS A 117      57.801  27.121  18.338  1.00  0.00

ATOM   1840  C   LYS A 117      59.089  26.709  17.608  1.00  0.00

ATOM   1841  O   LYS A 117      60.086  26.346  18.231  1.00  0.00

ATOM   1842  CB  LYS A 117      57.818  28.634  18.645  1.00  0.00

ATOM   1843  CG  LYS A 117      58.933  29.095  19.607  1.00  0.00

ATOM   1844  CD  LYS A 117      58.779  30.590  19.934  1.00  0.00

ATOM   1845  CE  LYS A 117      59.810  31.102  20.956  1.00  0.00

ATOM   1846  NZ  LYS A 117      61.164  31.306  20.364  1.00  0.00

ATOM   1847  H   LYS A 117      57.434  26.928  20.425  1.00 99.99

ATOM   1848  HA  LYS A 117      56.964  26.931  17.660  1.00 99.99

ATOM   1849  HB2 LYS A 117      57.928  29.178  17.705  1.00 99.99

ATOM   1850  HB3 LYS A 117      56.855  28.906  19.077  1.00 99.99

ATOM   1851  HG2 LYS A 117      58.876  28.526  20.535  1.00 99.99

ATOM   1852  HG3 LYS A 117      59.907  28.924  19.148  1.00 99.99

ATOM   1853  HD2 LYS A 117      58.847  31.177  19.017  1.00 99.99

ATOM   1854  HD3 LYS A 117      57.785  30.744  20.360  1.00 99.99

ATOM   1855  HE2 LYS A 117      59.444  32.055  21.353  1.00 99.99

ATOM   1856  HE3 LYS A 117      59.861  30.401  21.796  1.00 99.99

ATOM   1857  HZ1 LYS A 117      61.133  31.940  19.575  1.00 99.99

ATOM   1858  HZ2 LYS A 117      61.794  31.716  21.043  1.00 99.99

ATOM   1859  HZ3 LYS A 117      61.582  30.439  20.055  1.00 99.99

ATOM   1860  N   VAL A 118      59.060  26.844  16.277  1.00  0.00

ATOM   1861  CA  VAL A 118      60.233  26.742  15.373  1.00  0.00

ATOM   1862  C   VAL A 118      60.328  27.961  14.422  1.00  0.00

ATOM   1863  O   VAL A 118      61.388  28.241  13.860  1.00  0.00

ATOM   1864  CB  VAL A 118      60.232  25.395  14.604  1.00  0.00

ATOM   1865  CG1 VAL A 118      61.565  25.108  13.897  1.00  0.00

ATOM   1866  CG2 VAL A 118      59.972  24.198  15.534  1.00  0.00

ATOM   1867  H   VAL A 118      58.158  27.025  15.859  1.00 99.99

ATOM   1868  HA  VAL A 118      61.139  26.764  15.981  1.00 99.99

ATOM   1869  HB  VAL A 118      59.446  25.422  13.851  1.00 99.99

ATOM   1870 HG11 VAL A 118      62.383  25.132  14.618  1.00 99.99

ATOM   1871 HG12 VAL A 118      61.537  24.125  13.425  1.00 99.99

ATOM   1872 HG13 VAL A 118      61.750  25.843  13.116  1.00 99.99

ATOM   1873 HG21 VAL A 118      58.967  24.250  15.948  1.00 99.99

ATOM   1874 HG22 VAL A 118      60.056  23.263  14.979  1.00 99.99

ATOM   1875 HG23 VAL A 118      60.698  24.200  16.348  1.00 99.99

ATOM   1876  N   GLY A 119      59.237  28.725  14.274  1.00  0.00

ATOM   1877  CA  GLY A 119      59.124  29.936  13.448  1.00  0.00

ATOM   1878  C   GLY A 119      57.770  30.634  13.651  1.00  0.00

ATOM   1879  O   GLY A 119      57.158  30.497  14.717  1.00  0.00

ATOM   1880  H   GLY A 119      58.410  28.475  14.793  1.00 99.99

ATOM   1881  HA2 GLY A 119      59.919  30.639  13.702  1.00 99.99

ATOM   1882  HA3 GLY A 119      59.230  29.662  12.397  1.00 99.99

ATOM   1883  N   THR A 120      57.322  31.376  12.626  1.00  0.00

ATOM   1884  CA  THR A 120      55.959  31.953  12.474  1.00  0.00

ATOM   1885  C   THR A 120      55.375  32.548  13.769  1.00  0.00

ATOM   1886  O   THR A 120      54.311  32.154  14.253  1.00  0.00

ATOM   1887  CB  THR A 120      55.000  30.937  11.806  1.00  0.00

ATOM   1888  OG1 THR A 120      54.993  29.682  12.466  1.00  0.00

ATOM   1889  CG2 THR A 120      55.377  30.684  10.343  1.00  0.00

ATOM   1890  H   THR A 120      57.929  31.449  11.820  1.00 99.99

ATOM   1891  HA  THR A 120      56.041  32.796  11.786  1.00 99.99

ATOM   1892  HB  THR A 120      53.989  31.348  11.819  1.00 99.99

ATOM   1893 HG21 THR A 120      56.384  30.272  10.272  1.00 99.99

ATOM   1894 HG22 THR A 120      54.673  29.982   9.897  1.00 99.99

ATOM   1895 HG23 THR A 120      55.331  31.620   9.786  1.00 99.99

ATOM   1896  HG1 THR A 120      54.219  29.181  12.151  1.00 99.99

ATOM   1897  N   ALA A 121      56.092  33.515  14.353  1.00  0.00

ATOM   1898  CA  ALA A 121      55.772  34.072  15.668  1.00  0.00

ATOM   1899  C   ALA A 121      54.630  35.106  15.612  1.00  0.00

ATOM   1900  O   ALA A 121      54.787  36.196  15.050  1.00  0.00

ATOM   1901  CB  ALA A 121      57.059  34.625  16.293  1.00  0.00

ATOM   1902  H   ALA A 121      56.935  33.832  13.897  1.00 99.99

ATOM   1903  HA  ALA A 121      55.429  33.260  16.303  1.00 99.99

ATOM   1904  HB1 ALA A 121      57.428  35.473  15.716  1.00 99.99

ATOM   1905  HB2 ALA A 121      56.860  34.948  17.316  1.00 99.99

ATOM   1906  HB3 ALA A 121      57.823  33.846  16.314  1.00 99.99

ATOM   1907  N   SER A 122      53.496  34.761  16.235  1.00  0.00

ATOM   1908  CA  SER A 122      52.248  35.541  16.220  1.00  0.00

ATOM   1909  C   SER A 122      51.496  35.450  17.553  1.00  0.00

ATOM   1910  O   SER A 122      51.278  34.363  18.093  1.00  0.00

ATOM   1911  CB  SER A 122      51.316  35.059  15.095  1.00  0.00

ATOM   1912  OG  SER A 122      51.912  35.208  13.813  1.00  0.00

ATOM   1913  H   SER A 122      53.456  33.851  16.672  1.00 99.99

ATOM   1914  HA  SER A 122      52.482  36.590  16.035  1.00 99.99

ATOM   1915  HB2 SER A 122      51.073  34.008  15.259  1.00 99.99

ATOM   1916  HB3 SER A 122      50.390  35.638  15.128  1.00 99.99

ATOM   1917  HG  SER A 122      51.303  34.836  13.144  1.00 99.99

ATOM   1918  N   GLU A 123      51.045  36.601  18.049  1.00  0.00

ATOM   1919  CA  GLU A 123      50.192  36.760  19.234  1.00  0.00

ATOM   1920  C   GLU A 123      49.037  37.750  18.979  1.00  0.00

ATOM   1921  O   GLU A 123      49.103  38.592  18.079  1.00  0.00

ATOM   1922  CB  GLU A 123      51.021  37.109  20.488  1.00  0.00

ATOM   1923  CG  GLU A 123      52.146  38.153  20.350  1.00  0.00

ATOM   1924  CD  GLU A 123      51.766  39.424  19.568  1.00  0.00

ATOM   1925  OE1 GLU A 123      50.983  40.252  20.096  1.00  0.00

ATOM   1926  OE2 GLU A 123      52.295  39.631  18.448  1.00  0.00

ATOM   1927  H   GLU A 123      51.266  37.451  17.544  1.00 99.99

ATOM   1928  HA  GLU A 123      49.715  35.800  19.436  1.00 99.99

ATOM   1929  HB2 GLU A 123      50.338  37.442  21.270  1.00 99.99

ATOM   1930  HB3 GLU A 123      51.483  36.189  20.849  1.00 99.99

ATOM   1931  HG2 GLU A 123      52.471  38.436  21.354  1.00 99.99

ATOM   1932  HG3 GLU A 123      53.002  37.673  19.868  1.00 99.99

ATOM   1933  N   ASN A 124      47.955  37.617  19.752  1.00  0.00

ATOM   1934  CA  ASN A 124      46.744  38.440  19.674  1.00  0.00

ATOM   1935  C   ASN A 124      46.201  38.736  21.084  1.00  0.00

ATOM   1936  O   ASN A 124      46.092  37.822  21.902  1.00  0.00

ATOM   1937  CB  ASN A 124      45.688  37.706  18.818  1.00  0.00

ATOM   1938  CG  ASN A 124      46.015  37.674  17.330  1.00  0.00

ATOM   1939  OD1 ASN A 124      46.171  38.700  16.681  1.00  0.00

ATOM   1940  ND2 ASN A 124      46.090  36.506  16.727  1.00  0.00

ATOM   1941  H   ASN A 124      47.966  36.882  20.454  1.00 99.99

ATOM   1942  HA  ASN A 124      46.976  39.397  19.201  1.00 99.99

ATOM   1943  HB2 ASN A 124      45.570  36.688  19.190  1.00 99.99

ATOM   1944  HB3 ASN A 124      44.725  38.205  18.924  1.00 99.99

ATOM   1945 HD21 ASN A 124      46.282  36.492  15.737  1.00 99.99

ATOM   1946 HD22 ASN A 124      45.928  35.651  17.235  1.00 99.99

ATOM   1947  N   VAL A 125      45.813  39.985  21.365  1.00  0.00

ATOM   1948  CA  VAL A 125      45.099  40.369  22.602  1.00  0.00

ATOM   1949  C   VAL A 125      43.604  40.555  22.327  1.00  0.00

ATOM   1950  O   VAL A 125      43.205  41.091  21.290  1.00  0.00

ATOM   1951  CB  VAL A 125      45.720  41.617  23.269  1.00  0.00

ATOM   1952  CG1 VAL A 125      44.864  42.200  24.406  1.00  0.00

ATOM   1953  CG2 VAL A 125      47.083  41.260  23.873  1.00  0.00

ATOM   1954  H   VAL A 125      45.930  40.695  20.653  1.00 99.99

ATOM   1955  HA  VAL A 125      45.184  39.557  23.325  1.00 99.99

ATOM   1956  HB  VAL A 125      45.859  42.394  22.517  1.00 99.99

ATOM   1957 HG11 VAL A 125      44.625  41.427  25.138  1.00 99.99

ATOM   1958 HG12 VAL A 125      45.403  43.006  24.905  1.00 99.99

ATOM   1959 HG13 VAL A 125      43.940  42.623  24.007  1.00 99.99

ATOM   1960 HG21 VAL A 125      47.751  40.884  23.098  1.00 99.99

ATOM   1961 HG22 VAL A 125      47.535  42.149  24.316  1.00 99.99

ATOM   1962 HG23 VAL A 125      46.964  40.500  24.646  1.00 99.99

ATOM   1963  N   TYR A 126      42.787  40.132  23.290  1.00  0.00

ATOM   1964  CA  TYR A 126      41.332  40.256  23.315  1.00  0.00

ATOM   1965  C   TYR A 126      40.870  40.807  24.674  1.00  0.00

ATOM   1966  O   TYR A 126      41.452  40.482  25.713  1.00  0.00

ATOM   1967  CB  TYR A 126      40.731  38.879  23.001  1.00  0.00

ATOM   1968  CG  TYR A 126      39.218  38.817  23.064  1.00  0.00

ATOM   1969  CD1 TYR A 126      38.451  39.257  21.968  1.00  0.00

ATOM   1970  CD2 TYR A 126      38.580  38.309  24.213  1.00  0.00

ATOM   1971  CE1 TYR A 126      37.045  39.188  22.016  1.00  0.00

ATOM   1972  CE2 TYR A 126      37.175  38.235  24.262  1.00  0.00

ATOM   1973  CZ  TYR A 126      36.402  38.676  23.166  1.00  0.00

ATOM   1974  OH  TYR A 126      35.043  38.595  23.221  1.00  0.00

ATOM   1975  H   TYR A 126      43.209  39.677  24.094  1.00 99.99

ATOM   1976  HA  TYR A 126      41.009  40.956  22.542  1.00 99.99

ATOM   1977  HB2 TYR A 126      41.049  38.581  22.001  1.00 99.99

ATOM   1978  HB3 TYR A 126      41.142  38.150  23.701  1.00 99.99

ATOM   1979  HD1 TYR A 126      38.942  39.643  21.082  1.00 99.99

ATOM   1980  HE1 TYR A 126      36.458  39.519  21.171  1.00 99.99

ATOM   1981  HH  TYR A 126      34.614  38.946  22.419  1.00 99.99

ATOM   1982  HE2 TYR A 126      36.675  37.836  25.132  1.00 99.99

ATOM   1983  HD2 TYR A 126      39.168  37.966  25.055  1.00 99.99

ATOM   1984  N   VAL A 127      39.828  41.642  24.676  1.00  0.00

ATOM   1985  CA  VAL A 127      39.302  42.312  25.879  1.00  0.00

ATOM   1986  C   VAL A 127      37.906  41.769  26.190  1.00  0.00

ATOM   1987  O   VAL A 127      36.954  41.997  25.441  1.00  0.00

ATOM   1988  CB  VAL A 127      39.330  43.846  25.722  1.00  0.00

ATOM   1989  CG1 VAL A 127      38.805  44.554  26.977  1.00  0.00

ATOM   1990  CG2 VAL A 127      40.761  44.346  25.468  1.00  0.00

ATOM   1991  H   VAL A 127      39.356  41.821  23.798  1.00 99.99

ATOM   1992  HA  VAL A 127      39.941  42.080  26.731  1.00 99.99

ATOM   1993  HB  VAL A 127      38.708  44.138  24.874  1.00 99.99

ATOM   1994 HG11 VAL A 127      39.372  44.236  27.854  1.00 99.99

ATOM   1995 HG12 VAL A 127      38.905  45.634  26.862  1.00 99.99

ATOM   1996 HG13 VAL A 127      37.750  44.327  27.125  1.00 99.99

ATOM   1997 HG21 VAL A 127      41.140  43.944  24.529  1.00 99.99

ATOM   1998 HG22 VAL A 127      40.768  45.434  25.397  1.00 99.99

ATOM   1999 HG23 VAL A 127      41.417  44.035  26.282  1.00 99.99

ATOM   2000  N   ASN A 128      37.792  41.042  27.305  1.00  0.00

ATOM   2001  CA  ASN A 128      36.597  40.296  27.714  1.00  0.00

ATOM   2002  C   ASN A 128      35.808  41.023  28.828  1.00  0.00

ATOM   2003  O   ASN A 128      35.184  40.388  29.682  1.00  0.00

ATOM   2004  CB  ASN A 128      37.034  38.864  28.092  1.00  0.00

ATOM   2005  CG  ASN A 128      35.871  37.878  28.152  1.00  0.00

ATOM   2006  OD1 ASN A 128      34.927  37.928  27.375  1.00  0.00

ATOM   2007  ND2 ASN A 128      35.909  36.928  29.062  1.00  0.00

ATOM   2008  H   ASN A 128      38.600  40.985  27.914  1.00 99.99

ATOM   2009  HA  ASN A 128      35.926  40.227  26.855  1.00 99.99

ATOM   2010  HB2 ASN A 128      37.739  38.486  27.353  1.00 99.99

ATOM   2011  HB3 ASN A 128      37.540  38.890  29.058  1.00 99.99

ATOM   2012 HD21 ASN A 128      35.148  36.267  29.098  1.00 99.99

ATOM   2013 HD22 ASN A 128      36.679  36.871  29.712  1.00 99.99

ATOM   2014  N   THR A 129      35.840  42.360  28.833  1.00  0.00

ATOM   2015  CA  THR A 129      35.085  43.207  29.771  1.00  0.00

ATOM   2016  C   THR A 129      33.599  43.149  29.393  1.00  0.00

ATOM   2017  O   THR A 129      33.171  43.785  28.427  1.00  0.00

ATOM   2018  CB  THR A 129      35.605  44.660  29.731  1.00  0.00

ATOM   2019  OG1 THR A 129      37.002  44.684  29.947  1.00  0.00

ATOM   2020  CG2 THR A 129      34.976  45.543  30.810  1.00  0.00

ATOM   2021  H   THR A 129      36.413  42.822  28.143  1.00 99.99

ATOM   2022  HA  THR A 129      35.213  42.832  30.786  1.00 99.99

ATOM   2023  HB  THR A 129      35.399  45.093  28.749  1.00 99.99

ATOM   2024 HG21 THR A 129      35.214  45.149  31.799  1.00 99.99

ATOM   2025 HG22 THR A 129      35.367  46.558  30.726  1.00 99.99

ATOM   2026 HG23 THR A 129      33.894  45.581  30.686  1.00 99.99

ATOM   2027  HG1 THR A 129      37.317  45.592  29.782  1.00 99.99

ATOM   2028  N   ALA A 130      32.816  42.351  30.127  1.00  0.00

ATOM   2029  CA  ALA A 130      31.438  41.999  29.771  1.00  0.00

ATOM   2030  C   ALA A 130      30.548  41.792  31.013  1.00  0.00

ATOM   2031  O   ALA A 130      30.871  40.996  31.902  1.00  0.00

ATOM   2032  CB  ALA A 130      31.484  40.741  28.891  1.00  0.00

ATOM   2033  H   ALA A 130      33.239  41.837  30.888  1.00 99.99

ATOM   2034  HA  ALA A 130      31.002  42.807  29.179  1.00 99.99

ATOM   2035  HB1 ALA A 130      31.913  39.907  29.450  1.00 99.99

ATOM   2036  HB2 ALA A 130      30.476  40.473  28.571  1.00 99.99

ATOM   2037  HB3 ALA A 130      32.097  40.925  28.007  1.00 99.99

HETATM 2038  N   HIE A 131      29.421  42.511  31.065  1.00  0.00

HETATM 2039  CA  HIE A 131      28.412  42.460  32.136  1.00  0.00

HETATM 2040  C   HIE A 131      27.026  42.905  31.627  1.00  0.00

HETATM 2041  O   HIE A 131      26.931  43.549  30.578  1.00  0.00

HETATM 2042  CB  HIE A 131      28.890  43.321  33.319  1.00  0.00

HETATM 2043  HB2 HIE A 131      29.917  43.055  33.568  1.00  0.00

HETATM 2044  HB3 HIE A 131      28.880  44.372  33.025  1.00  0.00

HETATM 2045  CG  HIE A 131      28.057  43.143  34.565  1.00  0.00

HETATM 2046  ND1 HIE A 131      27.968  41.972  35.325  1.00  0.00

HETATM 2047  CE1 HIE A 131      27.111  42.245  36.324  1.00  0.00

HETATM 2048  HE1 HIE A 131      26.827  41.551  37.108  1.00  0.00

HETATM 2049  NE2 HIE A 131      26.658  43.507  36.220  1.00  0.00

HETATM 2050  HE2 HIE A 131      25.993  43.943  36.852  1.00  0.00

HETATM 2051  CD2 HIE A 131      27.250  44.089  35.122  1.00  0.00

HETATM 2052  HD2 HIE A 131      27.116  45.098  34.763  1.00  0.00

HETATM 2053  H   HIE A 131      29.225  43.133  30.292  1.00  0.00

HETATM 2054  HA  HIE A 131      28.318  41.428  32.482  1.00  0.00

ATOM   2055  H   HIE A 131      29.225  43.133  30.292  1.00 99.99

ATOM   2056  HA  HIE A 131      28.318  41.428  32.482  1.00 99.99

ATOM   2057  HB2 HIE A 131      29.917  43.055  33.568  1.00 99.99

ATOM   2058  HB3 HIE A 131      28.880  44.372  33.025  1.00 99.99

ATOM   2059  HE1 HIE A 131      26.827  41.551  37.108  1.00 99.99

ATOM   2060  HE2 HIE A 131      25.993  43.943  36.852  1.00 99.99

ATOM   2061  HD2 HIE A 131      27.116  45.098  34.763  1.00 99.99

ATOM   2062  N   LEU A 132      25.954  42.567  32.358  1.00  0.00

ATOM   2063  CA  LEU A 132      24.564  42.936  32.044  1.00  0.00

ATOM   2064  C   LEU A 132      23.888  43.647  33.236  1.00  0.00

ATOM   2065  O   LEU A 132      23.559  43.026  34.250  1.00  0.00

ATOM   2066  CB  LEU A 132      23.781  41.683  31.599  1.00  0.00

ATOM   2067  CG  LEU A 132      24.246  41.060  30.268  1.00  0.00

ATOM   2068  CD1 LEU A 132      23.578  39.700  30.063  1.00  0.00

ATOM   2069  CD2 LEU A 132      23.900  41.944  29.066  1.00  0.00

ATOM   2070  H   LEU A 132      26.112  42.056  33.216  1.00 99.99

ATOM   2071  HA  LEU A 132      24.554  43.643  31.214  1.00 99.99

ATOM   2072  HB2 LEU A 132      23.866  40.933  32.387  1.00 99.99

ATOM   2073  HB3 LEU A 132      22.726  41.942  31.507  1.00 99.99

ATOM   2074  HG  LEU A 132      25.324  40.901  30.292  1.00 99.99

ATOM   2075 HD11 LEU A 132      22.496  39.817  29.997  1.00 99.99

ATOM   2076 HD12 LEU A 132      23.948  39.241  29.146  1.00 99.99

ATOM   2077 HD13 LEU A 132      23.819  39.043  30.899  1.00 99.99

ATOM   2078 HD21 LEU A 132      24.446  42.884  29.123  1.00 99.99

ATOM   2079 HD22 LEU A 132      24.188  41.439  28.144  1.00 99.99

ATOM   2080 HD23 LEU A 132      22.830  42.147  29.044  1.00 99.99

ATOM   2081  N   LYS A 133      23.683  44.960  33.089  1.00  0.00

ATOM   2082  CA  LYS A 133      23.016  45.878  34.035  1.00  0.00

ATOM   2083  C   LYS A 133      21.516  45.991  33.721  1.00  0.00

ATOM   2084  O   LYS A 133      21.082  45.654  32.619  1.00  0.00

ATOM   2085  CB  LYS A 133      23.718  47.258  33.982  1.00  0.00

ATOM   2086  CG  LYS A 133      25.211  47.167  34.360  1.00  0.00

ATOM   2087  CD  LYS A 133      26.037  48.419  34.029  1.00  0.00

ATOM   2088  CE  LYS A 133      25.657  49.649  34.863  1.00  0.00

ATOM   2089  NZ  LYS A 133      26.422  50.849  34.425  1.00  0.00

ATOM   2090  H   LYS A 133      24.051  45.377  32.239  1.00 99.99

ATOM   2091  HA  LYS A 133      23.108  45.481  35.048  1.00 99.99

ATOM   2092  HB2 LYS A 133      23.626  47.664  32.974  1.00 99.99

ATOM   2093  HB3 LYS A 133      23.224  47.944  34.672  1.00 99.99

ATOM   2094  HG2 LYS A 133      25.304  46.935  35.421  1.00 99.99

ATOM   2095  HG3 LYS A 133      25.666  46.356  33.796  1.00 99.99

ATOM   2096  HD2 LYS A 133      27.088  48.186  34.212  1.00 99.99

ATOM   2097  HD3 LYS A 133      25.922  48.643  32.967  1.00 99.99

ATOM   2098  HE2 LYS A 133      24.583  49.833  34.764  1.00 99.99

ATOM   2099  HE3 LYS A 133      25.866  49.436  35.917  1.00 99.99

ATOM   2100  HZ1 LYS A 133      26.218  51.087  33.462  1.00 99.99

ATOM   2101  HZ2 LYS A 133      26.194  51.657  34.989  1.00 99.99

ATOM   2102  HZ3 LYS A 133      27.420  50.702  34.498  1.00 99.99

ATOM   2103  N   ASN A 134      20.710  46.493  34.659  1.00  0.00

ATOM   2104  CA  ASN A 134      19.243  46.550  34.520  1.00  0.00

ATOM   2105  C   ASN A 134      18.775  47.324  33.268  1.00  0.00

ATOM   2106  O   ASN A 134      17.862  46.886  32.566  1.00  0.00

ATOM   2107  CB  ASN A 134      18.641  47.163  35.798  1.00  0.00

ATOM   2108  CG  ASN A 134      18.934  46.343  37.044  1.00  0.00

ATOM   2109  OD1 ASN A 134      19.803  46.668  37.841  1.00  0.00

ATOM   2110  ND2 ASN A 134      18.239  45.245  37.243  1.00  0.00

ATOM   2111  H   ASN A 134      21.122  46.775  35.539  1.00 99.99

ATOM   2112  HA  ASN A 134      18.868  45.529  34.416  1.00 99.99

ATOM   2113  HB2 ASN A 134      19.036  48.171  35.943  1.00 99.99

ATOM   2114  HB3 ASN A 134      17.559  47.242  35.685  1.00 99.99

ATOM   2115 HD21 ASN A 134      18.440  44.688  38.060  1.00 99.99

ATOM   2116 HD22 ASN A 134      17.530  44.962  36.582  1.00 99.99

ATOM   2117  N   SER A 135      19.436  48.442  32.953  1.00  0.00

ATOM   2118  CA  SER A 135      19.191  49.246  31.744  1.00  0.00

ATOM   2119  C   SER A 135      19.551  48.496  30.451  1.00  0.00

ATOM   2120  O   SER A 135      18.787  48.534  29.484  1.00  0.00

ATOM   2121  CB  SER A 135      19.986  50.555  31.847  1.00  0.00

ATOM   2122  OG  SER A 135      21.371  50.294  32.040  1.00  0.00

ATOM   2123  H   SER A 135      20.175  48.752  33.570  1.00 99.99

ATOM   2124  HA  SER A 135      18.132  49.502  31.698  1.00 99.99

ATOM   2125  HB2 SER A 135      19.842  51.141  30.938  1.00 99.99

ATOM   2126  HB3 SER A 135      19.608  51.131  32.694  1.00 99.99

ATOM   2127  HG  SER A 135      21.836  51.151  32.142  1.00 99.99

ATOM   2128  N   GLN A 136      20.663  47.752  30.442  1.00  0.00

ATOM   2129  CA  GLN A 136      21.081  46.901  29.319  1.00  0.00

ATOM   2130  C   GLN A 136      20.101  45.740  29.078  1.00  0.00

ATOM   2131  O   GLN A 136      19.776  45.445  27.930  1.00  0.00

ATOM   2132  CB  GLN A 136      22.499  46.353  29.568  1.00  0.00

ATOM   2133  CG  GLN A 136      23.592  47.427  29.426  1.00  0.00

ATOM   2134  CD  GLN A 136      24.949  46.962  29.963  1.00  0.00

ATOM   2135  OE1 GLN A 136      25.053  46.309  30.991  1.00  0.00

ATOM   2136  NE2 GLN A 136      26.046  47.283  29.312  1.00  0.00

ATOM   2137  H   GLN A 136      21.240  47.772  31.271  1.00 99.99

ATOM   2138  HA  GLN A 136      21.104  47.502  28.410  1.00 99.99

ATOM   2139  HB2 GLN A 136      22.537  45.917  30.564  1.00 99.99

ATOM   2140  HB3 GLN A 136      22.708  45.558  28.851  1.00 99.99

ATOM   2141  HG2 GLN A 136      23.688  47.691  28.372  1.00 99.99

ATOM   2142  HG3 GLN A 136      23.309  48.327  29.974  1.00 99.99

ATOM   2143 HE21 GLN A 136      26.924  46.954  29.684  1.00 99.99

ATOM   2144 HE22 GLN A 136      26.003  47.810  28.453  1.00 99.99

ATOM   2145  N   GLU A 137      19.592  45.103  30.135  1.00  0.00

ATOM   2146  CA  GLU A 137      18.601  44.018  30.034  1.00  0.00

ATOM   2147  C   GLU A 137      17.225  44.508  29.541  1.00  0.00

ATOM   2148  O   GLU A 137      16.590  43.846  28.716  1.00  0.00

ATOM   2149  CB  GLU A 137      18.483  43.288  31.380  1.00  0.00

ATOM   2150  CG  GLU A 137      19.773  42.525  31.725  1.00  0.00

ATOM   2151  CD  GLU A 137      19.684  41.814  33.090  1.00  0.00

ATOM   2152  OE1 GLU A 137      19.320  42.456  34.107  1.00  0.00

ATOM   2153  OE2 GLU A 137      19.987  40.597  33.160  1.00  0.00

ATOM   2154  H   GLU A 137      19.938  45.356  31.058  1.00 99.99

ATOM   2155  HA  GLU A 137      18.952  43.296  29.295  1.00 99.99

ATOM   2156  HB2 GLU A 137      18.252  44.011  32.163  1.00 99.99

ATOM   2157  HB3 GLU A 137      17.666  42.567  31.321  1.00 99.99

ATOM   2158  HG2 GLU A 137      19.965  41.794  30.936  1.00 99.99

ATOM   2159  HG3 GLU A 137      20.617  43.215  31.743  1.00 99.99

ATOM   2160  N   LYS A 138      16.777  45.696  29.974  1.00  0.00

ATOM   2161  CA  LYS A 138      15.586  46.370  29.419  1.00  0.00

ATOM   2162  C   LYS A 138      15.773  46.703  27.931  1.00  0.00

ATOM   2163  O   LYS A 138      14.872  46.465  27.128  1.00  0.00

ATOM   2164  CB  LYS A 138      15.273  47.605  30.286  1.00  0.00

ATOM   2165  CG  LYS A 138      14.053  48.415  29.810  1.00  0.00

ATOM   2166  CD  LYS A 138      13.690  49.496  30.840  1.00  0.00

ATOM   2167  CE  LYS A 138      12.519  50.359  30.349  1.00  0.00

ATOM   2168  NZ  LYS A 138      12.067  51.319  31.395  1.00  0.00

ATOM   2169  H   LYS A 138      17.303  46.166  30.706  1.00 99.99

ATOM   2170  HA  LYS A 138      14.736  45.686  29.482  1.00 99.99

ATOM   2171  HB2 LYS A 138      15.082  47.261  31.304  1.00 99.99

ATOM   2172  HB3 LYS A 138      16.142  48.264  30.309  1.00 99.99

ATOM   2173  HG2 LYS A 138      14.284  48.890  28.855  1.00 99.99

ATOM   2174  HG3 LYS A 138      13.201  47.746  29.677  1.00 99.99

ATOM   2175  HD2 LYS A 138      13.412  49.010  31.779  1.00 99.99

ATOM   2176  HD3 LYS A 138      14.558  50.134  31.019  1.00 99.99

ATOM   2177  HE2 LYS A 138      12.836  50.904  29.454  1.00 99.99

ATOM   2178  HE3 LYS A 138      11.690  49.703  30.064  1.00 99.99

ATOM   2179  HZ1 LYS A 138      12.814  51.937  31.683  1.00 99.99

ATOM   2180  HZ2 LYS A 138      11.309  51.899  31.057  1.00 99.99

ATOM   2181  HZ3 LYS A 138      11.729  50.837  32.219  1.00 99.99

ATOM   2182  N   TYR A 139      16.957  47.180  27.544  1.00  0.00

ATOM   2183  CA  TYR A 139      17.306  47.485  26.152  1.00  0.00

ATOM   2184  C   TYR A 139      17.377  46.239  25.248  1.00  0.00

ATOM   2185  O   TYR A 139      16.811  46.254  24.153  1.00  0.00

ATOM   2186  CB  TYR A 139      18.621  48.272  26.129  1.00  0.00

ATOM   2187  CG  TYR A 139      19.134  48.582  24.737  1.00  0.00

ATOM   2188  CD1 TYR A 139      18.507  49.579  23.964  1.00  0.00

ATOM   2189  CD2 TYR A 139      20.230  47.867  24.211  1.00  0.00

ATOM   2190  CE1 TYR A 139      18.980  49.872  22.670  1.00  0.00

ATOM   2191  CE2 TYR A 139      20.706  48.160  22.918  1.00  0.00

ATOM   2192  CZ  TYR A 139      20.085  49.165  22.145  1.00  0.00

ATOM   2193  OH  TYR A 139      20.565  49.453  20.902  1.00  0.00

ATOM   2194  H   TYR A 139      17.641  47.385  28.264  1.00 99.99

ATOM   2195  HA  TYR A 139      16.529  48.133  25.741  1.00 99.99

ATOM   2196  HB2 TYR A 139      18.478  49.213  26.665  1.00 99.99

ATOM   2197  HB3 TYR A 139      19.384  47.708  26.664  1.00 99.99

ATOM   2198  HD1 TYR A 139      17.660  50.123  24.365  1.00 99.99

ATOM   2199  HE1 TYR A 139      18.500  50.639  22.079  1.00 99.99

ATOM   2200  HH  TYR A 139      20.128  50.227  20.503  1.00 99.99

ATOM   2201  HE2 TYR A 139      21.552  47.622  22.512  1.00 99.99

ATOM   2202  HD2 TYR A 139      20.711  47.096  24.801  1.00 99.99

ATOM   2203  N   SER A 140      18.003  45.141  25.688  1.00  0.00

ATOM   2204  CA  SER A 140      18.056  43.894  24.903  1.00  0.00

ATOM   2205  C   SER A 140      16.661  43.269  24.734  1.00  0.00

ATOM   2206  O   SER A 140      16.315  42.824  23.639  1.00  0.00

ATOM   2207  CB  SER A 140      19.045  42.891  25.513  1.00  0.00

ATOM   2208  OG  SER A 140      18.582  42.368  26.745  1.00  0.00

ATOM   2209  H   SER A 140      18.480  45.164  26.584  1.00 99.99

ATOM   2210  HA  SER A 140      18.428  44.140  23.908  1.00 99.99

ATOM   2211  HB2 SER A 140      19.186  42.069  24.808  1.00 99.99

ATOM   2212  HB3 SER A 140      20.009  43.381  25.664  1.00 99.99

ATOM   2213  HG  SER A 140      19.151  41.612  26.997  1.00 99.99

ATOM   2214  N   ASN A 141      15.813  43.324  25.767  1.00  0.00

ATOM   2215  CA  ASN A 141      14.408  42.904  25.709  1.00  0.00

ATOM   2216  C   ASN A 141      13.582  43.731  24.697  1.00  0.00

ATOM   2217  O   ASN A 141      12.816  43.171  23.910  1.00  0.00

ATOM   2218  CB  ASN A 141      13.844  43.010  27.136  1.00  0.00

ATOM   2219  CG  ASN A 141      12.384  42.601  27.238  1.00  0.00

ATOM   2220  OD1 ASN A 141      11.958  41.579  26.721  1.00  0.00

ATOM   2221  ND2 ASN A 141      11.570  43.385  27.909  1.00  0.00

ATOM   2222  H   ASN A 141      16.186  43.623  26.662  1.00 99.99

ATOM   2223  HA  ASN A 141      14.367  41.860  25.391  1.00 99.99

ATOM   2224  HB2 ASN A 141      14.418  42.366  27.802  1.00 99.99

ATOM   2225  HB3 ASN A 141      13.952  44.035  27.489  1.00 99.99

ATOM   2226 HD21 ASN A 141      10.603  43.111  27.999  1.00 99.99

ATOM   2227 HD22 ASN A 141      11.915  44.225  28.350  1.00 99.99

ATOM   2228  N   ARG A 142      13.782  45.060  24.665  1.00  0.00

ATOM   2229  CA  ARG A 142      13.122  46.008  23.741  1.00  0.00

ATOM   2230  C   ARG A 142      13.365  45.690  22.255  1.00  0.00

ATOM   2231  O   ARG A 142      12.522  46.031  21.428  1.00  0.00

ATOM   2232  CB  ARG A 142      13.557  47.435  24.136  1.00  0.00

ATOM   2233  CG  ARG A 142      12.916  48.579  23.334  1.00  0.00

ATOM   2234  CD  ARG A 142      13.396  49.930  23.887  1.00  0.00

ATOM   2235  NE  ARG A 142      13.030  51.051  22.997  1.00  0.00

ATOM   2236  CZ  ARG A 142      13.093  52.342  23.279  1.00  0.00

ATOM   2237  NH1 ARG A 142      12.806  53.225  22.365  1.00  0.00

ATOM   2238  NH2 ARG A 142      13.443  52.787  24.454  1.00  0.00

ATOM   2239  H   ARG A 142      14.404  45.449  25.368  1.00 99.99

ATOM   2240  HA  ARG A 142      12.042  45.931  23.889  1.00 99.99

ATOM   2241  HB2 ARG A 142      13.308  47.584  25.189  1.00 99.99

ATOM   2242  HB3 ARG A 142      14.636  47.519  24.032  1.00 99.99

ATOM   2243  HG2 ARG A 142      13.210  48.499  22.287  1.00 99.99

ATOM   2244  HG3 ARG A 142      11.829  48.523  23.411  1.00 99.99

ATOM   2245  HD2 ARG A 142      12.958  50.075  24.876  1.00 99.99

ATOM   2246  HD3 ARG A 142      14.484  49.907  23.986  1.00 99.99

ATOM   2247  HE  ARG A 142      12.753  50.819  22.054  1.00 99.99

ATOM   2248 HH11 ARG A 142      12.571  52.922  21.431  1.00 99.99

ATOM   2249 HH12 ARG A 142      12.858  54.209  22.572  1.00 99.99

ATOM   2250 HH21 ARG A 142      13.677  52.133  25.183  1.00 99.99

ATOM   2251 HH22 ARG A 142      13.481  53.776  24.640  1.00 99.99

ATOM   2252  N   LEU A 143      14.445  44.979  21.906  1.00  0.00

ATOM   2253  CA  LEU A 143      14.728  44.546  20.526  1.00  0.00

ATOM   2254  C   LEU A 143      13.616  43.681  19.904  1.00  0.00

ATOM   2255  O   LEU A 143      13.445  43.733  18.686  1.00  0.00

ATOM   2256  CB  LEU A 143      16.081  43.810  20.437  1.00  0.00

ATOM   2257  CG  LEU A 143      17.315  44.607  20.903  1.00  0.00

ATOM   2258  CD1 LEU A 143      18.579  43.784  20.646  1.00  0.00

ATOM   2259  CD2 LEU A 143      17.469  45.946  20.178  1.00  0.00

ATOM   2260  H   LEU A 143      15.094  44.721  22.637  1.00 99.99

ATOM   2261  HA  LEU A 143      14.789  45.438  19.902  1.00 99.99

ATOM   2262  HB2 LEU A 143      16.018  42.888  21.016  1.00 99.99

ATOM   2263  HB3 LEU A 143      16.236  43.525  19.395  1.00 99.99

ATOM   2264  HG  LEU A 143      17.241  44.798  21.970  1.00 99.99

ATOM   2265 HD11 LEU A 143      18.692  43.592  19.578  1.00 99.99

ATOM   2266 HD12 LEU A 143      19.454  44.326  21.006  1.00 99.99

ATOM   2267 HD13 LEU A 143      18.512  42.835  21.175  1.00 99.99

ATOM   2268 HD21 LEU A 143      16.646  46.609  20.445  1.00 99.99

ATOM   2269 HD22 LEU A 143      18.398  46.425  20.484  1.00 99.99

ATOM   2270 HD23 LEU A 143      17.480  45.791  19.099  1.00 99.99

ATOM   2271  N   TYR A 144      12.819  42.942  20.694  1.00  0.00

ATOM   2272  CA  TYR A 144      11.667  42.179  20.180  1.00  0.00

ATOM   2273  C   TYR A 144      10.690  43.053  19.366  1.00  0.00

ATOM   2274  O   TYR A 144      10.206  42.631  18.312  1.00  0.00

ATOM   2275  CB  TYR A 144      10.927  41.496  21.346  1.00  0.00

ATOM   2276  CG  TYR A 144       9.602  40.869  20.935  1.00  0.00

ATOM   2277  CD1 TYR A 144       9.587  39.715  20.125  1.00  0.00

ATOM   2278  CD2 TYR A 144       8.385  41.486  21.296  1.00  0.00

ATOM   2279  CE1 TYR A 144       8.365  39.184  19.664  1.00  0.00

ATOM   2280  CE2 TYR A 144       7.162  40.960  20.835  1.00  0.00

ATOM   2281  CZ  TYR A 144       7.148  39.812  20.011  1.00  0.00

ATOM   2282  OH  TYR A 144       5.961  39.329  19.547  1.00  0.00

ATOM   2283  H   TYR A 144      13.004  42.923  21.691  1.00 99.99

ATOM   2284  HA  TYR A 144      12.036  41.399  19.513  1.00 99.99

ATOM   2285  HB2 TYR A 144      11.571  40.726  21.772  1.00 99.99

ATOM   2286  HB3 TYR A 144      10.738  42.233  22.127  1.00 99.99

ATOM   2287  HD1 TYR A 144      10.518  39.239  19.850  1.00 99.99

ATOM   2288  HE1 TYR A 144       8.359  38.303  19.037  1.00 99.99

ATOM   2289  HH  TYR A 144       6.072  38.554  18.970  1.00 99.99

ATOM   2290  HE2 TYR A 144       6.228  41.436  21.097  1.00 99.99

ATOM   2291  HD2 TYR A 144       8.386  42.375  21.913  1.00 99.99

ATOM   2292  N   LYS A 145      10.453  44.298  19.810  1.00  0.00

ATOM   2293  CA  LYS A 145       9.545  45.253  19.148  1.00  0.00

ATOM   2294  C   LYS A 145      10.010  45.613  17.731  1.00  0.00

ATOM   2295  O   LYS A 145       9.190  45.707  16.817  1.00  0.00

ATOM   2296  CB  LYS A 145       9.406  46.522  20.008  1.00  0.00

ATOM   2297  CG  LYS A 145       8.722  46.247  21.357  1.00  0.00

ATOM   2298  CD  LYS A 145       8.546  47.542  22.161  1.00  0.00

ATOM   2299  CE  LYS A 145       7.684  47.281  23.404  1.00  0.00

ATOM   2300  NZ  LYS A 145       7.496  48.516  24.215  1.00  0.00

ATOM   2301  H   LYS A 145      10.938  44.601  20.647  1.00 99.99

ATOM   2302  HA  LYS A 145       8.560  44.791  19.046  1.00 99.99

ATOM   2303  HB2 LYS A 145      10.389  46.965  20.178  1.00 99.99

ATOM   2304  HB3 LYS A 145       8.803  47.247  19.458  1.00 99.99

ATOM   2305  HG2 LYS A 145       7.744  45.802  21.171  1.00 99.99

ATOM   2306  HG3 LYS A 145       9.320  45.546  21.943  1.00 99.99

ATOM   2307  HD2 LYS A 145       9.528  47.916  22.459  1.00 99.99

ATOM   2308  HD3 LYS A 145       8.056  48.292  21.536  1.00 99.99

ATOM   2309  HE2 LYS A 145       6.711  46.901  23.077  1.00 99.99

ATOM   2310  HE3 LYS A 145       8.159  46.501  24.010  1.00 99.99

ATOM   2311  HZ1 LYS A 145       7.073  49.257  23.670  1.00 99.99

ATOM   2312  HZ2 LYS A 145       6.890  48.342  25.006  1.00 99.99

ATOM   2313  HZ3 LYS A 145       8.375  48.861  24.579  1.00 99.99

ATOM   2314  N   TYR A 146      11.320  45.793  17.544  1.00  0.00

ATOM   2315  CA  TYR A 146      11.933  46.081  16.240  1.00  0.00

ATOM   2316  C   TYR A 146      12.099  44.818  15.376  1.00  0.00

ATOM   2317  O   TYR A 146      11.831  44.850  14.175  1.00  0.00

ATOM   2318  CB  TYR A 146      13.276  46.798  16.454  1.00  0.00

ATOM   2319  CG  TYR A 146      13.257  48.079  17.288  1.00  0.00

ATOM   2320  CD1 TYR A 146      14.441  48.483  17.940  1.00  0.00

ATOM   2321  CD2 TYR A 146      12.102  48.886  17.395  1.00  0.00

ATOM   2322  CE1 TYR A 146      14.473  49.673  18.695  1.00  0.00

ATOM   2323  CE2 TYR A 146      12.127  50.070  18.160  1.00  0.00

ATOM   2324  CZ  TYR A 146      13.314  50.470  18.810  1.00  0.00

ATOM   2325  OH  TYR A 146      13.338  51.626  19.534  1.00  0.00

ATOM   2326  H   TYR A 146      11.926  45.691  18.344  1.00 99.99

ATOM   2327  HA  TYR A 146      11.281  46.754  15.682  1.00 99.99

ATOM   2328  HB2 TYR A 146      13.966  46.095  16.925  1.00 99.99

ATOM   2329  HB3 TYR A 146      13.687  47.046  15.475  1.00 99.99

ATOM   2330  HD1 TYR A 146      15.336  47.881  17.852  1.00 99.99

ATOM   2331  HE1 TYR A 146      15.387  49.979  19.185  1.00 99.99

ATOM   2332  HH  TYR A 146      14.242  51.981  19.623  1.00 99.99

ATOM   2333  HE2 TYR A 146      11.242  50.687  18.242  1.00 99.99

ATOM   2334  HD2 TYR A 146      11.186  48.611  16.891  1.00 99.99

ATOM   2335  N   ASP A 147      12.472  43.683  15.972  1.00  0.00

ATOM   2336  CA  ASP A 147      12.651  42.413  15.257  1.00  0.00

ATOM   2337  C   ASP A 147      11.336  41.902  14.636  1.00  0.00

ATOM   2338  O   ASP A 147      11.312  41.481  13.478  1.00  0.00

ATOM   2339  CB  ASP A 147      13.250  41.376  16.218  1.00  0.00

ATOM   2340  CG  ASP A 147      13.700  40.085  15.509  1.00  0.00

ATOM   2341  OD1 ASP A 147      14.277  40.158  14.398  1.00  0.00

ATOM   2342  OD2 ASP A 147      13.514  38.990  16.094  1.00  0.00

ATOM   2343  H   ASP A 147      12.705  43.707  16.961  1.00 99.99

ATOM   2344  HA  ASP A 147      13.358  42.578  14.443  1.00 99.99

ATOM   2345  HB2 ASP A 147      14.125  41.813  16.704  1.00 99.99

ATOM   2346  HB3 ASP A 147      12.518  41.141  16.993  1.00 99.99

HETATM 2347  N   HIE A 148      10.210  42.023  15.354  1.00  0.00

HETATM 2348  CA  HIE A 148       8.884  41.692  14.810  1.00  0.00

HETATM 2349  C   HIE A 148       8.454  42.622  13.655  1.00  0.00

HETATM 2350  O   HIE A 148       7.668  42.213  12.799  1.00  0.00

HETATM 2351  CB  HIE A 148       7.843  41.631  15.938  1.00  0.00

HETATM 2352  HB2 HIE A 148       8.260  41.073  16.779  1.00  0.00

HETATM 2353  HB3 HIE A 148       7.613  42.640  16.282  1.00  0.00

HETATM 2354  CG  HIE A 148       6.571  40.932  15.512  1.00  0.00

HETATM 2355  ND1 HIE A 148       6.473  39.581  15.156  1.00  0.00

HETATM 2356  CE1 HIE A 148       5.186  39.376  14.828  1.00  0.00

HETATM 2357  HE1 HIE A 148       4.772  38.429  14.499  1.00  0.00

HETATM 2358  NE2 HIE A 148       4.482  40.514  14.965  1.00  0.00

HETATM 2359  HE2 HIE A 148       3.489  40.611  14.777  1.00  0.00

HETATM 2360  CD2 HIE A 148       5.337  41.506  15.396  1.00  0.00

HETATM 2361  HD2 HIE A 148       5.088  42.541  15.600  1.00  0.00

HETATM 2362  H   HIE A 148      10.274  42.346  16.316  1.00  0.00

HETATM 2363  HA  HIE A 148       8.949  40.691  14.382  1.00  0.00

ATOM   2364  H   HIE A 148      10.274  42.346  16.316  1.00 99.99

ATOM   2365  HA  HIE A 148       8.949  40.691  14.382  1.00 99.99

ATOM   2366  HB2 HIE A 148       8.260  41.073  16.779  1.00 99.99

ATOM   2367  HB3 HIE A 148       7.613  42.640  16.282  1.00 99.99

ATOM   2368  HE1 HIE A 148       4.772  38.429  14.499  1.00 99.99

ATOM   2369  HE2 HIE A 148       3.489  40.611  14.777  1.00 99.99

ATOM   2370  HD2 HIE A 148       5.088  42.541  15.600  1.00 99.99

ATOM   2371  N   ASN A 149       8.984  43.853  13.577  1.00  0.00

ATOM   2372  CA  ASN A 149       8.809  44.715  12.400  1.00  0.00

ATOM   2373  C   ASN A 149       9.629  44.214  11.192  1.00  0.00

ATOM   2374  O   ASN A 149       9.116  44.162  10.074  1.00  0.00

ATOM   2375  CB  ASN A 149       9.136  46.178  12.760  1.00  0.00

ATOM   2376  CG  ASN A 149       8.604  47.148  11.714  1.00  0.00

ATOM   2377  OD1 ASN A 149       7.445  47.102  11.320  1.00  0.00

ATOM   2378  ND2 ASN A 149       9.420  48.054  11.222  1.00  0.00

ATOM   2379  H   ASN A 149       9.635  44.146  14.292  1.00 99.99

ATOM   2380  HA  ASN A 149       7.757  44.671  12.113  1.00 99.99

ATOM   2381  HB2 ASN A 149       8.676  46.436  13.714  1.00 99.99

ATOM   2382  HB3 ASN A 149      10.214  46.305  12.858  1.00 99.99

ATOM   2383 HD21 ASN A 149       9.061  48.698  10.532  1.00 99.99

ATOM   2384 HD22 ASN A 149      10.374  48.117  11.544  1.00 99.99

ATOM   2385  N   PHE A 150      10.883  43.792  11.407  1.00  0.00

ATOM   2386  CA  PHE A 150      11.763  43.250  10.359  1.00  0.00

ATOM   2387  C   PHE A 150      11.288  41.900   9.788  1.00  0.00

ATOM   2388  O   PHE A 150      11.513  41.630   8.610  1.00  0.00

ATOM   2389  CB  PHE A 150      13.207  43.165  10.882  1.00  0.00

ATOM   2390  CG  PHE A 150      13.860  44.480  11.304  1.00  0.00

ATOM   2391  CD1 PHE A 150      13.468  45.718  10.749  1.00  0.00

ATOM   2392  CD2 PHE A 150      14.915  44.452  12.241  1.00  0.00

ATOM   2393  CE1 PHE A 150      14.105  46.909  11.142  1.00  0.00

ATOM   2394  CE2 PHE A 150      15.555  45.643  12.629  1.00  0.00

ATOM   2395  CZ  PHE A 150      15.147  46.874  12.082  1.00  0.00

ATOM   2396  H   PHE A 150      11.261  43.879  12.345  1.00 99.99

ATOM   2397  HA  PHE A 150      11.753  43.934   9.510  1.00 99.99

ATOM   2398  HB2 PHE A 150      13.226  42.480  11.731  1.00 99.99

ATOM   2399  HB3 PHE A 150      13.830  42.728  10.101  1.00 99.99

ATOM   2400  HD1 PHE A 150      12.681  45.773  10.014  1.00 99.99

ATOM   2401  HE1 PHE A 150      13.796  47.853  10.712  1.00 99.99

ATOM   2402  HZ  PHE A 150      15.640  47.790  12.379  1.00 99.99

ATOM   2403  HE2 PHE A 150      16.366  45.615  13.345  1.00 99.99

ATOM   2404  HD2 PHE A 150      15.241  43.510  12.659  1.00 99.99

ATOM   2405  N   VAL A 151      10.556  41.092  10.563  1.00  0.00

ATOM   2406  CA  VAL A 151       9.891  39.858  10.082  1.00  0.00

ATOM   2407  C   VAL A 151       9.011  40.113   8.850  1.00  0.00

ATOM   2408  O   VAL A 151       9.070  39.336   7.892  1.00  0.00

ATOM   2409  CB  VAL A 151       9.085  39.224  11.240  1.00  0.00

ATOM   2410  CG1 VAL A 151       7.973  38.261  10.804  1.00  0.00

ATOM   2411  CG2 VAL A 151      10.031  38.456  12.168  1.00  0.00

ATOM   2412  H   VAL A 151      10.492  41.323  11.550  1.00 99.99

ATOM   2413  HA  VAL A 151      10.657  39.147   9.771  1.00 99.99

ATOM   2414  HB  VAL A 151       8.614  40.020  11.814  1.00 99.99

ATOM   2415 HG11 VAL A 151       8.383  37.482  10.166  1.00 99.99

ATOM   2416 HG12 VAL A 151       7.519  37.801  11.682  1.00 99.99

ATOM   2417 HG13 VAL A 151       7.190  38.799  10.269  1.00 99.99

ATOM   2418 HG21 VAL A 151      10.846  39.098  12.497  1.00 99.99

ATOM   2419 HG22 VAL A 151       9.485  38.112  13.047  1.00 99.99

ATOM   2420 HG23 VAL A 151      10.450  37.592  11.649  1.00 99.99

ATOM   2421  N   LYS A 152       8.248  41.217   8.818  1.00  0.00

ATOM   2422  CA  LYS A 152       7.421  41.602   7.657  1.00  0.00

ATOM   2423  C   LYS A 152       8.276  41.875   6.417  1.00  0.00

ATOM   2424  O   LYS A 152       7.993  41.341   5.344  1.00  0.00

ATOM   2425  CB  LYS A 152       6.564  42.836   7.991  1.00  0.00

ATOM   2426  CG  LYS A 152       5.493  42.547   9.054  1.00  0.00

ATOM   2427  CD  LYS A 152       4.597  43.768   9.317  1.00  0.00

ATOM   2428  CE  LYS A 152       5.354  44.885  10.052  1.00  0.00

ATOM   2429  NZ  LYS A 152       4.517  46.104  10.225  1.00  0.00

ATOM   2430  H   LYS A 152       8.260  41.825   9.628  1.00 99.99

ATOM   2431  HA  LYS A 152       6.753  40.775   7.399  1.00 99.99

ATOM   2432  HB2 LYS A 152       7.213  43.647   8.325  1.00 99.99

ATOM   2433  HB3 LYS A 152       6.060  43.165   7.080  1.00 99.99

ATOM   2434  HG2 LYS A 152       4.865  41.728   8.699  1.00 99.99

ATOM   2435  HG3 LYS A 152       5.963  42.237   9.988  1.00 99.99

ATOM   2436  HD2 LYS A 152       4.211  44.141   8.365  1.00 99.99

ATOM   2437  HD3 LYS A 152       3.749  43.451   9.928  1.00 99.99

ATOM   2438  HE2 LYS A 152       5.667  44.506  11.029  1.00 99.99

ATOM   2439  HE3 LYS A 152       6.257  45.139   9.488  1.00 99.99

ATOM   2440  HZ1 LYS A 152       3.679  45.909  10.757  1.00 99.99

ATOM   2441  HZ2 LYS A 152       5.033  46.826  10.714  1.00 99.99

ATOM   2442  HZ3 LYS A 152       4.233  46.489   9.332  1.00 99.99

ATOM   2443  N   ALA A 153       9.355  42.646   6.580  1.00  0.00

ATOM   2444  CA  ALA A 153      10.299  42.957   5.506  1.00  0.00

ATOM   2445  C   ALA A 153      10.953  41.686   4.941  1.00  0.00

ATOM   2446  O   ALA A 153      10.937  41.481   3.732  1.00  0.00

ATOM   2447  CB  ALA A 153      11.345  43.952   6.026  1.00  0.00

ATOM   2448  H   ALA A 153       9.522  43.036   7.497  1.00 99.99

ATOM   2449  HA  ALA A 153       9.753  43.438   4.692  1.00 99.99

ATOM   2450  HB1 ALA A 153      11.966  43.492   6.795  1.00 99.99

ATOM   2451  HB2 ALA A 153      11.987  44.267   5.202  1.00 99.99

ATOM   2452  HB3 ALA A 153      10.852  44.832   6.441  1.00 99.99

ATOM   2453  N   ILE A 154      11.461  40.791   5.796  1.00  0.00

ATOM   2454  CA  ILE A 154      12.130  39.550   5.372  1.00  0.00

ATOM   2455  C   ILE A 154      11.193  38.632   4.564  1.00  0.00

ATOM   2456  O   ILE A 154      11.581  38.159   3.493  1.00  0.00

ATOM   2457  CB  ILE A 154      12.751  38.849   6.604  1.00  0.00

ATOM   2458  CG1 ILE A 154      13.950  39.643   7.181  1.00  0.00

ATOM   2459  CG2 ILE A 154      13.177  37.408   6.294  1.00  0.00

ATOM   2460  CD1 ILE A 154      15.159  39.817   6.248  1.00  0.00

ATOM   2461  H   ILE A 154      11.447  41.020   6.787  1.00 99.99

ATOM   2462  HA  ILE A 154      12.935  39.815   4.689  1.00 99.99

ATOM   2463  HB  ILE A 154      11.989  38.792   7.385  1.00 99.99

ATOM   2464 HG21 ILE A 154      13.789  37.397   5.395  1.00 99.99

ATOM   2465 HG22 ILE A 154      13.751  36.994   7.123  1.00 99.99

ATOM   2466 HG23 ILE A 154      12.305  36.774   6.135  1.00 99.99

ATOM   2467 HG12 ILE A 154      13.616  40.635   7.478  1.00 99.99

ATOM   2468 HG13 ILE A 154      14.293  39.138   8.085  1.00 99.99

ATOM   2469 HD11 ILE A 154      14.892  40.414   5.377  1.00 99.99

ATOM   2470 HD12 ILE A 154      15.955  40.334   6.785  1.00 99.99

ATOM   2471 HD13 ILE A 154      15.533  38.848   5.925  1.00 99.99

ATOM   2472  N   ASN A 155       9.943  38.444   5.010  1.00  0.00

ATOM   2473  CA  ASN A 155       8.942  37.671   4.257  1.00  0.00

ATOM   2474  C   ASN A 155       8.612  38.317   2.893  1.00  0.00

ATOM   2475  O   ASN A 155       8.502  37.608   1.889  1.00  0.00

ATOM   2476  CB  ASN A 155       7.669  37.493   5.110  1.00  0.00

ATOM   2477  CG  ASN A 155       7.794  36.378   6.138  1.00  0.00

ATOM   2478  OD1 ASN A 155       7.488  35.223   5.870  1.00  0.00

ATOM   2479  ND2 ASN A 155       8.232  36.682   7.338  1.00  0.00

ATOM   2480  H   ASN A 155       9.673  38.876   5.886  1.00 99.99

ATOM   2481  HA  ASN A 155       9.354  36.682   4.041  1.00 99.99

ATOM   2482  HB2 ASN A 155       7.407  38.432   5.602  1.00 99.99

ATOM   2483  HB3 ASN A 155       6.839  37.230   4.451  1.00 99.99

ATOM   2484 HD21 ASN A 155       8.347  35.952   8.029  1.00 99.99

ATOM   2485 HD22 ASN A 155       8.483  37.640   7.556  1.00 99.99

ATOM   2486  N   ALA A 156       8.476  39.648   2.840  1.00  0.00

ATOM   2487  CA  ALA A 156       8.219  40.400   1.607  1.00  0.00

ATOM   2488  C   ALA A 156       9.403  40.385   0.613  1.00  0.00

ATOM   2489  O   ALA A 156       9.189  40.315  -0.600  1.00  0.00

ATOM   2490  CB  ALA A 156       7.829  41.832   1.994  1.00  0.00

ATOM   2491  H   ALA A 156       8.542  40.174   3.704  1.00 99.99

ATOM   2492  HA  ALA A 156       7.364  39.946   1.101  1.00 99.99

ATOM   2493  HB1 ALA A 156       8.658  42.328   2.498  1.00 99.99

ATOM   2494  HB2 ALA A 156       7.569  42.396   1.098  1.00 99.99

ATOM   2495  HB3 ALA A 156       6.963  41.812   2.659  1.00 99.99

ATOM   2496  N   ILE A 157      10.645  40.439   1.115  1.00  0.00

ATOM   2497  CA  ILE A 157      11.885  40.417   0.321  1.00  0.00

ATOM   2498  C   ILE A 157      12.011  39.094  -0.454  1.00  0.00

ATOM   2499  O   ILE A 157      12.201  39.128  -1.673  1.00  0.00

ATOM   2500  CB  ILE A 157      13.098  40.733   1.236  1.00  0.00

ATOM   2501  CG1 ILE A 157      13.120  42.253   1.533  1.00  0.00

ATOM   2502  CG2 ILE A 157      14.447  40.303   0.631  1.00  0.00

ATOM   2503  CD1 ILE A 157      13.943  42.640   2.770  1.00  0.00

ATOM   2504  H   ILE A 157      10.734  40.564   2.118  1.00 99.99

ATOM   2505  HA  ILE A 157      11.827  41.207  -0.430  1.00 99.99

ATOM   2506  HB  ILE A 157      12.969  40.190   2.173  1.00 99.99

ATOM   2507 HG21 ILE A 157      14.597  40.783  -0.337  1.00 99.99

ATOM   2508 HG22 ILE A 157      15.263  40.584   1.296  1.00 99.99

ATOM   2509 HG23 ILE A 157      14.484  39.221   0.511  1.00 99.99

ATOM   2510 HG12 ILE A 157      13.509  42.789   0.666  1.00 99.99

ATOM   2511 HG13 ILE A 157      12.104  42.610   1.698  1.00 99.99

ATOM   2512 HD11 ILE A 157      15.001  42.439   2.607  1.00 99.99

ATOM   2513 HD12 ILE A 157      13.816  43.706   2.965  1.00 99.99

ATOM   2514 HD13 ILE A 157      13.599  42.082   3.641  1.00 99.99

ATOM   2515  N   GLN A 158      11.848  37.943   0.215  1.00  0.00

ATOM   2516  CA  GLN A 158      11.703  36.632  -0.437  1.00  0.00

ATOM   2517  C   GLN A 158      11.041  35.607   0.500  1.00  0.00

ATOM   2518  O   GLN A 158      11.523  35.364   1.605  1.00  0.00

ATOM   2519  CB  GLN A 158      13.067  36.141  -0.973  1.00  0.00

ATOM   2520  CG  GLN A 158      13.102  34.700  -1.517  1.00  0.00

ATOM   2521  CD  GLN A 158      12.039  34.341  -2.565  1.00  0.00

ATOM   2522  OE1 GLN A 158      11.307  35.164  -3.099  1.00  0.00

ATOM   2523  NE2 GLN A 158      11.894  33.074  -2.882  1.00  0.00

ATOM   2524  H   GLN A 158      11.725  37.986   1.221  1.00 99.99

ATOM   2525  HA  GLN A 158      11.034  36.776  -1.286  1.00 99.99

ATOM   2526  HB2 GLN A 158      13.396  36.808  -1.771  1.00 99.99

ATOM   2527  HB3 GLN A 158      13.804  36.206  -0.170  1.00 99.99

ATOM   2528  HG2 GLN A 158      14.081  34.525  -1.964  1.00 99.99

ATOM   2529  HG3 GLN A 158      13.007  34.017  -0.676  1.00 99.99

ATOM   2530 HE21 GLN A 158      11.210  32.823  -3.582  1.00 99.99

ATOM   2531 HE22 GLN A 158      12.466  32.375  -2.424  1.00 99.99

ATOM   2532  N   LYS A 159       9.952  34.961   0.051  1.00  0.00

ATOM   2533  CA  LYS A 159       9.094  34.129   0.922  1.00  0.00

ATOM   2534  C   LYS A 159       9.798  32.891   1.508  1.00  0.00

ATOM   2535  O   LYS A 159       9.535  32.512   2.648  1.00  0.00

ATOM   2536  CB  LYS A 159       7.799  33.737   0.170  1.00  0.00

ATOM   2537  CG  LYS A 159       6.512  33.905   1.003  1.00  0.00

ATOM   2538  CD  LYS A 159       6.559  33.220   2.379  1.00  0.00

ATOM   2539  CE  LYS A 159       5.251  33.366   3.162  1.00  0.00

ATOM   2540  NZ  LYS A 159       5.405  32.817   4.539  1.00  0.00

ATOM   2541  H   LYS A 159       9.616  35.186  -0.877  1.00 99.99

ATOM   2542  HA  LYS A 159       8.824  34.762   1.769  1.00 99.99

ATOM   2543  HB2 LYS A 159       7.687  34.356  -0.720  1.00 99.99

ATOM   2544  HB3 LYS A 159       7.873  32.702  -0.169  1.00 99.99

ATOM   2545  HG2 LYS A 159       6.329  34.971   1.148  1.00 99.99

ATOM   2546  HG3 LYS A 159       5.679  33.494   0.430  1.00 99.99

ATOM   2547  HD2 LYS A 159       6.785  32.160   2.243  1.00 99.99

ATOM   2548  HD3 LYS A 159       7.341  33.684   2.978  1.00 99.99

ATOM   2549  HE2 LYS A 159       4.987  34.427   3.209  1.00 99.99

ATOM   2550  HE3 LYS A 159       4.452  32.843   2.626  1.00 99.99

ATOM   2551  HZ1 LYS A 159       6.140  33.299   5.048  1.00 99.99

ATOM   2552  HZ2 LYS A 159       4.550  32.920   5.071  1.00 99.99

ATOM   2553  HZ3 LYS A 159       5.633  31.831   4.520  1.00 99.99

ATOM   2554  N   SER A 160      10.725  32.278   0.766  1.00  0.00

ATOM   2555  CA  SER A 160      11.515  31.121   1.232  1.00  0.00

ATOM   2556  C   SER A 160      12.473  31.447   2.396  1.00  0.00

ATOM   2557  O   SER A 160      13.029  30.544   3.024  1.00  0.00

ATOM   2558  CB  SER A 160      12.248  30.489   0.049  1.00  0.00

ATOM   2559  OG  SER A 160      13.070  31.444  -0.602  1.00  0.00

ATOM   2560  H   SER A 160      10.908  32.628  -0.162  1.00 99.99

ATOM   2561  HA  SER A 160      10.820  30.370   1.611  1.00 99.99

ATOM   2562  HB2 SER A 160      12.849  29.651   0.404  1.00 99.99

ATOM   2563  HB3 SER A 160      11.511  30.113  -0.660  1.00 99.99

ATOM   2564  HG  SER A 160      13.764  30.975  -1.108  1.00 99.99

ATOM   2565  N   TRP A 161      12.632  32.725   2.749  1.00  0.00

ATOM   2566  CA  TRP A 161      13.281  33.173   3.981  1.00  0.00

ATOM   2567  C   TRP A 161      12.256  33.018   5.126  1.00  0.00

ATOM   2568  O   TRP A 161      11.647  33.988   5.581  1.00  0.00

ATOM   2569  CB  TRP A 161      13.819  34.595   3.728  1.00  0.00

ATOM   2570  CG  TRP A 161      14.982  35.085   4.537  1.00  0.00

ATOM   2571  CD1 TRP A 161      15.373  34.652   5.757  1.00  0.00

ATOM   2572  CD2 TRP A 161      15.899  36.172   4.191  1.00  0.00

ATOM   2573  NE1 TRP A 161      16.460  35.386   6.184  1.00  0.00

ATOM   2574  CE2 TRP A 161      16.842  36.329   5.253  1.00  0.00

ATOM   2575  CE3 TRP A 161      16.014  37.054   3.090  1.00  0.00

ATOM   2576  CZ2 TRP A 161      17.858  37.300   5.215  1.00  0.00

ATOM   2577  CZ3 TRP A 161      17.029  38.031   3.044  1.00  0.00

ATOM   2578  CH2 TRP A 161      17.953  38.151   4.099  1.00  0.00

ATOM   2579  H   TRP A 161      12.180  33.438   2.191  1.00 99.99

ATOM   2580  HA  TRP A 161      14.123  32.521   4.205  1.00 99.99

ATOM   2581  HB2 TRP A 161      14.150  34.646   2.689  1.00 99.99

ATOM   2582  HB3 TRP A 161      13.006  35.313   3.830  1.00 99.99

ATOM   2583  HD1 TRP A 161      14.893  33.868   6.330  1.00 99.99

ATOM   2584  HE1 TRP A 161      16.855  35.277   7.120  1.00 99.99

ATOM   2585  HZ2 TRP A 161      18.557  37.384   6.035  1.00 99.99

ATOM   2586  HH2 TRP A 161      18.733  38.900   4.052  1.00 99.99

ATOM   2587  HZ3 TRP A 161      17.102  38.692   2.190  1.00 99.99

ATOM   2588  HE3 TRP A 161      15.309  36.973   2.276  1.00 99.99

ATOM   2589  N   THR A 162      12.008  31.760   5.529  1.00  0.00

ATOM   2590  CA  THR A 162      10.921  31.262   6.412  1.00  0.00

ATOM   2591  C   THR A 162      10.982  31.692   7.893  1.00  0.00

ATOM   2592  O   THR A 162      10.756  30.908   8.818  1.00  0.00

ATOM   2593  CB  THR A 162      10.767  29.732   6.280  1.00  0.00

ATOM   2594  OG1 THR A 162      12.009  29.094   6.472  1.00  0.00

ATOM   2595  CG2 THR A 162      10.236  29.301   4.914  1.00  0.00

ATOM   2596  H   THR A 162      12.543  31.031   5.070  1.00 99.99

ATOM   2597  HA  THR A 162       9.994  31.695   6.035  1.00 99.99

ATOM   2598  HB  THR A 162      10.063  29.372   7.031  1.00 99.99

ATOM   2599 HG21 THR A 162      10.871  29.681   4.118  1.00 99.99

ATOM   2600 HG22 THR A 162      10.214  28.213   4.857  1.00 99.99

ATOM   2601 HG23 THR A 162       9.223  29.679   4.780  1.00 99.99

ATOM   2602  HG1 THR A 162      11.838  28.148   6.606  1.00 99.99

ATOM   2603  N   ALA A 163      11.244  32.974   8.132  1.00  0.00

ATOM   2604  CA  ALA A 163      11.120  33.647   9.420  1.00  0.00

ATOM   2605  C   ALA A 163       9.629  33.935   9.726  1.00  0.00

ATOM   2606  O   ALA A 163       9.185  35.084   9.702  1.00  0.00

ATOM   2607  CB  ALA A 163      11.977  34.917   9.351  1.00  0.00

ATOM   2608  H   ALA A 163      11.418  33.563   7.326  1.00 99.99

ATOM   2609  HA  ALA A 163      11.516  32.998  10.202  1.00 99.99

ATOM   2610  HB1 ALA A 163      11.605  35.582   8.569  1.00 99.99

ATOM   2611  HB2 ALA A 163      11.947  35.439  10.307  1.00 99.99

ATOM   2612  HB3 ALA A 163      13.007  34.642   9.124  1.00 99.99

ATOM   2613  N   THR A 164       8.823  32.887   9.918  1.00  0.00

ATOM   2614  CA  THR A 164       7.354  33.000   9.977  1.00  0.00

ATOM   2615  C   THR A 164       6.818  33.440  11.349  1.00  0.00

ATOM   2616  O   THR A 164       5.990  34.354  11.400  1.00  0.00

ATOM   2617  CB  THR A 164       6.675  31.695   9.523  1.00  0.00

ATOM   2618  OG1 THR A 164       7.286  31.220   8.337  1.00  0.00

ATOM   2619  CG2 THR A 164       5.196  31.905   9.192  1.00  0.00

ATOM   2620  H   THR A 164       9.228  31.958   9.858  1.00 99.99

ATOM   2621  HA  THR A 164       7.054  33.767   9.263  1.00 99.99

ATOM   2622  HB  THR A 164       6.772  30.939  10.303  1.00 99.99

ATOM   2623 HG21 THR A 164       5.094  32.663   8.414  1.00 99.99

ATOM   2624 HG22 THR A 164       4.755  30.972   8.843  1.00 99.99

ATOM   2625 HG23 THR A 164       4.654  32.231  10.079  1.00 99.99

ATOM   2626  HG1 THR A 164       6.889  30.357   8.113  1.00 99.99

ATOM   2627  N   THR A 165       7.279  32.835  12.457  1.00  0.00

ATOM   2628  CA  THR A 165       6.689  33.042  13.802  1.00  0.00

ATOM   2629  C   THR A 165       7.704  32.817  14.933  1.00  0.00

ATOM   2630  O   THR A 165       8.372  31.785  14.965  1.00  0.00

ATOM   2631  CB  THR A 165       5.494  32.087  14.055  1.00  0.00

ATOM   2632  OG1 THR A 165       4.673  31.916  12.915  1.00  0.00

ATOM   2633  CG2 THR A 165       4.580  32.610  15.169  1.00  0.00

ATOM   2634  H   THR A 165       8.016  32.141  12.364  1.00 99.99

ATOM   2635  HA  THR A 165       6.327  34.067  13.868  1.00 99.99

ATOM   2636  HB  THR A 165       5.875  31.106  14.342  1.00 99.99

ATOM   2637 HG21 THR A 165       4.211  33.603  14.912  1.00 99.99

ATOM   2638 HG22 THR A 165       3.729  31.939  15.297  1.00 99.99

ATOM   2639 HG23 THR A 165       5.113  32.664  16.114  1.00 99.99

ATOM   2640  HG1 THR A 165       4.043  31.194  13.101  1.00 99.99

ATOM   2641  N   TYR A 166       7.759  33.718  15.925  1.00  0.00

ATOM   2642  CA  TYR A 166       8.619  33.588  17.123  1.00  0.00

ATOM   2643  C   TYR A 166       8.338  32.318  17.961  1.00  0.00

ATOM   2644  O   TYR A 166       9.211  31.859  18.698  1.00  0.00

ATOM   2645  CB  TYR A 166       8.464  34.846  17.999  1.00  0.00

ATOM   2646  CG  TYR A 166       7.122  34.975  18.708  1.00  0.00

ATOM   2647  CD1 TYR A 166       6.949  34.416  19.992  1.00  0.00

ATOM   2648  CD2 TYR A 166       6.045  35.633  18.081  1.00  0.00

ATOM   2649  CE1 TYR A 166       5.697  34.488  20.635  1.00  0.00

ATOM   2650  CE2 TYR A 166       4.793  35.708  18.721  1.00  0.00

ATOM   2651  CZ  TYR A 166       4.613  35.132  19.998  1.00  0.00

ATOM   2652  OH  TYR A 166       3.392  35.201  20.602  1.00  0.00

ATOM   2653  H   TYR A 166       7.229  34.572  15.826  1.00 99.99

ATOM   2654  HA  TYR A 166       9.658  33.538  16.791  1.00 99.99

ATOM   2655  HB2 TYR A 166       9.251  34.838  18.754  1.00 99.99

ATOM   2656  HB3 TYR A 166       8.629  35.734  17.385  1.00 99.99

ATOM   2657  HD1 TYR A 166       7.777  33.924  20.486  1.00 99.99

ATOM   2658  HE1 TYR A 166       5.565  34.049  21.614  1.00 99.99

ATOM   2659  HH  TYR A 166       3.382  34.781  21.481  1.00 99.99

ATOM   2660  HE2 TYR A 166       3.961  36.206  18.242  1.00 99.99

ATOM   2661  HD2 TYR A 166       6.174  36.089  17.108  1.00 99.99

ATOM   2662  N   MET A 167       7.123  31.762  17.832  1.00  0.00

ATOM   2663  CA  MET A 167       6.556  30.549  18.449  1.00  0.00

ATOM   2664  C   MET A 167       6.438  30.565  19.988  1.00  0.00

ATOM   2665  O   MET A 167       5.371  30.274  20.530  1.00  0.00

ATOM   2666  CB  MET A 167       7.300  29.300  17.940  1.00  0.00

ATOM   2667  CG  MET A 167       6.529  28.006  18.238  1.00  0.00

ATOM   2668  SD  MET A 167       7.543  26.506  18.245  1.00  0.00

ATOM   2669  CE  MET A 167       8.290  26.639  19.896  1.00  0.00

ATOM   2670  H   MET A 167       6.493  32.270  17.232  1.00 99.99

ATOM   2671  HA  MET A 167       5.534  30.468  18.073  1.00 99.99

ATOM   2672  HB2 MET A 167       7.449  29.370  16.861  1.00 99.99

ATOM   2673  HB3 MET A 167       8.281  29.255  18.414  1.00 99.99

ATOM   2674  HG2 MET A 167       6.042  28.076  19.210  1.00 99.99

ATOM   2675  HG3 MET A 167       5.747  27.895  17.486  1.00 99.99

ATOM   2676  HE1 MET A 167       7.509  26.614  20.656  1.00 99.99

ATOM   2677  HE2 MET A 167       8.972  25.804  20.060  1.00 99.99

ATOM   2678  HE3 MET A 167       8.844  27.574  19.981  1.00 99.99

ATOM   2679  N   GLU A 168       7.525  30.891  20.684  1.00  0.00

ATOM   2680  CA  GLU A 168       7.671  30.807  22.145  1.00  0.00

ATOM   2681  C   GLU A 168       8.751  31.772  22.674  1.00  0.00

ATOM   2682  O   GLU A 168       8.571  32.386  23.728  1.00  0.00

ATOM   2683  CB  GLU A 168       8.016  29.344  22.498  1.00  0.00

ATOM   2684  CG  GLU A 168       8.356  29.044  23.969  1.00  0.00

ATOM   2685  CD  GLU A 168       7.161  29.094  24.947  1.00  0.00

ATOM   2686  OE1 GLU A 168       6.044  29.537  24.582  1.00  0.00

ATOM   2687  OE2 GLU A 168       7.335  28.669  26.116  1.00  0.00

ATOM   2688  H   GLU A 168       8.336  31.155  20.136  1.00 99.99

ATOM   2689  HA  GLU A 168       6.726  31.076  22.621  1.00 99.99

ATOM   2690  HB2 GLU A 168       7.193  28.697  22.191  1.00 99.99

ATOM   2691  HB3 GLU A 168       8.887  29.059  21.906  1.00 99.99

ATOM   2692  HG2 GLU A 168       8.778  28.036  23.999  1.00 99.99

ATOM   2693  HG3 GLU A 168       9.140  29.721  24.311  1.00 99.99

ATOM   2694  N   TYR A 169       9.856  31.939  21.935  1.00  0.00

ATOM   2695  CA  TYR A 169      11.014  32.767  22.308  1.00  0.00

ATOM   2696  C   TYR A 169      10.771  34.273  22.081  1.00  0.00

ATOM   2697  O   TYR A 169      11.446  34.926  21.282  1.00  0.00

ATOM   2698  CB  TYR A 169      12.271  32.249  21.583  1.00  0.00

ATOM   2699  CG  TYR A 169      12.537  30.760  21.738  1.00  0.00

ATOM   2700  CD1 TYR A 169      12.645  30.189  23.024  1.00  0.00

ATOM   2701  CD2 TYR A 169      12.672  29.946  20.596  1.00  0.00

ATOM   2702  CE1 TYR A 169      12.866  28.807  23.168  1.00  0.00

ATOM   2703  CE2 TYR A 169      12.904  28.564  20.736  1.00  0.00

ATOM   2704  CZ  TYR A 169      12.992  27.990  22.022  1.00  0.00

ATOM   2705  OH  TYR A 169      13.186  26.649  22.153  1.00  0.00

ATOM   2706  H   TYR A 169       9.948  31.400  21.085  1.00 99.99

ATOM   2707  HA  TYR A 169      11.182  32.640  23.379  1.00 99.99

ATOM   2708  HB2 TYR A 169      12.180  32.479  20.521  1.00 99.99

ATOM   2709  HB3 TYR A 169      13.140  32.788  21.964  1.00 99.99

ATOM   2710  HD1 TYR A 169      12.555  30.811  23.905  1.00 99.99

ATOM   2711  HE1 TYR A 169      12.940  28.371  24.153  1.00 99.99

ATOM   2712  HH  TYR A 169      13.174  26.359  23.081  1.00 99.99

ATOM   2713  HE2 TYR A 169      13.018  27.936  19.866  1.00 99.99

ATOM   2714  HD2 TYR A 169      12.604  30.381  19.607  1.00 99.99

ATOM   2715  N   GLU A 170       9.778  34.832  22.778  1.00  0.00

ATOM   2716  CA  GLU A 170       9.394  36.247  22.701  1.00  0.00

ATOM   2717  C   GLU A 170      10.526  37.190  23.157  1.00  0.00

ATOM   2718  O   GLU A 170      10.983  38.035  22.386  1.00  0.00

ATOM   2719  CB  GLU A 170       8.109  36.447  23.525  1.00  0.00

ATOM   2720  CG  GLU A 170       7.631  37.903  23.595  1.00  0.00

ATOM   2721  CD  GLU A 170       6.223  37.996  24.220  1.00  0.00

ATOM   2722  OE1 GLU A 170       6.051  37.616  25.405  1.00  0.00

ATOM   2723  OE2 GLU A 170       5.275  38.461  23.541  1.00  0.00

ATOM   2724  H   GLU A 170       9.231  34.218  23.375  1.00 99.99

ATOM   2725  HA  GLU A 170       9.165  36.495  21.662  1.00 99.99

ATOM   2726  HB2 GLU A 170       7.319  35.844  23.075  1.00 99.99

ATOM   2727  HB3 GLU A 170       8.274  36.083  24.541  1.00 99.99

ATOM   2728  HG2 GLU A 170       8.331  38.485  24.198  1.00 99.99

ATOM   2729  HG3 GLU A 170       7.622  38.323  22.587  1.00 99.99

ATOM   2730  N   THR A 171      10.998  37.049  24.401  1.00  0.00

ATOM   2731  CA  THR A 171      11.930  38.013  25.025  1.00  0.00

ATOM   2732  C   THR A 171      13.419  37.687  24.829  1.00  0.00

ATOM   2733  O   THR A 171      14.258  38.568  25.036  1.00  0.00

ATOM   2734  CB  THR A 171      11.629  38.177  26.524  1.00  0.00

ATOM   2735  OG1 THR A 171      11.842  36.955  27.205  1.00  0.00

ATOM   2736  CG2 THR A 171      10.185  38.621  26.784  1.00  0.00

ATOM   2737  H   THR A 171      10.598  36.336  24.997  1.00 99.99

ATOM   2738  HA  THR A 171      11.770  38.991  24.570  1.00 99.99

ATOM   2739  HB  THR A 171      12.302  38.931  26.931  1.00 99.99

ATOM   2740 HG21 THR A 171       9.486  37.818  26.544  1.00 99.99

ATOM   2741 HG22 THR A 171      10.069  38.891  27.833  1.00 99.99

ATOM   2742 HG23 THR A 171       9.953  39.492  26.173  1.00 99.99

ATOM   2743  HG1 THR A 171      11.781  37.134  28.164  1.00 99.99

ATOM   2744  N   LEU A 172      13.779  36.458  24.422  1.00  0.00

ATOM   2745  CA  LEU A 172      15.182  36.057  24.230  1.00  0.00

ATOM   2746  C   LEU A 172      15.755  36.591  22.903  1.00  0.00

ATOM   2747  O   LEU A 172      15.225  36.302  21.826  1.00  0.00

ATOM   2748  CB  LEU A 172      15.362  34.524  24.300  1.00  0.00

ATOM   2749  CG  LEU A 172      14.817  33.788  25.543  1.00  0.00

ATOM   2750  CD1 LEU A 172      15.479  32.410  25.640  1.00  0.00

ATOM   2751  CD2 LEU A 172      15.069  34.510  26.867  1.00  0.00

ATOM   2752  H   LEU A 172      13.050  35.791  24.224  1.00 99.99

ATOM   2753  HA  LEU A 172      15.773  36.487  25.041  1.00 99.99

ATOM   2754  HB2 LEU A 172      14.897  34.075  23.421  1.00 99.99

ATOM   2755  HB3 LEU A 172      16.432  34.327  24.226  1.00 99.99

ATOM   2756  HG  LEU A 172      13.741  33.650  25.426  1.00 99.99

ATOM   2757 HD11 LEU A 172      16.546  32.518  25.839  1.00 99.99

ATOM   2758 HD12 LEU A 172      15.022  31.833  26.444  1.00 99.99

ATOM   2759 HD13 LEU A 172      15.346  31.869  24.703  1.00 99.99

ATOM   2760 HD21 LEU A 172      14.483  35.428  26.906  1.00 99.99

ATOM   2761 HD22 LEU A 172      14.758  33.879  27.699  1.00 99.99

ATOM   2762 HD23 LEU A 172      16.126  34.752  26.972  1.00 99.99

ATOM   2763  N   THR A 173      16.858  37.345  22.968  1.00  0.00

ATOM   2764  CA  THR A 173      17.658  37.734  21.787  1.00  0.00

ATOM   2765  C   THR A 173      18.497  36.555  21.270  1.00  0.00

ATOM   2766  O   THR A 173      18.621  35.526  21.937  1.00  0.00

ATOM   2767  CB  THR A 173      18.591  38.916  22.111  1.00  0.00

ATOM   2768  OG1 THR A 173      19.542  38.529  23.083  1.00  0.00

ATOM   2769  CG2 THR A 173      17.841  40.150  22.610  1.00  0.00

ATOM   2770  H   THR A 173      17.246  37.558  23.875  1.00 99.99

ATOM   2771  HA  THR A 173      16.987  38.044  20.986  1.00 99.99

ATOM   2772  HB  THR A 173      19.123  39.197  21.202  1.00 99.99

ATOM   2773 HG21 THR A 173      17.318  39.936  23.543  1.00 99.99

ATOM   2774 HG22 THR A 173      18.547  40.963  22.777  1.00 99.99

ATOM   2775 HG23 THR A 173      17.118  40.467  21.858  1.00 99.99

ATOM   2776  HG1 THR A 173      20.138  39.285  23.242  1.00 99.99

ATOM   2777  N   LEU A 174      19.161  36.716  20.116  1.00  0.00

ATOM   2778  CA  LEU A 174      20.132  35.739  19.597  1.00  0.00

ATOM   2779  C   LEU A 174      21.270  35.437  20.600  1.00  0.00

ATOM   2780  O   LEU A 174      21.751  34.308  20.650  1.00  0.00

ATOM   2781  CB  LEU A 174      20.649  36.239  18.231  1.00  0.00

ATOM   2782  CG  LEU A 174      21.681  35.326  17.534  1.00  0.00

ATOM   2783  CD1 LEU A 174      21.103  33.958  17.165  1.00  0.00

ATOM   2784  CD2 LEU A 174      22.170  35.985  16.244  1.00  0.00

ATOM   2785  H   LEU A 174      19.004  37.557  19.576  1.00 99.99

ATOM   2786  HA  LEU A 174      19.601  34.802  19.436  1.00 99.99

ATOM   2787  HB2 LEU A 174      19.796  36.368  17.564  1.00 99.99

ATOM   2788  HB3 LEU A 174      21.108  37.218  18.378  1.00 99.99

ATOM   2789  HG  LEU A 174      22.543  35.183  18.184  1.00 99.99

ATOM   2790 HD11 LEU A 174      20.241  34.079  16.509  1.00 99.99

ATOM   2791 HD12 LEU A 174      21.866  33.370  16.653  1.00 99.99

ATOM   2792 HD13 LEU A 174      20.809  33.418  18.064  1.00 99.99

ATOM   2793 HD21 LEU A 174      22.629  36.946  16.475  1.00 99.99

ATOM   2794 HD22 LEU A 174      22.913  35.351  15.760  1.00 99.99

ATOM   2795 HD23 LEU A 174      21.335  36.144  15.564  1.00 99.99

ATOM   2796  N   GLY A 175      21.662  36.406  21.437  1.00  0.00

ATOM   2797  CA  GLY A 175      22.641  36.208  22.516  1.00  0.00

ATOM   2798  C   GLY A 175      22.138  35.282  23.630  1.00  0.00

ATOM   2799  O   GLY A 175      22.809  34.308  23.973  1.00  0.00

ATOM   2800  H   GLY A 175      21.220  37.311  21.359  1.00 99.99

ATOM   2801  HA2 GLY A 175      23.559  35.789  22.102  1.00 99.99

ATOM   2802  HA3 GLY A 175      22.877  37.174  22.963  1.00 99.99

ATOM   2803  N   ASP A 176      20.928  35.515  24.150  1.00  0.00

ATOM   2804  CA  ASP A 176      20.284  34.603  25.113  1.00  0.00

ATOM   2805  C   ASP A 176      19.998  33.218  24.510  1.00  0.00

ATOM   2806  O   ASP A 176      20.188  32.206  25.189  1.00  0.00

ATOM   2807  CB  ASP A 176      19.005  35.232  25.688  1.00  0.00

ATOM   2808  CG  ASP A 176      19.246  36.199  26.866  1.00  0.00

ATOM   2809  OD1 ASP A 176      20.353  36.212  27.462  1.00  0.00

ATOM   2810  OD2 ASP A 176      18.289  36.920  27.236  1.00  0.00

ATOM   2811  H   ASP A 176      20.408  36.321  23.824  1.00 99.99

ATOM   2812  HA  ASP A 176      20.976  34.422  25.936  1.00 99.99

ATOM   2813  HB2 ASP A 176      18.469  35.750  24.891  1.00 99.99

ATOM   2814  HB3 ASP A 176      18.360  34.429  26.049  1.00 99.99

ATOM   2815  N   MET A 177      19.622  33.148  23.227  1.00  0.00

ATOM   2816  CA  MET A 177      19.530  31.879  22.497  1.00  0.00

ATOM   2817  C   MET A 177      20.883  31.162  22.430  1.00  0.00

ATOM   2818  O   MET A 177      20.930  29.974  22.716  1.00  0.00

ATOM   2819  CB  MET A 177      18.969  32.080  21.081  1.00  0.00

ATOM   2820  CG  MET A 177      17.489  32.477  21.067  1.00  0.00

ATOM   2821  SD  MET A 177      16.316  31.262  21.734  1.00  0.00

ATOM   2822  CE  MET A 177      16.371  29.961  20.466  1.00  0.00

ATOM   2823  H   MET A 177      19.435  34.016  22.731  1.00 99.99

ATOM   2824  HA  MET A 177      18.852  31.221  23.040  1.00 99.99

ATOM   2825  HB2 MET A 177      19.546  32.848  20.570  1.00 99.99

ATOM   2826  HB3 MET A 177      19.087  31.155  20.517  1.00 99.99

ATOM   2827  HG2 MET A 177      17.366  33.404  21.625  1.00 99.99

ATOM   2828  HG3 MET A 177      17.210  32.674  20.037  1.00 99.99

ATOM   2829  HE1 MET A 177      17.400  29.653  20.278  1.00 99.99

ATOM   2830  HE2 MET A 177      15.801  29.096  20.805  1.00 99.99

ATOM   2831  HE3 MET A 177      15.927  30.326  19.542  1.00 99.99

ATOM   2832  N   ILE A 178      21.992  31.845  22.125  1.00  0.00

ATOM   2833  CA  ILE A 178      23.340  31.244  22.141  1.00  0.00

ATOM   2834  C   ILE A 178      23.726  30.744  23.547  1.00  0.00

ATOM   2835  O   ILE A 178      24.340  29.681  23.656  1.00  0.00

ATOM   2836  CB  ILE A 178      24.373  32.230  21.532  1.00  0.00

ATOM   2837  CG1 ILE A 178      24.263  32.171  19.988  1.00  0.00

ATOM   2838  CG2 ILE A 178      25.822  31.944  21.970  1.00  0.00

ATOM   2839  CD1 ILE A 178      24.966  33.324  19.258  1.00  0.00

ATOM   2840  H   ILE A 178      21.904  32.820  21.854  1.00 99.99

ATOM   2841  HA  ILE A 178      23.320  30.356  21.506  1.00 99.99

ATOM   2842  HB  ILE A 178      24.124  33.239  21.862  1.00 99.99

ATOM   2843 HG21 ILE A 178      26.106  30.925  21.703  1.00 99.99

ATOM   2844 HG22 ILE A 178      26.512  32.641  21.495  1.00 99.99

ATOM   2845 HG23 ILE A 178      25.927  32.079  23.047  1.00 99.99

ATOM   2846 HG12 ILE A 178      24.676  31.226  19.632  1.00 99.99

ATOM   2847 HG13 ILE A 178      23.212  32.200  19.700  1.00 99.99

ATOM   2848 HD11 ILE A 178      26.045  33.272  19.404  1.00 99.99

ATOM   2849 HD12 ILE A 178      24.760  33.251  18.191  1.00 99.99

ATOM   2850 HD13 ILE A 178      24.594  34.280  19.628  1.00 99.99

ATOM   2851  N   ARG A 179      23.355  31.461  24.623  1.00  0.00

ATOM   2852  CA  ARG A 179      23.614  31.023  26.010  1.00  0.00

ATOM   2853  C   ARG A 179      22.812  29.778  26.427  1.00  0.00

ATOM   2854  O   ARG A 179      23.407  28.826  26.935  1.00  0.00

ATOM   2855  CB  ARG A 179      23.398  32.172  27.015  1.00  0.00

ATOM   2856  CG  ARG A 179      24.502  33.243  26.934  1.00  0.00

ATOM   2857  CD  ARG A 179      24.610  34.066  28.226  1.00  0.00

ATOM   2858  NE  ARG A 179      23.396  34.863  28.503  1.00  0.00

ATOM   2859  CZ  ARG A 179      22.989  35.303  29.681  1.00  0.00

ATOM   2860  NH1 ARG A 179      21.901  36.009  29.767  1.00  0.00

ATOM   2861  NH2 ARG A 179      23.639  35.056  30.786  1.00  0.00

ATOM   2862  H   ARG A 179      22.901  32.357  24.462  1.00 99.99

ATOM   2863  HA  ARG A 179      24.660  30.717  26.078  1.00 99.99

ATOM   2864  HB2 ARG A 179      22.422  32.634  26.858  1.00 99.99

ATOM   2865  HB3 ARG A 179      23.410  31.745  28.019  1.00 99.99

ATOM   2866  HG2 ARG A 179      25.464  32.753  26.778  1.00 99.99

ATOM   2867  HG3 ARG A 179      24.320  33.907  26.091  1.00 99.99

ATOM   2868  HD2 ARG A 179      24.805  33.375  29.051  1.00 99.99

ATOM   2869  HD3 ARG A 179      25.466  34.738  28.140  1.00 99.99

ATOM   2870  HE  ARG A 179      22.838  35.152  27.713  1.00 99.99

ATOM   2871 HH11 ARG A 179      21.342  36.167  28.924  1.00 99.99

ATOM   2872 HH12 ARG A 179      21.581  36.360  30.652  1.00 99.99

ATOM   2873 HH21 ARG A 179      24.487  34.515  30.748  1.00 99.99

ATOM   2874 HH22 ARG A 179      23.297  35.388  31.672  1.00 99.99

ATOM   2875  N   ARG A 180      21.481  29.786  26.259  1.00  0.00

ATOM   2876  CA  ARG A 180      20.584  28.707  26.737  1.00  0.00

ATOM   2877  C   ARG A 180      20.264  27.621  25.705  1.00  0.00

ATOM   2878  O   ARG A 180      20.315  26.436  26.035  1.00  0.00

ATOM   2879  CB  ARG A 180      19.267  29.298  27.269  1.00  0.00

ATOM   2880  CG  ARG A 180      19.402  29.840  28.703  1.00  0.00

ATOM   2881  CD  ARG A 180      18.058  30.293  29.295  1.00  0.00

ATOM   2882  NE  ARG A 180      17.018  29.239  29.231  1.00  0.00

ATOM   2883  CZ  ARG A 180      15.719  29.391  29.418  1.00  0.00

ATOM   2884  NH1 ARG A 180      14.927  28.379  29.227  1.00  0.00

ATOM   2885  NH2 ARG A 180      15.194  30.526  29.783  1.00  0.00

ATOM   2886  H   ARG A 180      21.068  30.618  25.843  1.00 99.99

ATOM   2887  HA  ARG A 180      21.072  28.180  27.559  1.00 99.99

ATOM   2888  HB2 ARG A 180      18.909  30.087  26.605  1.00 99.99

ATOM   2889  HB3 ARG A 180      18.521  28.501  27.266  1.00 99.99

ATOM   2890  HG2 ARG A 180      19.824  29.070  29.346  1.00 99.99

ATOM   2891  HG3 ARG A 180      20.090  30.687  28.703  1.00 99.99

ATOM   2892  HD2 ARG A 180      18.221  30.574  30.338  1.00 99.99

ATOM   2893  HD3 ARG A 180      17.724  31.173  28.745  1.00 99.99

ATOM   2894  HE  ARG A 180      17.296  28.309  28.944  1.00 99.99

ATOM   2895 HH11 ARG A 180      15.324  27.500  28.913  1.00 99.99

ATOM   2896 HH12 ARG A 180      13.932  28.469  29.356  1.00 99.99

ATOM   2897 HH21 ARG A 180      15.797  31.311  29.963  1.00 99.99

ATOM   2898 HH22 ARG A 180      14.199  30.617  29.909  1.00 99.99

ATOM   2899  N   SER A 181      19.854  28.028  24.507  1.00  0.00

ATOM   2900  CA  SER A 181      19.281  27.153  23.473  1.00  0.00

ATOM   2901  C   SER A 181      20.352  26.510  22.587  1.00  0.00

ATOM   2902  O   SER A 181      20.351  25.298  22.392  1.00  0.00

ATOM   2903  CB  SER A 181      18.251  27.932  22.644  1.00  0.00

ATOM   2904  OG  SER A 181      17.362  28.613  23.518  1.00  0.00

ATOM   2905  H   SER A 181      19.862  29.020  24.317  1.00 99.99

ATOM   2906  HA  SER A 181      18.742  26.342  23.965  1.00 99.99

ATOM   2907  HB2 SER A 181      18.760  28.652  22.001  1.00 99.99

ATOM   2908  HB3 SER A 181      17.684  27.238  22.023  1.00 99.99

ATOM   2909  HG  SER A 181      16.738  29.142  22.993  1.00 99.99

ATOM   2910  N   GLY A 182      21.267  27.302  22.023  1.00  0.00

ATOM   2911  CA  GLY A 182      22.494  26.815  21.389  1.00  0.00

ATOM   2912  C   GLY A 182      23.536  26.424  22.449  1.00  0.00

ATOM   2913  O   GLY A 182      23.308  26.571  23.654  1.00  0.00

ATOM   2914  H   GLY A 182      21.215  28.292  22.234  1.00 99.99

ATOM   2915  HA2 GLY A 182      22.277  25.942  20.770  1.00 99.99

ATOM   2916  HA3 GLY A 182      22.913  27.591  20.749  1.00 99.99

ATOM   2917  N   GLY A 183      24.693  25.923  22.014  1.00  0.00

ATOM   2918  CA  GLY A 183      25.726  25.445  22.939  1.00  0.00

ATOM   2919  C   GLY A 183      26.820  24.671  22.235  1.00  0.00

ATOM   2920  O   GLY A 183      26.906  23.454  22.384  1.00  0.00

ATOM   2921  H   GLY A 183      24.839  25.800  21.014  1.00 99.99

ATOM   2922  HA2 GLY A 183      26.168  26.289  23.469  1.00 99.99

ATOM   2923  HA3 GLY A 183      25.263  24.773  23.656  1.00 99.99

HETATM 2924  N   HIE A 184      27.631  25.360  21.435  1.00  0.00

HETATM 2925  CA  HIE A 184      28.569  24.720  20.509  1.00  0.00

HETATM 2926  C   HIE A 184      29.879  25.494  20.331  1.00  0.00

HETATM 2927  O   HIE A 184      29.903  26.724  20.338  1.00  0.00

HETATM 2928  CB  HIE A 184      27.893  24.568  19.131  1.00  0.00

HETATM 2929  HB2 HIE A 184      27.850  25.549  18.653  1.00  0.00

HETATM 2930  HB3 HIE A 184      28.506  23.924  18.499  1.00  0.00

HETATM 2931  CG  HIE A 184      26.485  24.028  19.141  1.00  0.00

HETATM 2932  ND1 HIE A 184      25.323  24.800  19.166  1.00  0.00

HETATM 2933  CE1 HIE A 184      24.304  23.941  19.018  1.00  0.00

HETATM 2934  HE1 HIE A 184      23.262  24.224  18.936  1.00  0.00

HETATM 2935  NE2 HIE A 184      24.767  22.685  18.935  1.00  0.00

HETATM 2936  HE2 HIE A 184      24.204  21.877  18.680  1.00  0.00

HETATM 2937  CD2 HIE A 184      26.140  22.716  19.031  1.00  0.00

HETATM 2938  HD2 HIE A 184      26.819  21.878  18.965  1.00  0.00

HETATM 2939  H   HIE A 184      27.495  26.361  21.351  1.00  0.00

HETATM 2940  HA  HIE A 184      28.814  23.723  20.878  1.00  0.00

ATOM   2941  H   HIE A 184      27.495  26.361  21.351  1.00 99.99

ATOM   2942  HA  HIE A 184      28.814  23.723  20.878  1.00 99.99

ATOM   2943  HB2 HIE A 184      27.850  25.549  18.653  1.00 99.99

ATOM   2944  HB3 HIE A 184      28.506  23.924  18.499  1.00 99.99

ATOM   2945  HE1 HIE A 184      23.262  24.224  18.936  1.00 99.99

ATOM   2946  HE2 HIE A 184      24.204  21.877  18.680  1.00 99.99

ATOM   2947  HD2 HIE A 184      26.819  21.878  18.965  1.00 99.99

ATOM   2948  N   SER A 185      30.959  24.749  20.091  1.00  0.00

ATOM   2949  CA  SER A 185      32.248  25.261  19.616  1.00  0.00

ATOM   2950  C   SER A 185      32.741  24.298  18.539  1.00  0.00

ATOM   2951  O   SER A 185      33.426  23.317  18.822  1.00  0.00

ATOM   2952  CB  SER A 185      33.233  25.458  20.769  1.00  0.00

ATOM   2953  OG  SER A 185      34.465  25.944  20.253  1.00  0.00

ATOM   2954  H   SER A 185      30.893  23.741  20.229  1.00 99.99

ATOM   2955  HA  SER A 185      32.105  26.239  19.158  1.00 99.99

ATOM   2956  HB2 SER A 185      32.823  26.184  21.471  1.00 99.99

ATOM   2957  HB3 SER A 185      33.377  24.520  21.298  1.00 99.99

ATOM   2958  HG  SER A 185      34.509  26.892  20.529  1.00 99.99

ATOM   2959  N   ARG A 186      32.311  24.550  17.294  1.00  0.00

ATOM   2960  CA  ARG A 186      32.462  23.657  16.124  1.00  0.00

ATOM   2961  C   ARG A 186      33.885  23.133  15.916  1.00  0.00

ATOM   2962  O   ARG A 186      34.845  23.826  16.248  1.00  0.00

ATOM   2963  CB  ARG A 186      31.872  24.328  14.862  1.00  0.00

ATOM   2964  CG  ARG A 186      32.693  25.457  14.203  1.00  0.00

ATOM   2965  CD  ARG A 186      32.490  26.848  14.821  1.00  0.00

ATOM   2966  NE  ARG A 186      33.280  27.037  16.054  1.00  0.00

ATOM   2967  CZ  ARG A 186      33.213  28.067  16.882  1.00  0.00

ATOM   2968  NH1 ARG A 186      33.944  28.100  17.955  1.00  0.00

ATOM   2969  NH2 ARG A 186      32.413  29.073  16.691  1.00  0.00

ATOM   2970  H   ARG A 186      31.721  25.366  17.175  1.00 99.99

ATOM   2971  HA  ARG A 186      31.841  22.777  16.334  1.00 99.99

ATOM   2972  HB2 ARG A 186      31.742  23.548  14.116  1.00 99.99

ATOM   2973  HB3 ARG A 186      30.868  24.697  15.085  1.00 99.99

ATOM   2974  HG2 ARG A 186      33.754  25.212  14.180  1.00 99.99

ATOM   2975  HG3 ARG A 186      32.373  25.512  13.164  1.00 99.99

ATOM   2976  HD2 ARG A 186      32.804  27.594  14.089  1.00 99.99

ATOM   2977  HD3 ARG A 186      31.427  26.997  15.018  1.00 99.99

ATOM   2978  HE  ARG A 186      34.001  26.350  16.233  1.00 99.99

ATOM   2979 HH11 ARG A 186      34.575  27.363  18.207  1.00 99.99

ATOM   2980 HH12 ARG A 186      33.807  28.866  18.623  1.00 99.99

ATOM   2981 HH21 ARG A 186      31.859  29.128  15.843  1.00 99.99

ATOM   2982 HH22 ARG A 186      32.409  29.831  17.356  1.00 99.99

ATOM   2983  N   LYS A 187      34.022  21.905  15.412  1.00  0.00

ATOM   2984  CA  LYS A 187      35.298  21.155  15.359  1.00  0.00

ATOM   2985  C   LYS A 187      35.353  20.149  14.192  1.00  0.00

ATOM   2986  O   LYS A 187      34.323  19.789  13.635  1.00  0.00

ATOM   2987  CB  LYS A 187      35.504  20.485  16.742  1.00  0.00

ATOM   2988  CG  LYS A 187      36.922  20.637  17.320  1.00  0.00

ATOM   2989  CD  LYS A 187      37.340  22.095  17.609  1.00  0.00

ATOM   2990  CE  LYS A 187      36.532  22.770  18.727  1.00  0.00

ATOM   2991  NZ  LYS A 187      36.427  24.248  18.530  1.00  0.00

ATOM   2992  H   LYS A 187      33.182  21.428  15.096  1.00 99.99

ATOM   2993  HA  LYS A 187      36.096  21.871  15.162  1.00 99.99

ATOM   2994  HB2 LYS A 187      34.803  20.897  17.468  1.00 99.99

ATOM   2995  HB3 LYS A 187      35.259  19.429  16.659  1.00 99.99

ATOM   2996  HG2 LYS A 187      36.987  20.062  18.245  1.00 99.99

ATOM   2997  HG3 LYS A 187      37.623  20.196  16.614  1.00 99.99

ATOM   2998  HD2 LYS A 187      38.384  22.103  17.913  1.00 99.99

ATOM   2999  HD3 LYS A 187      37.276  22.682  16.695  1.00 99.99

ATOM   3000  HE2 LYS A 187      35.523  22.345  18.757  1.00 99.99

ATOM   3001  HE3 LYS A 187      37.019  22.544  19.684  1.00 99.99

ATOM   3002  HZ1 LYS A 187      35.893  24.444  17.683  1.00 99.99

ATOM   3003  HZ2 LYS A 187      35.933  24.702  19.302  1.00 99.99

ATOM   3004  HZ3 LYS A 187      37.335  24.699  18.417  1.00 99.99

ATOM   3005  N   ILE A 188      36.565  19.714  13.829  1.00  0.00

ATOM   3006  CA  ILE A 188      36.872  18.915  12.624  1.00  0.00

ATOM   3007  C   ILE A 188      37.731  17.676  12.980  1.00  0.00

ATOM   3008  O   ILE A 188      38.819  17.853  13.531  1.00  0.00

ATOM   3009  CB  ILE A 188      37.571  19.818  11.571  1.00  0.00

ATOM   3010  CG1 ILE A 188      36.589  20.847  10.951  1.00  0.00

ATOM   3011  CG2 ILE A 188      38.204  18.980  10.451  1.00  0.00

ATOM   3012  CD1 ILE A 188      36.768  22.237  11.563  1.00  0.00

ATOM   3013  H   ILE A 188      37.356  20.004  14.386  1.00 99.99

ATOM   3014  HA  ILE A 188      35.944  18.576  12.165  1.00 99.99

ATOM   3015  HB  ILE A 188      38.391  20.351  12.054  1.00 99.99

ATOM   3016 HG21 ILE A 188      37.506  18.230  10.102  1.00 99.99

ATOM   3017 HG22 ILE A 188      38.496  19.613   9.616  1.00 99.99

ATOM   3018 HG23 ILE A 188      39.100  18.483  10.821  1.00 99.99

ATOM   3019 HG12 ILE A 188      36.768  20.948   9.880  1.00 99.99

ATOM   3020 HG13 ILE A 188      35.555  20.523  11.077  1.00 99.99

ATOM   3021 HD11 ILE A 188      37.806  22.545  11.459  1.00 99.99

ATOM   3022 HD12 ILE A 188      36.138  22.952  11.040  1.00 99.99

ATOM   3023 HD13 ILE A 188      36.493  22.230  12.614  1.00 99.99

ATOM   3024  N   PRO A 189      37.286  16.441  12.651  1.00  0.00

ATOM   3025  CA  PRO A 189      38.086  15.214  12.789  1.00  0.00

ATOM   3026  C   PRO A 189      39.144  15.001  11.680  1.00  0.00

ATOM   3027  O   PRO A 189      39.112  15.635  10.626  1.00  0.00

ATOM   3028  CB  PRO A 189      37.080  14.053  12.794  1.00  0.00

ATOM   3029  CG  PRO A 189      35.728  14.707  13.059  1.00  0.00

ATOM   3030  CD  PRO A 189      35.891  16.080  12.421  1.00  0.00

ATOM   3031  HD2 PRO A 189      35.690  16.023  11.350  1.00 99.99

ATOM   3032  HD3 PRO A 189      35.202  16.774  12.902  1.00 99.99

ATOM   3033  HG2 PRO A 189      34.909  14.143  12.612  1.00 99.99

ATOM   3034  HG3 PRO A 189      35.573  14.822  14.131  1.00 99.99

ATOM   3035  HB2 PRO A 189      37.057  13.576  11.816  1.00 99.99

ATOM   3036  HB3 PRO A 189      37.318  13.315  13.560  1.00 99.99

ATOM   3037  HA  PRO A 189      38.590  15.242  13.755  1.00 99.99

ATOM   3038  N   ARG A 190      40.062  14.050  11.912  1.00  0.00

ATOM   3039  CA  ARG A 190      41.067  13.526  10.949  1.00  0.00

ATOM   3040  C   ARG A 190      40.462  12.658   9.813  1.00  0.00

ATOM   3041  O   ARG A 190      39.287  12.311   9.893  1.00  0.00

ATOM   3042  CB  ARG A 190      42.136  12.723  11.732  1.00  0.00

ATOM   3043  CG  ARG A 190      41.556  11.667  12.697  1.00  0.00

ATOM   3044  CD  ARG A 190      42.545  10.542  13.023  1.00  0.00

ATOM   3045  NE  ARG A 190      42.575   9.538  11.941  1.00  0.00

ATOM   3046  CZ  ARG A 190      42.903   8.263  12.014  1.00  0.00

ATOM   3047  NH1 ARG A 190      42.938   7.562  10.921  1.00  0.00

ATOM   3048  NH2 ARG A 190      43.191   7.668  13.136  1.00  0.00

ATOM   3049  H   ARG A 190      40.023  13.611  12.820  1.00 99.99

ATOM   3050  HA  ARG A 190      41.557  14.376  10.470  1.00 99.99

ATOM   3051  HB2 ARG A 190      42.813  12.234  11.033  1.00 99.99

ATOM   3052  HB3 ARG A 190      42.737  13.424  12.310  1.00 99.99

ATOM   3053  HG2 ARG A 190      41.292  12.167  13.628  1.00 99.99

ATOM   3054  HG3 ARG A 190      40.652  11.221  12.280  1.00 99.99

ATOM   3055  HD2 ARG A 190      43.540  10.968  13.166  1.00 99.99

ATOM   3056  HD3 ARG A 190      42.231  10.069  13.954  1.00 99.99

ATOM   3057  HE  ARG A 190      42.266   9.839  11.022  1.00 99.99

ATOM   3058 HH11 ARG A 190      42.713   8.024  10.050  1.00 99.99

ATOM   3059 HH12 ARG A 190      43.235   6.599  10.936  1.00 99.99

ATOM   3060 HH21 ARG A 190      43.104   8.174  14.000  1.00 99.99

ATOM   3061 HH22 ARG A 190      43.403   6.682  13.155  1.00 99.99

ATOM   3062  N   PRO A 191      41.225  12.276   8.764  1.00  0.00

ATOM   3063  CA  PRO A 191      40.816  11.263   7.773  1.00  0.00

ATOM   3064  C   PRO A 191      40.743   9.845   8.380  1.00  0.00

ATOM   3065  O   PRO A 191      41.461   9.568   9.343  1.00  0.00

ATOM   3066  CB  PRO A 191      41.870  11.322   6.655  1.00  0.00

ATOM   3067  CG  PRO A 191      42.543  12.681   6.848  1.00  0.00

ATOM   3068  CD  PRO A 191      42.504  12.846   8.362  1.00  0.00

ATOM   3069  HD2 PRO A 191      43.314  12.272   8.811  1.00 99.99

ATOM   3070  HD3 PRO A 191      42.594  13.901   8.624  1.00 99.99

ATOM   3071  HG2 PRO A 191      43.563  12.690   6.463  1.00 99.99

ATOM   3072  HG3 PRO A 191      41.944  13.462   6.377  1.00 99.99

ATOM   3073  HB2 PRO A 191      42.615  10.536   6.793  1.00 99.99

ATOM   3074  HB3 PRO A 191      41.415  11.239   5.666  1.00 99.99

ATOM   3075  HA  PRO A 191      39.850  11.540   7.356  1.00 99.99

ATOM   3076  N   LYS A 192      39.951   8.923   7.804  1.00  0.00

ATOM   3077  CA  LYS A 192      39.870   7.508   8.248  1.00  0.00

ATOM   3078  C   LYS A 192      40.230   6.486   7.144  1.00  0.00

ATOM   3079  O   LYS A 192      39.939   6.746   5.973  1.00  0.00

ATOM   3080  CB  LYS A 192      38.508   7.209   8.919  1.00  0.00

ATOM   3081  CG  LYS A 192      37.327   6.982   7.956  1.00  0.00

ATOM   3082  CD  LYS A 192      36.087   6.465   8.703  1.00  0.00

ATOM   3083  CE  LYS A 192      34.924   6.196   7.733  1.00  0.00

ATOM   3084  NZ  LYS A 192      33.787   5.501   8.404  1.00  0.00

ATOM   3085  H   LYS A 192      39.422   9.188   6.980  1.00 99.99

ATOM   3086  HA  LYS A 192      40.613   7.379   9.033  1.00 99.99

ATOM   3087  HB2 LYS A 192      38.625   6.310   9.526  1.00 99.99

ATOM   3088  HB3 LYS A 192      38.262   8.027   9.598  1.00 99.99

ATOM   3089  HG2 LYS A 192      37.097   7.912   7.440  1.00 99.99

ATOM   3090  HG3 LYS A 192      37.596   6.231   7.214  1.00 99.99

ATOM   3091  HD2 LYS A 192      36.366   5.533   9.188  1.00 99.99

ATOM   3092  HD3 LYS A 192      35.775   7.172   9.471  1.00 99.99

ATOM   3093  HE2 LYS A 192      34.589   7.146   7.302  1.00 99.99

ATOM   3094  HE3 LYS A 192      35.297   5.571   6.915  1.00 99.99

ATOM   3095  HZ1 LYS A 192      33.338   6.086   9.098  1.00 99.99

ATOM   3096  HZ2 LYS A 192      33.074   5.228   7.737  1.00 99.99

ATOM   3097  HZ3 LYS A 192      34.108   4.649   8.878  1.00 99.99

ATOM   3098  N   PRO A 193      40.816   5.318   7.491  1.00  0.00

ATOM   3099  CA  PRO A 193      41.041   4.215   6.553  1.00  0.00

ATOM   3100  C   PRO A 193      39.710   3.561   6.138  1.00  0.00

ATOM   3101  O   PRO A 193      39.064   2.845   6.907  1.00  0.00

ATOM   3102  CB  PRO A 193      41.991   3.247   7.268  1.00  0.00

ATOM   3103  CG  PRO A 193      41.710   3.487   8.749  1.00  0.00

ATOM   3104  CD  PRO A 193      41.359   4.972   8.800  1.00  0.00

ATOM   3105  HD2 PRO A 193      40.644   5.154   9.601  1.00 99.99

ATOM   3106  HD3 PRO A 193      42.270   5.549   8.963  1.00 99.99

ATOM   3107  HG2 PRO A 193      40.850   2.895   9.066  1.00 99.99

ATOM   3108  HG3 PRO A 193      42.580   3.259   9.366  1.00 99.99

ATOM   3109  HB2 PRO A 193      41.820   2.207   6.985  1.00 99.99

ATOM   3110  HB3 PRO A 193      43.022   3.527   7.047  1.00 99.99

ATOM   3111  HA  PRO A 193      41.545   4.585   5.658  1.00 99.99

ATOM   3112  N   ALA A 194      39.312   3.829   4.896  1.00  0.00

ATOM   3113  CA  ALA A 194      38.098   3.345   4.234  1.00  0.00

ATOM   3114  C   ALA A 194      38.468   2.513   2.977  1.00  0.00

ATOM   3115  O   ALA A 194      39.660   2.329   2.707  1.00  0.00

ATOM   3116  CB  ALA A 194      37.277   4.605   3.906  1.00  0.00

ATOM   3117  H   ALA A 194      39.908   4.434   4.349  1.00 99.99

ATOM   3118  HA  ALA A 194      37.519   2.713   4.910  1.00 99.99

ATOM   3119  HB1 ALA A 194      37.788   5.201   3.145  1.00 99.99

ATOM   3120  HB2 ALA A 194      36.287   4.341   3.542  1.00 99.99

ATOM   3121  HB3 ALA A 194      37.151   5.213   4.803  1.00 99.99

ATOM   3122  N   PRO A 195      37.498   2.071   2.148  1.00  0.00

ATOM   3123  CA  PRO A 195      37.745   1.473   0.824  1.00  0.00

ATOM   3124  C   PRO A 195      38.465   2.357  -0.228  1.00  0.00

ATOM   3125  O   PRO A 195      38.446   2.018  -1.409  1.00  0.00

ATOM   3126  CB  PRO A 195      36.367   1.012   0.331  1.00  0.00

ATOM   3127  CG  PRO A 195      35.617   0.711   1.623  1.00  0.00

ATOM   3128  CD  PRO A 195      36.109   1.834   2.530  1.00  0.00

ATOM   3129  HD2 PRO A 195      35.513   2.725   2.342  1.00 99.99

ATOM   3130  HD3 PRO A 195      36.022   1.529   3.574  1.00 99.99

ATOM   3131  HG2 PRO A 195      34.536   0.746   1.483  1.00 99.99

ATOM   3132  HG3 PRO A 195      35.928  -0.258   2.018  1.00 99.99

ATOM   3133  HB2 PRO A 195      35.861   1.829  -0.186  1.00 99.99

ATOM   3134  HB3 PRO A 195      36.438   0.132  -0.311  1.00 99.99

ATOM   3135  HA  PRO A 195      38.363   0.588   0.979  1.00 99.99

ATOM   3136  N   LEU A 196      39.148   3.441   0.177  1.00  0.00

ATOM   3137  CA  LEU A 196      39.801   4.481  -0.644  1.00  0.00

ATOM   3138  C   LEU A 196      38.810   5.497  -1.254  1.00  0.00

ATOM   3139  O   LEU A 196      37.641   5.179  -1.487  1.00  0.00

ATOM   3140  CB  LEU A 196      40.768   3.871  -1.695  1.00  0.00

ATOM   3141  CG  LEU A 196      41.628   2.667  -1.237  1.00  0.00

ATOM   3142  CD1 LEU A 196      42.451   2.128  -2.407  1.00  0.00

ATOM   3143  CD2 LEU A 196      42.563   3.032  -0.085  1.00  0.00

ATOM   3144  H   LEU A 196      39.211   3.566   1.176  1.00 99.99

ATOM   3145  HA  LEU A 196      40.426   5.054   0.043  1.00 99.99

ATOM   3146  HB2 LEU A 196      40.176   3.551  -2.554  1.00 99.99

ATOM   3147  HB3 LEU A 196      41.434   4.658  -2.050  1.00 99.99

ATOM   3148  HG  LEU A 196      40.994   1.849  -0.904  1.00 99.99

ATOM   3149 HD11 LEU A 196      43.145   2.886  -2.765  1.00 99.99

ATOM   3150 HD12 LEU A 196      43.006   1.245  -2.085  1.00 99.99

ATOM   3151 HD13 LEU A 196      41.782   1.835  -3.216  1.00 99.99

ATOM   3152 HD21 LEU A 196      41.975   3.235   0.811  1.00 99.99

ATOM   3153 HD22 LEU A 196      43.228   2.195   0.128  1.00 99.99

ATOM   3154 HD23 LEU A 196      43.153   3.910  -0.343  1.00 99.99

ATOM   3155  N   THR A 197      39.281   6.720  -1.546  1.00  0.00

ATOM   3156  CA  THR A 197      38.461   7.832  -2.100  1.00  0.00

ATOM   3157  C   THR A 197      37.698   7.397  -3.357  1.00  0.00

ATOM   3158  O   THR A 197      36.523   7.723  -3.532  1.00  0.00

ATOM   3159  CB  THR A 197      39.337   9.058  -2.464  1.00  0.00

ATOM   3160  OG1 THR A 197      40.207   9.406  -1.403  1.00  0.00

ATOM   3161  CG2 THR A 197      38.518  10.315  -2.777  1.00  0.00

ATOM   3162  H   THR A 197      40.237   6.933  -1.288  1.00 99.99

ATOM   3163  HA  THR A 197      37.734   8.143  -1.349  1.00 99.99

ATOM   3164  HB  THR A 197      39.940   8.815  -3.341  1.00 99.99

ATOM   3165 HG21 THR A 197      37.964  10.634  -1.894  1.00 99.99

ATOM   3166 HG22 THR A 197      39.189  11.119  -3.085  1.00 99.99

ATOM   3167 HG23 THR A 197      37.820  10.130  -3.593  1.00 99.99

ATOM   3168  HG1 THR A 197      41.102   9.080  -1.623  1.00 99.99

ATOM   3169  N   ALA A 198      38.358   6.598  -4.203  1.00  0.00

ATOM   3170  CA  ALA A 198      37.818   6.060  -5.449  1.00  0.00

ATOM   3171  C   ALA A 198      36.618   5.104  -5.261  1.00  0.00

ATOM   3172  O   ALA A 198      35.717   5.096  -6.103  1.00  0.00

ATOM   3173  CB  ALA A 198      38.979   5.375  -6.185  1.00  0.00

ATOM   3174  H   ALA A 198      39.319   6.376  -3.980  1.00 99.99

ATOM   3175  HA  ALA A 198      37.475   6.895  -6.063  1.00 99.99

ATOM   3176  HB1 ALA A 198      38.623   4.957  -7.127  1.00 99.99

ATOM   3177  HB2 ALA A 198      39.760   6.106  -6.402  1.00 99.99

ATOM   3178  HB3 ALA A 198      39.398   4.574  -5.574  1.00 99.99

ATOM   3179  N   GLU A 199      36.582   4.295  -4.192  1.00  0.00

ATOM   3180  CA  GLU A 199      35.512   3.303  -3.963  1.00  0.00

ATOM   3181  C   GLU A 199      34.400   3.783  -3.011  1.00  0.00

ATOM   3182  O   GLU A 199      33.272   3.294  -3.101  1.00  0.00

ATOM   3183  CB  GLU A 199      36.112   1.970  -3.496  1.00  0.00

ATOM   3184  CG  GLU A 199      35.198   0.755  -3.726  1.00  0.00

ATOM   3185  CD  GLU A 199      35.968  -0.438  -4.328  1.00  0.00

ATOM   3186  OE1 GLU A 199      36.768  -1.087  -3.610  1.00  0.00

ATOM   3187  OE2 GLU A 199      35.766  -0.750  -5.528  1.00  0.00

ATOM   3188  H   GLU A 199      37.321   4.367  -3.500  1.00 99.99

ATOM   3189  HA  GLU A 199      35.025   3.105  -4.918  1.00 99.99

ATOM   3190  HB2 GLU A 199      37.058   1.809  -4.018  1.00 99.99

ATOM   3191  HB3 GLU A 199      36.301   2.044  -2.432  1.00 99.99

ATOM   3192  HG2 GLU A 199      34.751   0.462  -2.772  1.00 99.99

ATOM   3193  HG3 GLU A 199      34.382   1.029  -4.396  1.00 99.99

ATOM   3194  N   ILE A 200      34.680   4.737  -2.110  1.00  0.00

ATOM   3195  CA  ILE A 200      33.651   5.298  -1.212  1.00  0.00

ATOM   3196  C   ILE A 200      32.635   6.168  -1.987  1.00  0.00

ATOM   3197  O   ILE A 200      31.440   6.145  -1.694  1.00  0.00

ATOM   3198  CB  ILE A 200      34.304   5.956   0.041  1.00  0.00

ATOM   3199  CG1 ILE A 200      33.627   5.373   1.306  1.00  0.00

ATOM   3200  CG2 ILE A 200      34.314   7.494   0.020  1.00  0.00

ATOM   3201  CD1 ILE A 200      33.968   6.047   2.643  1.00  0.00

ATOM   3202  H   ILE A 200      35.629   5.096  -2.054  1.00 99.99

ATOM   3203  HA  ILE A 200      33.075   4.443  -0.853  1.00 99.99

ATOM   3204  HB  ILE A 200      35.350   5.646   0.088  1.00 99.99

ATOM   3205 HG21 ILE A 200      34.787   7.862  -0.891  1.00 99.99

ATOM   3206 HG22 ILE A 200      33.300   7.874   0.087  1.00 99.99

ATOM   3207 HG23 ILE A 200      34.885   7.880   0.867  1.00 99.99

ATOM   3208 HG12 ILE A 200      32.542   5.403   1.187  1.00 99.99

ATOM   3209 HG13 ILE A 200      33.921   4.325   1.381  1.00 99.99

ATOM   3210 HD11 ILE A 200      33.431   6.991   2.733  1.00 99.99

ATOM   3211 HD12 ILE A 200      33.659   5.397   3.463  1.00 99.99

ATOM   3212 HD13 ILE A 200      35.039   6.231   2.718  1.00 99.99

ATOM   3213  N   GLN A 201      33.095   6.903  -3.011  1.00  0.00

ATOM   3214  CA  GLN A 201      32.292   7.822  -3.836  1.00  0.00

ATOM   3215  C   GLN A 201      31.249   7.137  -4.755  1.00  0.00

ATOM   3216  O   GLN A 201      30.196   7.723  -5.000  1.00  0.00

ATOM   3217  CB  GLN A 201      33.262   8.745  -4.602  1.00  0.00

ATOM   3218  CG  GLN A 201      32.635  10.079  -5.062  1.00  0.00

ATOM   3219  CD  GLN A 201      33.216  10.628  -6.370  1.00  0.00

ATOM   3220  OE1 GLN A 201      33.510   9.909  -7.318  1.00  0.00

ATOM   3221  NE2 GLN A 201      33.375  11.930  -6.498  1.00  0.00

ATOM   3222  H   GLN A 201      34.091   6.878  -3.186  1.00 99.99

ATOM   3223  HA  GLN A 201      31.719   8.456  -3.162  1.00 99.99

ATOM   3224  HB2 GLN A 201      34.103   8.998  -3.954  1.00 99.99

ATOM   3225  HB3 GLN A 201      33.656   8.191  -5.454  1.00 99.99

ATOM   3226  HG2 GLN A 201      31.568   9.954  -5.218  1.00 99.99

ATOM   3227  HG3 GLN A 201      32.764  10.816  -4.266  1.00 99.99

ATOM   3228 HE21 GLN A 201      33.740  12.283  -7.372  1.00 99.99

ATOM   3229 HE22 GLN A 201      33.137  12.559  -5.745  1.00 99.99

ATOM   3230  N   GLN A 202      31.472   5.905  -5.240  1.00  0.00

ATOM   3231  CA  GLN A 202      30.523   5.220  -6.156  1.00  0.00

ATOM   3232  C   GLN A 202      29.140   4.982  -5.515  1.00  0.00

ATOM   3233  O   GLN A 202      28.109   5.073  -6.186  1.00  0.00

ATOM   3234  CB  GLN A 202      31.134   3.900  -6.680  1.00  0.00

ATOM   3235  CG  GLN A 202      30.415   3.383  -7.947  1.00  0.00

ATOM   3236  CD  GLN A 202      30.804   1.956  -8.357  1.00  0.00

ATOM   3237  OE1 GLN A 202      31.828   1.406  -7.968  1.00  0.00

ATOM   3238  NE2 GLN A 202      29.999   1.297  -9.168  1.00  0.00

ATOM   3239  H   GLN A 202      32.346   5.447  -5.020  1.00 99.99

ATOM   3240  HA  GLN A 202      30.371   5.875  -7.017  1.00 99.99

ATOM   3241  HB2 GLN A 202      32.186   4.055  -6.923  1.00 99.99

ATOM   3242  HB3 GLN A 202      31.068   3.145  -5.895  1.00 99.99

ATOM   3243  HG2 GLN A 202      29.338   3.396  -7.788  1.00 99.99

ATOM   3244  HG3 GLN A 202      30.635   4.050  -8.781  1.00 99.99

ATOM   3245 HE21 GLN A 202      30.248   0.355  -9.436  1.00 99.99

ATOM   3246 HE22 GLN A 202      29.149   1.725  -9.508  1.00 99.99

ATOM   3247  N   LYS A 203      29.096   4.728  -4.194  1.00  0.00

ATOM   3248  CA  LYS A 203      27.866   4.452  -3.423  1.00  0.00

ATOM   3249  C   LYS A 203      26.860   5.611  -3.361  1.00  0.00

ATOM   3250  O   LYS A 203      25.701   5.384  -3.020  1.00  0.00

ATOM   3251  CB  LYS A 203      28.221   3.937  -2.018  1.00  0.00

ATOM   3252  CG  LYS A 203      28.841   2.533  -2.102  1.00  0.00

ATOM   3253  CD  LYS A 203      28.834   1.834  -0.735  1.00  0.00

ATOM   3254  CE  LYS A 203      29.066   0.322  -0.877  1.00  0.00

ATOM   3255  NZ  LYS A 203      30.501  -0.028  -1.078  1.00  0.00

ATOM   3256  H   LYS A 203      29.983   4.691  -3.705  1.00 99.99

ATOM   3257  HA  LYS A 203      27.320   3.656  -3.939  1.00 99.99

ATOM   3258  HB2 LYS A 203      28.907   4.626  -1.522  1.00 99.99

ATOM   3259  HB3 LYS A 203      27.303   3.879  -1.431  1.00 99.99

ATOM   3260  HG2 LYS A 203      28.251   1.933  -2.798  1.00 99.99

ATOM   3261  HG3 LYS A 203      29.861   2.602  -2.481  1.00 99.99

ATOM   3262  HD2 LYS A 203      29.583   2.283  -0.077  1.00 99.99

ATOM   3263  HD3 LYS A 203      27.853   1.971  -0.276  1.00 99.99

ATOM   3264  HE2 LYS A 203      28.692  -0.170   0.026  1.00 99.99

ATOM   3265  HE3 LYS A 203      28.464  -0.045  -1.716  1.00 99.99

ATOM   3266  HZ1 LYS A 203      31.058   0.229  -0.273  1.00 99.99

ATOM   3267  HZ2 LYS A 203      30.893   0.427  -1.894  1.00 99.99

ATOM   3268  HZ3 LYS A 203      30.609  -1.027  -1.208  1.00 99.99

ATOM   3269  N   ILE A 204      27.259   6.816  -3.772  1.00  0.00

ATOM   3270  CA  ILE A 204      26.356   7.964  -4.002  1.00  0.00

ATOM   3271  C   ILE A 204      25.160   7.555  -4.875  1.00  0.00

ATOM   3272  O   ILE A 204      24.051   8.019  -4.649  1.00  0.00

ATOM   3273  CB  ILE A 204      27.152   9.114  -4.670  1.00  0.00

ATOM   3274  CG1 ILE A 204      28.042   9.777  -3.600  1.00  0.00

ATOM   3275  CG2 ILE A 204      26.261  10.157  -5.377  1.00  0.00

ATOM   3276  CD1 ILE A 204      28.955  10.873  -4.152  1.00  0.00

ATOM   3277  H   ILE A 204      28.237   6.929  -4.011  1.00 99.99

ATOM   3278  HA  ILE A 204      25.959   8.311  -3.046  1.00 99.99

ATOM   3279  HB  ILE A 204      27.793   8.680  -5.437  1.00 99.99

ATOM   3280 HG21 ILE A 204      25.568  10.608  -4.668  1.00 99.99

ATOM   3281 HG22 ILE A 204      26.869  10.935  -5.835  1.00 99.99

ATOM   3282 HG23 ILE A 204      25.702   9.695  -6.194  1.00 99.99

ATOM   3283 HG12 ILE A 204      27.409  10.210  -2.823  1.00 99.99

ATOM   3284 HG13 ILE A 204      28.676   9.019  -3.142  1.00 99.99

ATOM   3285 HD11 ILE A 204      29.706  11.141  -3.408  1.00 99.99

ATOM   3286 HD12 ILE A 204      29.441  10.527  -5.061  1.00 99.99

ATOM   3287 HD13 ILE A 204      28.359  11.750  -4.382  1.00 99.99

ATOM   3288  N   LEU A 205      25.358   6.659  -5.844  1.00  0.00

ATOM   3289  CA  LEU A 205      24.307   6.230  -6.776  1.00  0.00

ATOM   3290  C   LEU A 205      23.096   5.542  -6.109  1.00  0.00

ATOM   3291  O   LEU A 205      22.030   5.481  -6.727  1.00  0.00

ATOM   3292  CB  LEU A 205      24.950   5.343  -7.862  1.00  0.00

ATOM   3293  CG  LEU A 205      26.001   6.056  -8.740  1.00  0.00

ATOM   3294  CD1 LEU A 205      26.719   5.033  -9.622  1.00  0.00

ATOM   3295  CD2 LEU A 205      25.403   7.124  -9.662  1.00  0.00

ATOM   3296  H   LEU A 205      26.293   6.291  -5.978  1.00 99.99

ATOM   3297  HA  LEU A 205      23.904   7.125  -7.250  1.00 99.99

ATOM   3298  HB2 LEU A 205      25.424   4.494  -7.366  1.00 99.99

ATOM   3299  HB3 LEU A 205      24.164   4.951  -8.511  1.00 99.99

ATOM   3300  HG  LEU A 205      26.746   6.533  -8.103  1.00 99.99

ATOM   3301 HD11 LEU A 205      25.997   4.512 -10.253  1.00 99.99

ATOM   3302 HD12 LEU A 205      27.451   5.536 -10.253  1.00 99.99

ATOM   3303 HD13 LEU A 205      27.234   4.307  -8.994  1.00 99.99

ATOM   3304 HD21 LEU A 205      24.873   6.656 -10.492  1.00 99.99

ATOM   3305 HD22 LEU A 205      24.713   7.767  -9.119  1.00 99.99

ATOM   3306 HD23 LEU A 205      26.206   7.747 -10.056  1.00 99.99

ATOM   3307  N   PHE A 206      23.211   5.024  -4.871  1.00  0.00

ATOM   3308  CA  PHE A 206      22.092   4.394  -4.156  1.00  0.00

ATOM   3309  C   PHE A 206      21.023   5.417  -3.709  1.00  0.00

ATOM   3310  O   PHE A 206      19.847   5.272  -4.041  1.00  0.00

ATOM   3311  CB  PHE A 206      22.599   3.620  -2.922  1.00  0.00

ATOM   3312  CG  PHE A 206      23.214   2.246  -3.142  1.00  0.00

ATOM   3313  CD1 PHE A 206      23.105   1.291  -2.108  1.00  0.00

ATOM   3314  CD2 PHE A 206      23.894   1.901  -4.326  1.00  0.00

ATOM   3315  CE1 PHE A 206      23.658   0.011  -2.256  1.00  0.00

ATOM   3316  CE2 PHE A 206      24.453   0.617  -4.475  1.00  0.00

ATOM   3317  CZ  PHE A 206      24.335  -0.329  -3.445  1.00  0.00

ATOM   3318  H   PHE A 206      24.103   5.110  -4.394  1.00 99.99

ATOM   3319  HA  PHE A 206      21.594   3.683  -4.816  1.00 99.99

ATOM   3320  HB2 PHE A 206      23.328   4.229  -2.393  1.00 99.99

ATOM   3321  HB3 PHE A 206      21.752   3.489  -2.247  1.00 99.99

ATOM   3322  HD1 PHE A 206      22.589   1.547  -1.192  1.00 99.99

ATOM   3323  HE1 PHE A 206      23.566  -0.717  -1.462  1.00 99.99

ATOM   3324  HZ  PHE A 206      24.760  -1.316  -3.561  1.00 99.99

ATOM   3325  HE2 PHE A 206      24.971   0.359  -5.389  1.00 99.99

ATOM   3326  HD2 PHE A 206      23.999   2.608  -5.134  1.00 99.99

ATOM   3327  N   LEU A 207      21.447   6.423  -2.942  1.00  0.00

ATOM   3328  CA  LEU A 207      20.581   7.394  -2.245  1.00  0.00

ATOM   3329  C   LEU A 207      19.833   8.308  -3.255  1.00  0.00

ATOM   3330  O   LEU A 207      18.621   8.117  -3.422  1.00  0.00

ATOM   3331  CB  LEU A 207      21.339   8.080  -1.077  1.00  0.00

ATOM   3332  CG  LEU A 207      22.870   7.849  -1.005  1.00  0.00

ATOM   3333  CD1 LEU A 207      23.531   8.997  -0.276  1.00  0.00

ATOM   3334  CD2 LEU A 207      23.281   6.526  -0.348  1.00  0.00

ATOM   3335  H   LEU A 207      22.433   6.454  -2.739  1.00 99.99

ATOM   3336  HA  LEU A 207      19.796   6.811  -1.763  1.00 99.99

ATOM   3337  HB2 LEU A 207      21.134   9.146  -1.103  1.00 99.99

ATOM   3338  HB3 LEU A 207      20.902   7.737  -0.140  1.00 99.99

ATOM   3339  HG  LEU A 207      23.297   7.867  -2.004  1.00 99.99

ATOM   3340 HD11 LEU A 207      23.239   8.993   0.773  1.00 99.99

ATOM   3341 HD12 LEU A 207      24.611   8.895  -0.369  1.00 99.99

ATOM   3342 HD13 LEU A 207      23.228   9.931  -0.739  1.00 99.99

ATOM   3343 HD21 LEU A 207      22.406   5.967  -0.012  1.00 99.99

ATOM   3344 HD22 LEU A 207      23.834   5.925  -1.065  1.00 99.99

ATOM   3345 HD23 LEU A 207      23.947   6.694   0.498  1.00 99.99

ATOM   3346  N   PRO A 208      20.490   9.235  -3.997  1.00  0.00

ATOM   3347  CA  PRO A 208      19.886   9.858  -5.171  1.00  0.00

ATOM   3348  C   PRO A 208      18.820  10.933  -4.876  1.00  0.00

ATOM   3349  O   PRO A 208      19.128  11.987  -4.322  1.00  0.00

ATOM   3350  CB  PRO A 208      21.146  10.372  -5.864  1.00  0.00

ATOM   3351  CG  PRO A 208      22.094  10.833  -4.767  1.00  0.00

ATOM   3352  CD  PRO A 208      21.724   9.913  -3.615  1.00  0.00

ATOM   3353  HD2 PRO A 208      22.510   9.198  -3.436  1.00 99.99

ATOM   3354  HD3 PRO A 208      21.574  10.517  -2.721  1.00 99.99

ATOM   3355  HG2 PRO A 208      23.136  10.715  -5.064  1.00 99.99

ATOM   3356  HG3 PRO A 208      21.881  11.867  -4.502  1.00 99.99

ATOM   3357  HB2 PRO A 208      21.610   9.545  -6.405  1.00 99.99

ATOM   3358  HB3 PRO A 208      20.922  11.181  -6.561  1.00 99.99

ATOM   3359  HA  PRO A 208      19.365   9.116  -5.807  1.00 99.99

ATOM   3360  N   THR A 209      17.571  10.649  -5.255  1.00  0.00

ATOM   3361  CA  THR A 209      16.417  11.573  -5.231  1.00  0.00

ATOM   3362  C   THR A 209      16.197  12.217  -3.851  1.00  0.00

ATOM   3363  O   THR A 209      16.211  13.444  -3.731  1.00  0.00

ATOM   3364  CB  THR A 209      15.139  10.821  -5.669  1.00  0.00

ATOM   3365  OG1 THR A 209      15.290  10.280  -6.972  1.00  0.00

ATOM   3366  CG2 THR A 209      13.883  11.692  -5.712  1.00  0.00

ATOM   3367  H   THR A 209      17.428   9.748  -5.689  1.00 99.99

ATOM   3368  HA  THR A 209      16.594  12.376  -5.948  1.00 99.99

ATOM   3369  HB  THR A 209      14.956  10.000  -4.975  1.00 99.99

ATOM   3370 HG21 THR A 209      13.611  12.010  -4.706  1.00 99.99

ATOM   3371 HG22 THR A 209      14.053  12.568  -6.338  1.00 99.99

ATOM   3372 HG23 THR A 209      13.053  11.114  -6.121  1.00 99.99

ATOM   3373  HG1 THR A 209      15.692   9.392  -6.898  1.00 99.99

ATOM   3374  N   SER A 210      16.008  11.370  -2.830  1.00  0.00

ATOM   3375  CA  SER A 210      15.659  11.701  -1.435  1.00  0.00

ATOM   3376  C   SER A 210      15.882  10.486  -0.517  1.00  0.00

ATOM   3377  O   SER A 210      15.726   9.342  -0.954  1.00  0.00

ATOM   3378  CB  SER A 210      14.170  12.068  -1.306  1.00  0.00

ATOM   3379  OG  SER A 210      13.838  13.306  -1.918  1.00  0.00

ATOM   3380  H   SER A 210      16.106  10.385  -3.033  1.00 99.99

ATOM   3381  HA  SER A 210      16.268  12.534  -1.083  1.00 99.99

ATOM   3382  HB2 SER A 210      13.571  11.276  -1.759  1.00 99.99

ATOM   3383  HB3 SER A 210      13.914  12.128  -0.246  1.00 99.99

ATOM   3384  HG  SER A 210      12.885  13.475  -1.776  1.00 99.99

ATOM   3385  N   TRP A 211      16.183  10.722   0.766  1.00  0.00

ATOM   3386  CA  TRP A 211      16.202   9.706   1.836  1.00  0.00

ATOM   3387  C   TRP A 211      16.021  10.393   3.204  1.00  0.00

ATOM   3388  O   TRP A 211      16.512  11.506   3.397  1.00  0.00

ATOM   3389  CB  TRP A 211      17.513   8.895   1.815  1.00  0.00

ATOM   3390  CG  TRP A 211      17.426   7.446   2.203  1.00  0.00

ATOM   3391  CD1 TRP A 211      17.370   6.960   3.466  1.00  0.00

ATOM   3392  CD2 TRP A 211      17.416   6.269   1.329  1.00  0.00

ATOM   3393  NE1 TRP A 211      17.305   5.580   3.433  1.00  0.00

ATOM   3394  CE2 TRP A 211      17.315   5.098   2.142  1.00  0.00

ATOM   3395  CE3 TRP A 211      17.511   6.066  -0.066  1.00  0.00

ATOM   3396  CZ2 TRP A 211      17.270   3.803   1.603  1.00  0.00

ATOM   3397  CZ3 TRP A 211      17.497   4.769  -0.619  1.00  0.00

ATOM   3398  CH2 TRP A 211      17.363   3.639   0.210  1.00  0.00

ATOM   3399  H   TRP A 211      16.306  11.686   1.057  1.00 99.99

ATOM   3400  HA  TRP A 211      15.368   9.019   1.678  1.00 99.99

ATOM   3401  HB2 TRP A 211      17.928   8.920   0.807  1.00 99.99

ATOM   3402  HB3 TRP A 211      18.237   9.380   2.470  1.00 99.99

ATOM   3403  HD1 TRP A 211      17.386   7.563   4.369  1.00 99.99

ATOM   3404  HE1 TRP A 211      17.277   5.004   4.265  1.00 99.99

ATOM   3405  HZ2 TRP A 211      17.180   2.943   2.254  1.00 99.99

ATOM   3406  HH2 TRP A 211      17.345   2.647  -0.225  1.00 99.99

ATOM   3407  HZ3 TRP A 211      17.588   4.638  -1.690  1.00 99.99

ATOM   3408  HE3 TRP A 211      17.604   6.925  -0.716  1.00 99.99

ATOM   3409  N   ASP A 212      15.356   9.754   4.170  1.00  0.00

ATOM   3410  CA  ASP A 212      15.280  10.239   5.560  1.00  0.00

ATOM   3411  C   ASP A 212      15.128   9.071   6.547  1.00  0.00

ATOM   3412  O   ASP A 212      14.162   8.309   6.472  1.00  0.00

ATOM   3413  CB  ASP A 212      14.139  11.270   5.697  1.00  0.00

ATOM   3414  CG  ASP A 212      14.003  11.907   7.093  1.00  0.00

ATOM   3415  OD1 ASP A 212      14.697  11.504   8.047  1.00  0.00

ATOM   3416  OD2 ASP A 212      13.156  12.825   7.237  1.00  0.00

ATOM   3417  H   ASP A 212      14.951   8.848   3.968  1.00 99.99

ATOM   3418  HA  ASP A 212      16.214  10.745   5.803  1.00 99.99

ATOM   3419  HB2 ASP A 212      14.303  12.069   4.973  1.00 99.99

ATOM   3420  HB3 ASP A 212      13.196  10.784   5.446  1.00 99.99

ATOM   3421  N   TRP A 213      16.058   8.938   7.500  1.00  0.00

ATOM   3422  CA  TRP A 213      16.075   7.831   8.466  1.00  0.00

ATOM   3423  C   TRP A 213      14.892   7.815   9.458  1.00  0.00

ATOM   3424  O   TRP A 213      14.691   6.809  10.146  1.00  0.00

ATOM   3425  CB  TRP A 213      17.447   7.780   9.157  1.00  0.00

ATOM   3426  CG  TRP A 213      18.494   7.073   8.347  1.00  0.00

ATOM   3427  CD1 TRP A 213      19.638   7.596   7.848  1.00  0.00

ATOM   3428  CD2 TRP A 213      18.491   5.670   7.939  1.00  0.00

ATOM   3429  NE1 TRP A 213      20.355   6.603   7.200  1.00  0.00

ATOM   3430  CE2 TRP A 213      19.673   5.404   7.189  1.00  0.00

ATOM   3431  CE3 TRP A 213      17.593   4.598   8.124  1.00  0.00

ATOM   3432  CZ2 TRP A 213      19.945   4.138   6.647  1.00  0.00

ATOM   3433  CZ3 TRP A 213      17.852   3.327   7.578  1.00  0.00

ATOM   3434  CH2 TRP A 213      19.025   3.094   6.841  1.00  0.00

ATOM   3435  H   TRP A 213      16.799   9.631   7.551  1.00 99.99

ATOM   3436  HA  TRP A 213      15.975   6.909   7.900  1.00 99.99

ATOM   3437  HB2 TRP A 213      17.781   8.791   9.398  1.00 99.99

ATOM   3438  HB3 TRP A 213      17.353   7.234  10.097  1.00 99.99

ATOM   3439  HD1 TRP A 213      19.952   8.628   7.959  1.00 99.99

ATOM   3440  HE1 TRP A 213      21.286   6.738   6.821  1.00 99.99

ATOM   3441  HZ2 TRP A 213      20.852   3.961   6.091  1.00 99.99

ATOM   3442  HH2 TRP A 213      19.220   2.112   6.430  1.00 99.99

ATOM   3443  HZ3 TRP A 213      17.144   2.521   7.722  1.00 99.99

ATOM   3444  HE3 TRP A 213      16.686   4.770   8.681  1.00 99.99

ATOM   3445  N   ARG A 214      14.058   8.868   9.482  1.00  0.00

ATOM   3446  CA  ARG A 214      12.761   8.890  10.191  1.00  0.00

ATOM   3447  C   ARG A 214      11.718   7.945   9.571  1.00  0.00

ATOM   3448  O   ARG A 214      10.872   7.422  10.295  1.00  0.00

ATOM   3449  CB  ARG A 214      12.206  10.324  10.201  1.00  0.00

ATOM   3450  CG  ARG A 214      13.008  11.261  11.118  1.00  0.00

ATOM   3451  CD  ARG A 214      12.375  12.655  11.206  1.00  0.00

ATOM   3452  NE  ARG A 214      12.262  13.307   9.892  1.00  0.00

ATOM   3453  CZ  ARG A 214      11.530  14.356   9.575  1.00  0.00

ATOM   3454  NH1 ARG A 214      11.553  14.796   8.363  1.00  0.00

ATOM   3455  NH2 ARG A 214      10.760  15.003  10.397  1.00  0.00

ATOM   3456  H   ARG A 214      14.318   9.682   8.926  1.00 99.99

ATOM   3457  HA  ARG A 214      12.904   8.556  11.223  1.00 99.99

ATOM   3458  HB2 ARG A 214      12.205  10.711   9.181  1.00 99.99

ATOM   3459  HB3 ARG A 214      11.173  10.303  10.552  1.00 99.99

ATOM   3460  HG2 ARG A 214      13.038  10.834  12.121  1.00 99.99

ATOM   3461  HG3 ARG A 214      14.032  11.354  10.755  1.00 99.99

ATOM   3462  HD2 ARG A 214      11.390  12.566  11.670  1.00 99.99

ATOM   3463  HD3 ARG A 214      13.005  13.275  11.840  1.00 99.99

ATOM   3464  HE  ARG A 214      12.813  12.926   9.123  1.00 99.99

ATOM   3465 HH11 ARG A 214      12.119  14.282   7.690  1.00 99.99

ATOM   3466 HH12 ARG A 214      11.021  15.638   8.148  1.00 99.99

ATOM   3467 HH21 ARG A 214      10.680  14.722  11.357  1.00 99.99

ATOM   3468 HH22 ARG A 214      10.278  15.819  10.026  1.00 99.99

ATOM   3469  N   ASN A 215      11.778   7.712   8.256  1.00  0.00

ATOM   3470  CA  ASN A 215      10.911   6.782   7.526  1.00  0.00

ATOM   3471  C   ASN A 215      11.671   6.156   6.343  1.00  0.00

ATOM   3472  O   ASN A 215      11.727   6.720   5.247  1.00  0.00

ATOM   3473  CB  ASN A 215       9.630   7.513   7.062  1.00  0.00

ATOM   3474  CG  ASN A 215       8.827   6.710   6.041  1.00  0.00

ATOM   3475  OD1 ASN A 215       8.712   5.492   6.116  1.00  0.00

ATOM   3476  ND2 ASN A 215       8.279   7.355   5.033  1.00  0.00

ATOM   3477  H   ASN A 215      12.520   8.162   7.733  1.00 99.99

ATOM   3478  HA  ASN A 215      10.608   5.967   8.188  1.00 99.99

ATOM   3479  HB2 ASN A 215       8.988   7.715   7.920  1.00 99.99

ATOM   3480  HB3 ASN A 215       9.908   8.467   6.614  1.00 99.99

ATOM   3481 HD21 ASN A 215       7.777   6.828   4.335  1.00 99.99

ATOM   3482 HD22 ASN A 215       8.394   8.354   4.945  1.00 99.99

ATOM   3483  N   VAL A 216      12.195   4.947   6.559  1.00  0.00

ATOM   3484  CA  VAL A 216      12.757   4.090   5.509  1.00  0.00

ATOM   3485  C   VAL A 216      11.857   2.866   5.372  1.00  0.00

ATOM   3486  O   VAL A 216      11.926   1.926   6.164  1.00  0.00

ATOM   3487  CB  VAL A 216      14.232   3.748   5.785  1.00  0.00

ATOM   3488  CG1 VAL A 216      14.826   2.843   4.700  1.00  0.00

ATOM   3489  CG2 VAL A 216      15.048   5.044   5.814  1.00  0.00

ATOM   3490  H   VAL A 216      12.153   4.563   7.500  1.00 99.99

ATOM   3491  HA  VAL A 216      12.734   4.615   4.553  1.00 99.99

ATOM   3492  HB  VAL A 216      14.327   3.252   6.750  1.00 99.99

ATOM   3493 HG11 VAL A 216      14.699   3.301   3.719  1.00 99.99

ATOM   3494 HG12 VAL A 216      15.888   2.685   4.889  1.00 99.99

ATOM   3495 HG13 VAL A 216      14.333   1.873   4.717  1.00 99.99

ATOM   3496 HG21 VAL A 216      14.741   5.642   6.667  1.00 99.99

ATOM   3497 HG22 VAL A 216      16.107   4.817   5.910  1.00 99.99

ATOM   3498 HG23 VAL A 216      14.879   5.616   4.901  1.00 99.99

HETATM 3499  N   HIE A 217      10.965   2.926   4.382  1.00  0.00

HETATM 3500  CA  HIE A 217      10.039   1.850   3.993  1.00  0.00

HETATM 3501  C   HIE A 217       9.087   1.429   5.132  1.00  0.00

HETATM 3502  O   HIE A 217       8.786   0.247   5.316  1.00  0.00

HETATM 3503  CB  HIE A 217      10.818   0.699   3.320  1.00  0.00

HETATM 3504  HB2 HIE A 217      11.271   0.082   4.098  1.00  0.00

HETATM 3505  HB3 HIE A 217      10.127   0.073   2.756  1.00  0.00

HETATM 3506  CG  HIE A 217      11.925   1.174   2.396  1.00  0.00

HETATM 3507  ND1 HIE A 217      11.823   2.211   1.458  1.00  0.00

HETATM 3508  CE1 HIE A 217      13.055   2.370   0.946  1.00  0.00

HETATM 3509  HE1 HIE A 217      13.331   3.121   0.212  1.00  0.00

HETATM 3510  NE2 HIE A 217      13.904   1.477   1.483  1.00  0.00

HETATM 3511  HE2 HIE A 217      14.891   1.402   1.259  1.00  0.00

HETATM 3512  CD2 HIE A 217      13.210   0.712   2.396  1.00  0.00

HETATM 3513  HD2 HIE A 217      13.608  -0.075   3.025  1.00  0.00

HETATM 3514  H   HIE A 217      10.975   3.750   3.794  1.00  0.00

HETATM 3515  HA  HIE A 217       9.388   2.264   3.222  1.00  0.00

ATOM   3516  H   HIE A 217      10.975   3.750   3.794  1.00 99.99

ATOM   3517  HA  HIE A 217       9.388   2.264   3.222  1.00 99.99

ATOM   3518  HB2 HIE A 217      11.271   0.082   4.098  1.00 99.99

ATOM   3519  HB3 HIE A 217      10.127   0.073   2.756  1.00 99.99

ATOM   3520  HE1 HIE A 217      13.331   3.121   0.212  1.00 99.99

ATOM   3521  HE2 HIE A 217      14.891   1.402   1.259  1.00 99.99

ATOM   3522  HD2 HIE A 217      13.608  -0.075   3.025  1.00 99.99

ATOM   3523  N   GLY A 218       8.629   2.413   5.920  1.00  0.00

ATOM   3524  CA  GLY A 218       7.751   2.229   7.082  1.00  0.00

ATOM   3525  C   GLY A 218       8.481   1.905   8.395  1.00  0.00

ATOM   3526  O   GLY A 218       7.843   1.430   9.338  1.00  0.00

ATOM   3527  H   GLY A 218       8.885   3.367   5.685  1.00 99.99

ATOM   3528  HA2 GLY A 218       7.195   3.153   7.240  1.00 99.99

ATOM   3529  HA3 GLY A 218       7.034   1.433   6.880  1.00 99.99

ATOM   3530  N   ILE A 219       9.799   2.147   8.472  1.00  0.00

ATOM   3531  CA  ILE A 219      10.645   1.851   9.644  1.00  0.00

ATOM   3532  C   ILE A 219      11.480   3.084  10.031  1.00  0.00

ATOM   3533  O   ILE A 219      12.092   3.731   9.179  1.00  0.00

ATOM   3534  CB  ILE A 219      11.518   0.585   9.414  1.00  0.00

ATOM   3535  CG1 ILE A 219      10.689  -0.598   8.852  1.00  0.00

ATOM   3536  CG2 ILE A 219      12.210   0.190  10.735  1.00  0.00

ATOM   3537  CD1 ILE A 219      11.475  -1.888   8.581  1.00  0.00

ATOM   3538  H   ILE A 219      10.265   2.488   7.643  1.00 99.99

ATOM   3539  HA  ILE A 219       9.992   1.631  10.489  1.00 99.99

ATOM   3540  HB  ILE A 219      12.292   0.827   8.684  1.00 99.99

ATOM   3541 HG21 ILE A 219      11.464  -0.049  11.494  1.00 99.99

ATOM   3542 HG22 ILE A 219      12.854  -0.676  10.586  1.00 99.99

ATOM   3543 HG23 ILE A 219      12.847   0.999  11.095  1.00 99.99

ATOM   3544 HG12 ILE A 219       9.872  -0.825   9.539  1.00 99.99

ATOM   3545 HG13 ILE A 219      10.255  -0.304   7.896  1.00 99.99

ATOM   3546 HD11 ILE A 219      11.791  -2.350   9.516  1.00 99.99

ATOM   3547 HD12 ILE A 219      10.831  -2.592   8.052  1.00 99.99

ATOM   3548 HD13 ILE A 219      12.346  -1.671   7.961  1.00 99.99

ATOM   3549  N   ASN A 220      11.491   3.414  11.326  1.00  0.00

ATOM   3550  CA  ASN A 220      12.254   4.510  11.932  1.00  0.00

ATOM   3551  C   ASN A 220      13.501   3.951  12.652  1.00  0.00

ATOM   3552  O   ASN A 220      13.409   2.936  13.348  1.00  0.00

ATOM   3553  CB  ASN A 220      11.291   5.256  12.880  1.00  0.00

ATOM   3554  CG  ASN A 220      11.848   6.511  13.540  1.00  0.00

ATOM   3555  OD1 ASN A 220      13.019   6.849  13.450  1.00  0.00

ATOM   3556  ND2 ASN A 220      11.011   7.240  14.243  1.00  0.00

ATOM   3557  H   ASN A 220      10.966   2.827  11.960  1.00 99.99

ATOM   3558  HA  ASN A 220      12.584   5.206  11.157  1.00 99.99

ATOM   3559  HB2 ASN A 220      10.407   5.552  12.313  1.00 99.99

ATOM   3560  HB3 ASN A 220      10.963   4.579  13.670  1.00 99.99

ATOM   3561 HD21 ASN A 220      11.360   8.065  14.704  1.00 99.99

ATOM   3562 HD22 ASN A 220      10.040   6.974  14.313  1.00 99.99

ATOM   3563  N   PHE A 221      14.658   4.608  12.508  1.00  0.00

ATOM   3564  CA  PHE A 221      15.919   4.208  13.161  1.00  0.00

ATOM   3565  C   PHE A 221      16.592   5.342  13.976  1.00  0.00

ATOM   3566  O   PHE A 221      17.739   5.203  14.401  1.00  0.00

ATOM   3567  CB  PHE A 221      16.872   3.589  12.122  1.00  0.00

ATOM   3568  CG  PHE A 221      16.363   2.386  11.334  1.00  0.00

ATOM   3569  CD1 PHE A 221      15.566   2.566  10.186  1.00  0.00

ATOM   3570  CD2 PHE A 221      16.755   1.083  11.702  1.00  0.00

ATOM   3571  CE1 PHE A 221      15.193   1.461   9.399  1.00  0.00

ATOM   3572  CE2 PHE A 221      16.366  -0.024  10.925  1.00  0.00

ATOM   3573  CZ  PHE A 221      15.596   0.166   9.765  1.00  0.00

ATOM   3574  H   PHE A 221      14.675   5.413  11.889  1.00 99.99

ATOM   3575  HA  PHE A 221      15.705   3.427  13.891  1.00 99.99

ATOM   3576  HB2 PHE A 221      17.175   4.362  11.415  1.00 99.99

ATOM   3577  HB3 PHE A 221      17.766   3.267  12.655  1.00 99.99

ATOM   3578  HD1 PHE A 221      15.254   3.557   9.890  1.00 99.99

ATOM   3579  HE1 PHE A 221      14.603   1.608   8.504  1.00 99.99

ATOM   3580  HZ  PHE A 221      15.313  -0.683   9.155  1.00 99.99

ATOM   3581  HE2 PHE A 221      16.669  -1.022  11.212  1.00 99.99

ATOM   3582  HD2 PHE A 221      17.365   0.929  12.582  1.00 99.99

ATOM   3583  N   VAL A 222      15.909   6.472  14.207  1.00  0.00

ATOM   3584  CA  VAL A 222      16.459   7.668  14.893  1.00  0.00

ATOM   3585  C   VAL A 222      16.096   7.689  16.390  1.00  0.00

ATOM   3586  O   VAL A 222      15.041   7.186  16.783  1.00  0.00

ATOM   3587  CB  VAL A 222      15.993   8.972  14.195  1.00  0.00

ATOM   3588  CG1 VAL A 222      16.857  10.176  14.595  1.00  0.00

ATOM   3589  CG2 VAL A 222      16.062   8.885  12.665  1.00  0.00

ATOM   3590  H   VAL A 222      14.942   6.516  13.898  1.00 99.99

ATOM   3591  HA  VAL A 222      17.547   7.633  14.816  1.00 99.99

ATOM   3592  HB  VAL A 222      14.959   9.175  14.474  1.00 99.99

ATOM   3593 HG11 VAL A 222      17.906   9.993  14.352  1.00 99.99

ATOM   3594 HG12 VAL A 222      16.515  11.065  14.063  1.00 99.99

ATOM   3595 HG13 VAL A 222      16.757  10.383  15.656  1.00 99.99

ATOM   3596 HG21 VAL A 222      15.348   8.144  12.308  1.00 99.99

ATOM   3597 HG22 VAL A 222      15.791   9.844  12.221  1.00 99.99

ATOM   3598 HG23 VAL A 222      17.068   8.607  12.347  1.00 99.99

ATOM   3599  N   SER A 223      16.947   8.277  17.242  1.00  0.00

ATOM   3600  CA  SER A 223      16.626   8.561  18.655  1.00  0.00

ATOM   3601  C   SER A 223      15.692   9.786  18.817  1.00  0.00

ATOM   3602  O   SER A 223      15.712  10.675  17.962  1.00  0.00

ATOM   3603  CB  SER A 223      17.924   8.759  19.448  1.00  0.00

ATOM   3604  OG  SER A 223      18.666   9.865  18.966  1.00  0.00

ATOM   3605  H   SER A 223      17.812   8.666  16.888  1.00 99.99

ATOM   3606  HA  SER A 223      16.128   7.686  19.063  1.00 99.99

ATOM   3607  HB2 SER A 223      17.690   8.918  20.502  1.00 99.99

ATOM   3608  HB3 SER A 223      18.533   7.860  19.363  1.00 99.99

ATOM   3609  HG  SER A 223      19.500   9.877  19.486  1.00 99.99

ATOM   3610  N   PRO A 224      14.902   9.888  19.912  1.00  0.00

ATOM   3611  CA  PRO A 224      13.992  11.019  20.165  1.00  0.00

ATOM   3612  C   PRO A 224      14.655  12.409  20.157  1.00  0.00

ATOM   3613  O   PRO A 224      15.859  12.541  20.400  1.00  0.00

ATOM   3614  CB  PRO A 224      13.342  10.721  21.523  1.00  0.00

ATOM   3615  CG  PRO A 224      13.345   9.196  21.578  1.00  0.00

ATOM   3616  CD  PRO A 224      14.670   8.843  20.906  1.00  0.00

ATOM   3617  HD2 PRO A 224      15.474   8.851  21.643  1.00 99.99

ATOM   3618  HD3 PRO A 224      14.580   7.856  20.451  1.00 99.99

ATOM   3619  HG2 PRO A 224      13.298   8.824  22.602  1.00 99.99

ATOM   3620  HG3 PRO A 224      12.516   8.805  20.986  1.00 99.99

ATOM   3621  HB2 PRO A 224      13.962  11.109  22.334  1.00 99.99

ATOM   3622  HB3 PRO A 224      12.330  11.123  21.588  1.00 99.99

ATOM   3623  HA  PRO A 224      13.215  11.001  19.399  1.00 99.99

ATOM   3624  N   VAL A 225      13.876  13.467  19.894  1.00  0.00

ATOM   3625  CA  VAL A 225      14.367  14.862  19.936  1.00  0.00

ATOM   3626  C   VAL A 225      14.331  15.414  21.366  1.00  0.00

ATOM   3627  O   VAL A 225      13.298  15.871  21.858  1.00  0.00

ATOM   3628  CB  VAL A 225      13.655  15.814  18.950  1.00  0.00

ATOM   3629  CG1 VAL A 225      14.512  17.078  18.802  1.00  0.00

ATOM   3630  CG2 VAL A 225      13.464  15.196  17.561  1.00  0.00

ATOM   3631  H   VAL A 225      12.891  13.310  19.716  1.00 99.99

ATOM   3632  HA  VAL A 225      15.411  14.845  19.627  1.00 99.99

ATOM   3633  HB  VAL A 225      12.675  16.092  19.333  1.00 99.99

ATOM   3634 HG11 VAL A 225      15.489  16.833  18.385  1.00 99.99

ATOM   3635 HG12 VAL A 225      14.033  17.789  18.135  1.00 99.99

ATOM   3636 HG13 VAL A 225      14.652  17.571  19.765  1.00 99.99

ATOM   3637 HG21 VAL A 225      12.745  14.377  17.610  1.00 99.99

ATOM   3638 HG22 VAL A 225      13.073  15.944  16.871  1.00 99.99

ATOM   3639 HG23 VAL A 225      14.409  14.819  17.174  1.00 99.99

ATOM   3640  N   ARG A 226      15.487  15.358  22.031  1.00  0.00

ATOM   3641  CA  ARG A 226      15.719  15.859  23.399  1.00  0.00

ATOM   3642  C   ARG A 226      15.851  17.394  23.440  1.00  0.00

ATOM   3643  O   ARG A 226      16.052  18.030  22.404  1.00  0.00

ATOM   3644  CB  ARG A 226      16.934  15.120  24.003  1.00  0.00

ATOM   3645  CG  ARG A 226      16.722  13.593  23.947  1.00  0.00

ATOM   3646  CD  ARG A 226      17.773  12.787  24.715  1.00  0.00

ATOM   3647  NE  ARG A 226      19.124  12.864  24.117  1.00  0.00

ATOM   3648  CZ  ARG A 226      19.660  11.987  23.284  1.00  0.00

ATOM   3649  NH1 ARG A 226      20.946  11.843  23.219  1.00  0.00

ATOM   3650  NH2 ARG A 226      18.949  11.200  22.532  1.00  0.00

ATOM   3651  H   ARG A 226      16.266  14.922  21.555  1.00 99.99

ATOM   3652  HA  ARG A 226      14.842  15.614  24.007  1.00 99.99

ATOM   3653  HB2 ARG A 226      17.840  15.380  23.455  1.00 99.99

ATOM   3654  HB3 ARG A 226      17.061  15.425  25.043  1.00 99.99

ATOM   3655  HG2 ARG A 226      15.746  13.364  24.377  1.00 99.99

ATOM   3656  HG3 ARG A 226      16.724  13.253  22.913  1.00 99.99

ATOM   3657  HD2 ARG A 226      17.812  13.153  25.743  1.00 99.99

ATOM   3658  HD3 ARG A 226      17.448  11.745  24.759  1.00 99.99

ATOM   3659  HE  ARG A 226      19.764  13.510  24.556  1.00 99.99

ATOM   3660 HH11 ARG A 226      21.544  12.355  23.840  1.00 99.99

ATOM   3661 HH12 ARG A 226      21.293  10.964  22.821  1.00 99.99

ATOM   3662 HH21 ARG A 226      17.952  11.303  22.487  1.00 99.99

ATOM   3663 HH22 ARG A 226      19.440  10.530  21.932  1.00 99.99

ATOM   3664  N   ASN A 227      15.715  17.987  24.629  1.00  0.00

ATOM   3665  CA  ASN A 227      15.822  19.436  24.850  1.00  0.00

ATOM   3666  C   ASN A 227      16.886  19.772  25.910  1.00  0.00

ATOM   3667  O   ASN A 227      16.809  19.282  27.040  1.00  0.00

ATOM   3668  CB  ASN A 227      14.441  20.002  25.239  1.00  0.00

ATOM   3669  CG  ASN A 227      14.387  21.525  25.223  1.00  0.00

ATOM   3670  OD1 ASN A 227      15.343  22.215  24.901  1.00  0.00

ATOM   3671  ND2 ASN A 227      13.262  22.101  25.571  1.00  0.00

ATOM   3672  H   ASN A 227      15.558  17.401  25.437  1.00 99.99

ATOM   3673  HA  ASN A 227      16.120  19.915  23.921  1.00 99.99

ATOM   3674  HB2 ASN A 227      13.688  19.629  24.547  1.00 99.99

ATOM   3675  HB3 ASN A 227      14.174  19.655  26.238  1.00 99.99

ATOM   3676 HD21 ASN A 227      13.216  23.108  25.543  1.00 99.99

ATOM   3677 HD22 ASN A 227      12.462  21.550  25.842  1.00 99.99

ATOM   3678  N   GLN A 228      17.844  20.640  25.569  1.00  0.00

ATOM   3679  CA  GLN A 228      18.882  21.090  26.510  1.00  0.00

ATOM   3680  C   GLN A 228      18.427  22.268  27.399  1.00  0.00

ATOM   3681  O   GLN A 228      18.908  22.383  28.527  1.00  0.00

ATOM   3682  CB  GLN A 228      20.188  21.397  25.758  1.00  0.00

ATOM   3683  CG  GLN A 228      20.658  20.280  24.802  1.00  0.00

ATOM   3684  CD  GLN A 228      20.491  18.855  25.337  1.00  0.00

ATOM   3685  OE1 GLN A 228      19.636  18.094  24.904  1.00  0.00

ATOM   3686  NE2 GLN A 228      21.289  18.439  26.294  1.00  0.00

ATOM   3687  H   GLN A 228      17.857  20.993  24.617  1.00 99.99

ATOM   3688  HA  GLN A 228      19.101  20.266  27.188  1.00 99.99

ATOM   3689  HB2 GLN A 228      20.066  22.318  25.185  1.00 99.99

ATOM   3690  HB3 GLN A 228      20.967  21.572  26.499  1.00 99.99

ATOM   3691  HG2 GLN A 228      20.095  20.362  23.874  1.00 99.99

ATOM   3692  HG3 GLN A 228      21.710  20.445  24.569  1.00 99.99

ATOM   3693 HE21 GLN A 228      21.148  17.521  26.678  1.00 99.99

ATOM   3694 HE22 GLN A 228      22.005  19.062  26.656  1.00 99.99

ATOM   3695  N   ALA A 229      17.475  23.084  26.920  1.00  0.00

ATOM   3696  CA  ALA A 229      16.690  24.145  27.588  1.00  0.00

ATOM   3697  C   ALA A 229      17.408  25.300  28.334  1.00  0.00

ATOM   3698  O   ALA A 229      16.885  26.419  28.356  1.00  0.00

ATOM   3699  CB  ALA A 229      15.652  23.467  28.495  1.00  0.00

ATOM   3700  H   ALA A 229      17.150  22.860  25.987  1.00 99.99

ATOM   3701  HA  ALA A 229      16.126  24.639  26.795  1.00 99.99

ATOM   3702  HB1 ALA A 229      14.974  24.219  28.902  1.00 99.99

ATOM   3703  HB2 ALA A 229      15.069  22.745  27.923  1.00 99.99

ATOM   3704  HB3 ALA A 229      16.151  22.956  29.319  1.00 99.99

ATOM   3705  N   SER A 230      18.555  25.072  28.973  1.00  0.00

ATOM   3706  CA  SER A 230      19.223  26.037  29.865  1.00  0.00

ATOM   3707  C   SER A 230      20.755  25.936  29.863  1.00  0.00

ATOM   3708  O   SER A 230      21.431  26.962  29.959  1.00  0.00

ATOM   3709  CB  SER A 230      18.687  25.872  31.294  1.00  0.00

ATOM   3710  OG  SER A 230      18.946  24.564  31.787  1.00  0.00

ATOM   3711  H   SER A 230      18.889  24.116  28.976  1.00 99.99

ATOM   3712  HA  SER A 230      18.978  27.045  29.539  1.00 99.99

ATOM   3713  HB2 SER A 230      19.162  26.608  31.946  1.00 99.99

ATOM   3714  HB3 SER A 230      17.610  26.054  31.296  1.00 99.99

ATOM   3715  HG  SER A 230      18.534  24.478  32.672  1.00 99.99

HETATM 3716  N   CYX A 231      21.319  24.734  29.713  1.00  0.00

HETATM 3717  CA  CYX A 231      22.757  24.518  29.543  1.00  0.00

HETATM 3718  C   CYX A 231      23.141  24.510  28.056  1.00  0.00

HETATM 3719  O   CYX A 231      22.461  23.883  27.241  1.00  0.00

HETATM 3720  CB  CYX A 231      23.129  23.190  30.211  1.00  0.00

HETATM 3721  HB2 CYX A 231      22.906  23.266  31.271  1.00  0.00

HETATM 3722  HB3 CYX A 231      22.480  22.421  29.794  1.00  0.00

HETATM 3723  SG  CYX A 231      24.835  22.596  30.024  1.00  0.00

HETATM 3724  H   CYX A 231      20.709  23.933  29.645  1.00  0.00

HETATM 3725  HA  CYX A 231      23.311  25.313  30.044  1.00  0.00

ATOM   3726  H   CYX A 231      20.709  23.933  29.645  1.00 99.99

ATOM   3727  HA  CYX A 231      23.311  25.313  30.044  1.00 99.99

ATOM   3728  HB2 CYX A 231      22.906  23.266  31.271  1.00 99.99

ATOM   3729  HB3 CYX A 231      22.480  22.421  29.794  1.00 99.99

ATOM   3730  N   GLY A 232      24.286  25.109  27.710  1.00  0.00

ATOM   3731  CA  GLY A 232      24.902  25.012  26.382  1.00  0.00

ATOM   3732  C   GLY A 232      25.549  23.650  26.093  1.00  0.00

ATOM   3733  O   GLY A 232      26.658  23.598  25.569  1.00  0.00

ATOM   3734  H   GLY A 232      24.779  25.657  28.401  1.00 99.99

ATOM   3735  HA2 GLY A 232      24.131  25.180  25.632  1.00 99.99

ATOM   3736  HA3 GLY A 232      25.658  25.790  26.269  1.00 99.99

ATOM   3737  N   SER A 233      24.882  22.550  26.452  1.00  0.00

ATOM   3738  CA  SER A 233      25.294  21.156  26.219  1.00  0.00

ATOM   3739  C   SER A 233      25.018  20.655  24.795  1.00  0.00

ATOM   3740  O   SER A 233      25.183  19.473  24.517  1.00  0.00

ATOM   3741  CB  SER A 233      24.624  20.244  27.252  1.00  0.00

ATOM   3742  OG  SER A 233      23.216  20.373  27.171  1.00  0.00

ATOM   3743  H   SER A 233      23.947  22.680  26.825  1.00 99.99

ATOM   3744  HA  SER A 233      26.369  21.085  26.370  1.00 99.99

ATOM   3745  HB2 SER A 233      24.908  19.205  27.078  1.00 99.99

ATOM   3746  HB3 SER A 233      24.958  20.522  28.247  1.00 99.99

ATOM   3747  HG  SER A 233      22.864  20.665  28.035  1.00 99.99

ATOM   3748  N   CYS A 234      24.578  21.505  23.869  1.00  0.00

ATOM   3749  CA  CYS A 234      24.093  21.110  22.539  1.00  0.00

ATOM   3750  C   CYS A 234      25.151  20.397  21.670  1.00  0.00

ATOM   3751  O   CYS A 234      24.810  19.548  20.848  1.00  0.00

ATOM   3752  CB  CYS A 234      23.478  22.353  21.888  1.00  0.00

ATOM   3753  SG  CYS A 234      22.277  23.049  23.065  1.00  0.00

ATOM   3754  H   CYS A 234      24.411  22.460  24.149  1.00 99.99

ATOM   3755  HA  CYS A 234      23.287  20.389  22.684  1.00 99.99

ATOM   3756  HB2 CYS A 234      24.258  23.087  21.672  1.00 99.99

ATOM   3757  HB3 CYS A 234      22.973  22.072  20.960  1.00 99.99

ATOM   3758  HG  CYS A 234      21.739  24.010  22.296  1.00 99.99

ATOM   3759  N   TYR A 235      26.440  20.657  21.910  1.00  0.00

ATOM   3760  CA  TYR A 235      27.559  19.882  21.354  1.00  0.00

ATOM   3761  C   TYR A 235      27.478  18.394  21.755  1.00  0.00

ATOM   3762  O   TYR A 235      27.704  17.511  20.927  1.00  0.00

ATOM   3763  CB  TYR A 235      28.881  20.520  21.821  1.00  0.00

ATOM   3764  CG  TYR A 235      29.222  20.325  23.292  1.00  0.00

ATOM   3765  CD1 TYR A 235      30.053  19.257  23.681  1.00  0.00

ATOM   3766  CD2 TYR A 235      28.699  21.189  24.276  1.00  0.00

ATOM   3767  CE1 TYR A 235      30.336  19.040  25.043  1.00  0.00

ATOM   3768  CE2 TYR A 235      28.998  20.981  25.636  1.00  0.00

ATOM   3769  CZ  TYR A 235      29.806  19.898  26.030  1.00  0.00

ATOM   3770  OH  TYR A 235      30.082  19.702  27.350  1.00  0.00

ATOM   3771  H   TYR A 235      26.649  21.474  22.480  1.00 99.99

ATOM   3772  HA  TYR A 235      27.515  19.933  20.266  1.00 99.99

ATOM   3773  HB2 TYR A 235      29.693  20.104  21.223  1.00 99.99

ATOM   3774  HB3 TYR A 235      28.851  21.588  21.608  1.00 99.99

ATOM   3775  HD1 TYR A 235      30.470  18.591  22.935  1.00 99.99

ATOM   3776  HE1 TYR A 235      30.971  18.217  25.333  1.00 99.99

ATOM   3777  HH  TYR A 235      30.646  18.930  27.514  1.00 99.99

ATOM   3778  HE2 TYR A 235      28.615  21.655  26.390  1.00 99.99

ATOM   3779  HD2 TYR A 235      28.075  22.025  24.000  1.00 99.99

ATOM   3780  N   SER A 236      27.100  18.104  23.006  1.00  0.00

ATOM   3781  CA  SER A 236      26.885  16.741  23.519  1.00  0.00

ATOM   3782  C   SER A 236      25.670  16.071  22.876  1.00  0.00

ATOM   3783  O   SER A 236      25.753  14.905  22.508  1.00  0.00

ATOM   3784  CB  SER A 236      26.776  16.738  25.053  1.00  0.00

ATOM   3785  OG  SER A 236      25.487  17.065  25.523  1.00  0.00

ATOM   3786  H   SER A 236      26.908  18.881  23.631  1.00 99.99

ATOM   3787  HA  SER A 236      27.761  16.146  23.260  1.00 99.99

ATOM   3788  HB2 SER A 236      27.012  15.738  25.413  1.00 99.99

ATOM   3789  HB3 SER A 236      27.496  17.444  25.468  1.00 99.99

ATOM   3790  HG  SER A 236      25.290  17.993  25.273  1.00 99.99

ATOM   3791  N   PHE A 237      24.578  16.815  22.654  1.00  0.00

ATOM   3792  CA  PHE A 237      23.347  16.316  22.019  1.00  0.00

ATOM   3793  C   PHE A 237      23.628  15.728  20.630  1.00  0.00

ATOM   3794  O   PHE A 237      23.296  14.571  20.364  1.00  0.00

ATOM   3795  CB  PHE A 237      22.316  17.461  21.963  1.00  0.00

ATOM   3796  CG  PHE A 237      21.122  17.245  21.048  1.00  0.00

ATOM   3797  CD1 PHE A 237      19.907  16.778  21.577  1.00  0.00

ATOM   3798  CD2 PHE A 237      21.207  17.560  19.675  1.00  0.00

ATOM   3799  CE1 PHE A 237      18.788  16.631  20.741  1.00  0.00

ATOM   3800  CE2 PHE A 237      20.093  17.391  18.835  1.00  0.00

ATOM   3801  CZ  PHE A 237      18.879  16.934  19.372  1.00  0.00

ATOM   3802  H   PHE A 237      24.587  17.765  23.006  1.00 99.99

ATOM   3803  HA  PHE A 237      22.932  15.512  22.630  1.00 99.99

ATOM   3804  HB2 PHE A 237      21.961  17.655  22.975  1.00 99.99

ATOM   3805  HB3 PHE A 237      22.804  18.369  21.624  1.00 99.99

ATOM   3806  HD1 PHE A 237      19.826  16.557  22.632  1.00 99.99

ATOM   3807  HE1 PHE A 237      17.847  16.315  21.159  1.00 99.99

ATOM   3808  HZ  PHE A 237      18.005  16.849  18.746  1.00 99.99

ATOM   3809  HE2 PHE A 237      20.163  17.635  17.782  1.00 99.99

ATOM   3810  HD2 PHE A 237      22.123  17.953  19.259  1.00 99.99

ATOM   3811  N   ALA A 238      24.303  16.494  19.765  1.00  0.00

ATOM   3812  CA  ALA A 238      24.634  16.052  18.409  1.00  0.00

ATOM   3813  C   ALA A 238      25.648  14.890  18.428  1.00  0.00

ATOM   3814  O   ALA A 238      25.511  13.928  17.674  1.00  0.00

ATOM   3815  CB  ALA A 238      25.129  17.271  17.618  1.00  0.00

ATOM   3816  H   ALA A 238      24.562  17.436  20.049  1.00 99.99

ATOM   3817  HA  ALA A 238      23.723  15.683  17.932  1.00 99.99

ATOM   3818  HB1 ALA A 238      25.233  17.008  16.565  1.00 99.99

ATOM   3819  HB2 ALA A 238      24.404  18.084  17.697  1.00 99.99

ATOM   3820  HB3 ALA A 238      26.092  17.614  18.004  1.00 99.99

ATOM   3821  N   SER A 239      26.618  14.934  19.350  1.00  0.00

ATOM   3822  CA  SER A 239      27.628  13.877  19.519  1.00  0.00

ATOM   3823  C   SER A 239      27.027  12.547  19.994  1.00  0.00

ATOM   3824  O   SER A 239      27.325  11.511  19.407  1.00  0.00

ATOM   3825  CB  SER A 239      28.733  14.338  20.474  1.00  0.00

ATOM   3826  OG  SER A 239      29.342  15.505  19.965  1.00  0.00

ATOM   3827  H   SER A 239      26.687  15.765  19.928  1.00 99.99

ATOM   3828  HA  SER A 239      28.094  13.694  18.550  1.00 99.99

ATOM   3829  HB2 SER A 239      28.322  14.542  21.462  1.00 99.99

ATOM   3830  HB3 SER A 239      29.488  13.557  20.556  1.00 99.99

ATOM   3831  HG  SER A 239      28.799  16.282  20.207  1.00 99.99

ATOM   3832  N   MET A 240      26.147  12.548  21.006  1.00  0.00

ATOM   3833  CA  MET A 240      25.450  11.333  21.470  1.00  0.00

ATOM   3834  C   MET A 240      24.477  10.801  20.409  1.00  0.00

ATOM   3835  O   MET A 240      24.479   9.606  20.122  1.00  0.00

ATOM   3836  CB  MET A 240      24.688  11.579  22.789  1.00  0.00

ATOM   3837  CG  MET A 240      25.524  11.934  24.030  1.00  0.00

ATOM   3838  SD  MET A 240      26.897  10.831  24.474  1.00  0.00

ATOM   3839  CE  MET A 240      28.214  11.529  23.445  1.00  0.00

ATOM   3840  H   MET A 240      25.931  13.431  21.463  1.00 99.99

ATOM   3841  HA  MET A 240      26.181  10.543  21.643  1.00 99.99

ATOM   3842  HB2 MET A 240      23.961  12.377  22.634  1.00 99.99

ATOM   3843  HB3 MET A 240      24.132  10.673  23.026  1.00 99.99

ATOM   3844  HG2 MET A 240      25.915  12.944  23.931  1.00 99.99

ATOM   3845  HG3 MET A 240      24.839  11.948  24.879  1.00 99.99

ATOM   3846  HE1 MET A 240      28.099  12.611  23.381  1.00 99.99

ATOM   3847  HE2 MET A 240      29.180  11.305  23.895  1.00 99.99

ATOM   3848  HE3 MET A 240      28.181  11.094  22.446  1.00 99.99

ATOM   3849  N   GLY A 241      23.691  11.679  19.773  1.00  0.00

ATOM   3850  CA  GLY A 241      22.688  11.294  18.768  1.00  0.00

ATOM   3851  C   GLY A 241      23.280  10.597  17.540  1.00  0.00

ATOM   3852  O   GLY A 241      22.716   9.623  17.047  1.00  0.00

ATOM   3853  H   GLY A 241      23.729  12.656  20.053  1.00 99.99

ATOM   3854  HA2 GLY A 241      21.959  10.624  19.227  1.00 99.99

ATOM   3855  HA3 GLY A 241      22.169  12.191  18.432  1.00 99.99

ATOM   3856  N   MET A 242      24.461  11.037  17.092  1.00  0.00

ATOM   3857  CA  MET A 242      25.233  10.385  16.023  1.00  0.00

ATOM   3858  C   MET A 242      25.615   8.941  16.378  1.00  0.00

ATOM   3859  O   MET A 242      25.501   8.058  15.532  1.00  0.00

ATOM   3860  CB  MET A 242      26.456  11.267  15.713  1.00  0.00

ATOM   3861  CG  MET A 242      27.591  10.562  14.963  1.00  0.00

ATOM   3862  SD  MET A 242      28.796  11.684  14.208  1.00  0.00

ATOM   3863  CE  MET A 242      29.165  12.806  15.582  1.00  0.00

ATOM   3864  H   MET A 242      24.851  11.874  17.517  1.00 99.99

ATOM   3865  HA  MET A 242      24.621  10.323  15.122  1.00 99.99

ATOM   3866  HB2 MET A 242      26.124  12.119  15.119  1.00 99.99

ATOM   3867  HB3 MET A 242      26.866  11.652  16.648  1.00 99.99

ATOM   3868  HG2 MET A 242      28.119   9.904  15.653  1.00 99.99

ATOM   3869  HG3 MET A 242      27.166   9.951  14.166  1.00 99.99

ATOM   3870  HE1 MET A 242      29.253  12.236  16.505  1.00 99.99

ATOM   3871  HE2 MET A 242      30.099  13.329  15.382  1.00 99.99

ATOM   3872  HE3 MET A 242      28.361  13.536  15.687  1.00 99.99

ATOM   3873  N   LEU A 243      26.024   8.677  17.623  1.00  0.00

ATOM   3874  CA  LEU A 243      26.299   7.309  18.080  1.00  0.00

ATOM   3875  C   LEU A 243      25.010   6.481  18.197  1.00  0.00

ATOM   3876  O   LEU A 243      24.957   5.362  17.697  1.00  0.00

ATOM   3877  CB  LEU A 243      27.104   7.334  19.393  1.00  0.00

ATOM   3878  CG  LEU A 243      28.426   8.126  19.340  1.00  0.00

ATOM   3879  CD1 LEU A 243      29.209   7.869  20.621  1.00  0.00

ATOM   3880  CD2 LEU A 243      29.333   7.775  18.159  1.00  0.00

ATOM   3881  H   LEU A 243      26.066   9.434  18.295  1.00 99.99

ATOM   3882  HA  LEU A 243      26.908   6.809  17.326  1.00 99.99

ATOM   3883  HB2 LEU A 243      26.483   7.770  20.177  1.00 99.99

ATOM   3884  HB3 LEU A 243      27.321   6.303  19.677  1.00 99.99

ATOM   3885  HG  LEU A 243      28.202   9.186  19.288  1.00 99.99

ATOM   3886 HD11 LEU A 243      29.507   6.820  20.681  1.00 99.99

ATOM   3887 HD12 LEU A 243      30.103   8.496  20.631  1.00 99.99

ATOM   3888 HD13 LEU A 243      28.589   8.117  21.482  1.00 99.99

ATOM   3889 HD21 LEU A 243      28.853   8.048  17.219  1.00 99.99

ATOM   3890 HD22 LEU A 243      30.263   8.337  18.234  1.00 99.99

ATOM   3891 HD23 LEU A 243      29.564   6.713  18.158  1.00 99.99

ATOM   3892  N   GLU A 244      23.948   7.038  18.785  1.00  0.00

ATOM   3893  CA  GLU A 244      22.659   6.349  18.981  1.00  0.00

ATOM   3894  C   GLU A 244      22.023   5.892  17.662  1.00  0.00

ATOM   3895  O   GLU A 244      21.663   4.725  17.527  1.00  0.00

ATOM   3896  CB  GLU A 244      21.676   7.274  19.717  1.00  0.00

ATOM   3897  CG  GLU A 244      22.072   7.556  21.172  1.00  0.00

ATOM   3898  CD  GLU A 244      21.429   8.833  21.730  1.00  0.00

ATOM   3899  OE1 GLU A 244      20.521   9.433  21.106  1.00  0.00

ATOM   3900  OE2 GLU A 244      21.824   9.262  22.834  1.00  0.00

ATOM   3901  H   GLU A 244      24.063   7.968  19.182  1.00 99.99

ATOM   3902  HA  GLU A 244      22.816   5.455  19.586  1.00 99.99

ATOM   3903  HB2 GLU A 244      21.622   8.211  19.164  1.00 99.99

ATOM   3904  HB3 GLU A 244      20.684   6.820  19.717  1.00 99.99

ATOM   3905  HG2 GLU A 244      21.789   6.699  21.787  1.00 99.99

ATOM   3906  HG3 GLU A 244      23.155   7.657  21.246  1.00 99.99

ATOM   3907  N   ALA A 245      21.906   6.781  16.671  1.00  0.00

ATOM   3908  CA  ALA A 245      21.299   6.450  15.378  1.00  0.00

ATOM   3909  C   ALA A 245      22.134   5.421  14.590  1.00  0.00

ATOM   3910  O   ALA A 245      21.579   4.504  13.983  1.00  0.00

ATOM   3911  CB  ALA A 245      21.073   7.756  14.606  1.00  0.00

ATOM   3912  H   ALA A 245      22.215   7.738  16.833  1.00 99.99

ATOM   3913  HA  ALA A 245      20.322   5.997  15.556  1.00 99.99

ATOM   3914  HB1 ALA A 245      20.583   7.538  13.656  1.00 99.99

ATOM   3915  HB2 ALA A 245      20.428   8.417  15.187  1.00 99.99

ATOM   3916  HB3 ALA A 245      22.024   8.259  14.422  1.00 99.99

ATOM   3917  N   ARG A 246      23.473   5.510  14.647  1.00  0.00

ATOM   3918  CA  ARG A 246      24.371   4.506  14.039  1.00  0.00

ATOM   3919  C   ARG A 246      24.285   3.148  14.746  1.00  0.00

ATOM   3920  O   ARG A 246      24.210   2.139  14.056  1.00  0.00

ATOM   3921  CB  ARG A 246      25.810   5.046  13.963  1.00  0.00

ATOM   3922  CG  ARG A 246      25.930   6.211  12.958  1.00  0.00

ATOM   3923  CD  ARG A 246      27.283   6.930  13.056  1.00  0.00

ATOM   3924  NE  ARG A 246      28.265   6.477  12.047  1.00  0.00

ATOM   3925  CZ  ARG A 246      28.684   7.164  10.997  1.00  0.00

ATOM   3926  NH1 ARG A 246      29.720   6.790  10.314  1.00  0.00

ATOM   3927  NH2 ARG A 246      28.127   8.256  10.570  1.00  0.00

ATOM   3928  H   ARG A 246      23.880   6.282  15.167  1.00 99.99

ATOM   3929  HA  ARG A 246      24.034   4.313  13.016  1.00 99.99

ATOM   3930  HB2 ARG A 246      26.112   5.382  14.956  1.00 99.99

ATOM   3931  HB3 ARG A 246      26.479   4.244  13.644  1.00 99.99

ATOM   3932  HG2 ARG A 246      25.772   5.842  11.944  1.00 99.99

ATOM   3933  HG3 ARG A 246      25.151   6.944  13.166  1.00 99.99

ATOM   3934  HD2 ARG A 246      27.114   8.000  12.947  1.00 99.99

ATOM   3935  HD3 ARG A 246      27.698   6.789  14.055  1.00 99.99

ATOM   3936  HE  ARG A 246      28.700   5.580  12.185  1.00 99.99

ATOM   3937 HH11 ARG A 246      30.326   6.042  10.630  1.00 99.99

ATOM   3938 HH12 ARG A 246      29.943   7.347   9.486  1.00 99.99

ATOM   3939 HH21 ARG A 246      27.256   8.582  10.963  1.00 99.99

ATOM   3940 HH22 ARG A 246      28.484   8.630   9.691  1.00 99.99

ATOM   3941  N   ILE A 247      24.190   3.100  16.083  1.00  0.00

ATOM   3942  CA  ILE A 247      23.909   1.850  16.830  1.00  0.00

ATOM   3943  C   ILE A 247      22.571   1.257  16.379  1.00  0.00

ATOM   3944  O   ILE A 247      22.513   0.079  16.041  1.00  0.00

ATOM   3945  CB  ILE A 247      23.931   2.065  18.368  1.00  0.00

ATOM   3946  CG1 ILE A 247      25.366   2.319  18.881  1.00  0.00

ATOM   3947  CG2 ILE A 247      23.353   0.845  19.120  1.00  0.00

ATOM   3948  CD1 ILE A 247      25.403   3.119  20.191  1.00  0.00

ATOM   3949  H   ILE A 247      24.287   3.969  16.603  1.00 99.99

ATOM   3950  HA  ILE A 247      24.676   1.114  16.582  1.00 99.99

ATOM   3951  HB  ILE A 247      23.316   2.933  18.605  1.00 99.99

ATOM   3952 HG21 ILE A 247      23.820  -0.073  18.763  1.00 99.99

ATOM   3953 HG22 ILE A 247      23.539   0.924  20.189  1.00 99.99

ATOM   3954 HG23 ILE A 247      22.272   0.776  18.976  1.00 99.99

ATOM   3955 HG12 ILE A 247      25.883   1.370  19.028  1.00 99.99

ATOM   3956 HG13 ILE A 247      25.919   2.884  18.137  1.00 99.99

ATOM   3957 HD11 ILE A 247      24.889   2.581  20.985  1.00 99.99

ATOM   3958 HD12 ILE A 247      26.441   3.280  20.486  1.00 99.99

ATOM   3959 HD13 ILE A 247      24.923   4.087  20.053  1.00 99.99

ATOM   3960  N   ARG A 248      21.503   2.057  16.318  1.00  0.00

ATOM   3961  CA  ARG A 248      20.158   1.598  15.921  1.00  0.00

ATOM   3962  C   ARG A 248      20.134   1.001  14.507  1.00  0.00

ATOM   3963  O   ARG A 248      19.524  -0.046  14.305  1.00  0.00

ATOM   3964  CB  ARG A 248      19.174   2.772  16.070  1.00  0.00

ATOM   3965  CG  ARG A 248      18.889   3.092  17.550  1.00  0.00

ATOM   3966  CD  ARG A 248      18.291   4.493  17.730  1.00  0.00

ATOM   3967  NE  ARG A 248      18.124   4.828  19.164  1.00  0.00

ATOM   3968  CZ  ARG A 248      16.996   4.994  19.835  1.00  0.00

ATOM   3969  NH1 ARG A 248      17.030   5.347  21.083  1.00  0.00

ATOM   3970  NH2 ARG A 248      15.828   4.813  19.293  1.00  0.00

ATOM   3971  H   ARG A 248      21.617   3.021  16.626  1.00 99.99

ATOM   3972  HA  ARG A 248      19.838   0.793  16.589  1.00 99.99

ATOM   3973  HB2 ARG A 248      19.594   3.648  15.575  1.00 99.99

ATOM   3974  HB3 ARG A 248      18.231   2.528  15.581  1.00 99.99

ATOM   3975  HG2 ARG A 248      18.196   2.349  17.937  1.00 99.99

ATOM   3976  HG3 ARG A 248      19.809   3.032  18.131  1.00 99.99

ATOM   3977  HD2 ARG A 248      18.972   5.221  17.285  1.00 99.99

ATOM   3978  HD3 ARG A 248      17.347   4.553  17.187  1.00 99.99

ATOM   3979  HE  ARG A 248      18.975   4.985  19.690  1.00 99.99

ATOM   3980 HH11 ARG A 248      17.924   5.465  21.558  1.00 99.99

ATOM   3981 HH12 ARG A 248      16.183   5.403  21.628  1.00 99.99

ATOM   3982 HH21 ARG A 248      15.759   4.560  18.321  1.00 99.99

ATOM   3983 HH22 ARG A 248      14.980   4.941  19.824  1.00 99.99

ATOM   3984  N   ILE A 249      20.846   1.598  13.545  1.00  0.00

ATOM   3985  CA  ILE A 249      20.974   1.054  12.177  1.00  0.00

ATOM   3986  C   ILE A 249      21.875  -0.200  12.129  1.00  0.00

ATOM   3987  O   ILE A 249      21.467  -1.210  11.555  1.00  0.00

ATOM   3988  CB  ILE A 249      21.402   2.161  11.181  1.00  0.00

ATOM   3989  CG1 ILE A 249      20.277   3.219  11.067  1.00  0.00

ATOM   3990  CG2 ILE A 249      21.701   1.580   9.787  1.00  0.00

ATOM   3991  CD1 ILE A 249      20.721   4.561  10.479  1.00  0.00

ATOM   3992  H   ILE A 249      21.284   2.486  13.763  1.00 99.99

ATOM   3993  HA  ILE A 249      19.985   0.720  11.859  1.00 99.99

ATOM   3994  HB  ILE A 249      22.308   2.641  11.560  1.00 99.99

ATOM   3995 HG21 ILE A 249      20.846   0.998   9.432  1.00 99.99

ATOM   3996 HG22 ILE A 249      21.897   2.376   9.070  1.00 99.99

ATOM   3997 HG23 ILE A 249      22.582   0.939   9.817  1.00 99.99

ATOM   3998 HG12 ILE A 249      19.458   2.816  10.469  1.00 99.99

ATOM   3999 HG13 ILE A 249      19.888   3.441  12.058  1.00 99.99

ATOM   4000 HD11 ILE A 249      21.114   4.433   9.472  1.00 99.99

ATOM   4001 HD12 ILE A 249      19.863   5.231  10.442  1.00 99.99

ATOM   4002 HD13 ILE A 249      21.487   5.005  11.114  1.00 99.99

ATOM   4003  N   LEU A 250      23.057  -0.185  12.763  1.00  0.00

ATOM   4004  CA  LEU A 250      23.992  -1.329  12.788  1.00  0.00

ATOM   4005  C   LEU A 250      23.397  -2.567  13.489  1.00  0.00

ATOM   4006  O   LEU A 250      23.521  -3.686  12.988  1.00  0.00

ATOM   4007  CB  LEU A 250      25.311  -0.915  13.478  1.00  0.00

ATOM   4008  CG  LEU A 250      26.237  -0.019  12.629  1.00  0.00

ATOM   4009  CD1 LEU A 250      27.314   0.614  13.511  1.00  0.00

ATOM   4010  CD2 LEU A 250      26.946  -0.821  11.532  1.00  0.00

ATOM   4011  H   LEU A 250      23.347   0.672  13.226  1.00 99.99

ATOM   4012  HA  LEU A 250      24.210  -1.625  11.760  1.00 99.99

ATOM   4013  HB2 LEU A 250      25.065  -0.400  14.408  1.00 99.99

ATOM   4014  HB3 LEU A 250      25.867  -1.813  13.750  1.00 99.99

ATOM   4015  HG  LEU A 250      25.658   0.779  12.164  1.00 99.99

ATOM   4016 HD11 LEU A 250      27.928  -0.160  13.975  1.00 99.99

ATOM   4017 HD12 LEU A 250      27.951   1.264  12.910  1.00 99.99

ATOM   4018 HD13 LEU A 250      26.846   1.214  14.292  1.00 99.99

ATOM   4019 HD21 LEU A 250      26.219  -1.218  10.825  1.00 99.99

ATOM   4020 HD22 LEU A 250      27.635  -0.173  10.988  1.00 99.99

ATOM   4021 HD23 LEU A 250      27.507  -1.646  11.971  1.00 99.99

ATOM   4022  N   THR A 251      22.735  -2.371  14.634  1.00  0.00

ATOM   4023  CA  THR A 251      22.021  -3.422  15.392  1.00  0.00

ATOM   4024  C   THR A 251      20.653  -3.792  14.796  1.00  0.00

ATOM   4025  O   THR A 251      20.050  -4.783  15.209  1.00  0.00

ATOM   4026  CB  THR A 251      21.845  -3.054  16.876  1.00  0.00

ATOM   4027  OG1 THR A 251      20.975  -1.956  17.031  1.00  0.00

ATOM   4028  CG2 THR A 251      23.170  -2.740  17.574  1.00  0.00

ATOM   4029  H   THR A 251      22.703  -1.423  14.995  1.00 99.99

ATOM   4030  HA  THR A 251      22.627  -4.329  15.364  1.00 99.99

ATOM   4031  HB  THR A 251      21.401  -3.902  17.389  1.00 99.99

ATOM   4032 HG21 THR A 251      23.707  -1.938  17.068  1.00 99.99

ATOM   4033 HG22 THR A 251      22.976  -2.437  18.601  1.00 99.99

ATOM   4034 HG23 THR A 251      23.795  -3.632  17.583  1.00 99.99

ATOM   4035  HG1 THR A 251      21.456  -1.162  16.735  1.00 99.99

ATOM   4036  N   ASN A 252      20.149  -3.015  13.828  1.00  0.00

ATOM   4037  CA  ASN A 252      18.834  -3.181  13.197  1.00  0.00

ATOM   4038  C   ASN A 252      17.676  -3.140  14.230  1.00  0.00

ATOM   4039  O   ASN A 252      16.815  -4.022  14.272  1.00  0.00

ATOM   4040  CB  ASN A 252      18.875  -4.414  12.268  1.00  0.00

ATOM   4041  CG  ASN A 252      17.841  -4.361  11.153  1.00  0.00

ATOM   4042  OD1 ASN A 252      18.153  -4.126   9.994  1.00  0.00

ATOM   4043  ND2 ASN A 252      16.582  -4.570  11.460  1.00  0.00

ATOM   4044  H   ASN A 252      20.705  -2.227  13.525  1.00 99.99

ATOM   4045  HA  ASN A 252      18.692  -2.306  12.559  1.00 99.99

ATOM   4046  HB2 ASN A 252      19.856  -4.476  11.796  1.00 99.99

ATOM   4047  HB3 ASN A 252      18.729  -5.326  12.849  1.00 99.99

ATOM   4048 HD21 ASN A 252      15.891  -4.555  10.725  1.00 99.99

ATOM   4049 HD22 ASN A 252      16.330  -4.722  12.431  1.00 99.99

ATOM   4050  N   ASN A 253      17.681  -2.103  15.078  1.00  0.00

ATOM   4051  CA  ASN A 253      16.707  -1.810  16.142  1.00  0.00

ATOM   4052  C   ASN A 253      16.554  -2.874  17.259  1.00  0.00

ATOM   4053  O   ASN A 253      15.625  -2.770  18.065  1.00  0.00

ATOM   4054  CB  ASN A 253      15.353  -1.364  15.534  1.00  0.00

ATOM   4055  CG  ASN A 253      15.380  -0.024  14.810  1.00  0.00

ATOM   4056  OD1 ASN A 253      16.189   0.854  15.071  1.00  0.00

ATOM   4057  ND2 ASN A 253      14.450   0.194  13.909  1.00  0.00

ATOM   4058  H   ASN A 253      18.425  -1.422  14.951  1.00 99.99

ATOM   4059  HA  ASN A 253      17.105  -0.944  16.676  1.00 99.99

ATOM   4060  HB2 ASN A 253      14.991  -2.135  14.855  1.00 99.99

ATOM   4061  HB3 ASN A 253      14.614  -1.259  16.327  1.00 99.99

ATOM   4062 HD21 ASN A 253      14.387   1.118  13.501  1.00 99.99

ATOM   4063 HD22 ASN A 253      13.765  -0.514  13.699  1.00 99.99

ATOM   4064  N   SER A 254      17.451  -3.865  17.377  1.00  0.00

ATOM   4065  CA  SER A 254      17.465  -4.760  18.552  1.00  0.00

ATOM   4066  C   SER A 254      17.921  -4.017  19.820  1.00  0.00

ATOM   4067  O   SER A 254      17.410  -4.280  20.913  1.00  0.00

ATOM   4068  CB  SER A 254      18.338  -5.994  18.309  1.00  0.00

ATOM   4069  OG  SER A 254      19.707  -5.658  18.253  1.00  0.00

ATOM   4070  H   SER A 254      18.197  -3.948  16.701  1.00 99.99

ATOM   4071  HA  SER A 254      16.449  -5.118  18.729  1.00 99.99

ATOM   4072  HB2 SER A 254      18.184  -6.695  19.132  1.00 99.99

ATOM   4073  HB3 SER A 254      18.038  -6.479  17.379  1.00 99.99

ATOM   4074  HG  SER A 254      20.198  -6.480  18.482  1.00 99.99

ATOM   4075  N   GLN A 255      18.832  -3.047  19.666  1.00  0.00

ATOM   4076  CA  GLN A 255      19.221  -2.070  20.683  1.00  0.00

ATOM   4077  C   GLN A 255      18.661  -0.697  20.273  1.00  0.00

ATOM   4078  O   GLN A 255      18.853  -0.255  19.138  1.00  0.00

ATOM   4079  CB  GLN A 255      20.756  -2.018  20.857  1.00  0.00

ATOM   4080  CG  GLN A 255      21.413  -3.388  21.110  1.00  0.00

ATOM   4081  CD  GLN A 255      22.941  -3.331  21.243  1.00  0.00

ATOM   4082  OE1 GLN A 255      23.544  -2.370  21.704  1.00  0.00

ATOM   4083  NE2 GLN A 255      23.630  -4.377  20.847  1.00  0.00

ATOM   4084  H   GLN A 255      19.228  -2.927  18.743  1.00 99.99

ATOM   4085  HA  GLN A 255      18.786  -2.348  21.644  1.00 99.99

ATOM   4086  HB2 GLN A 255      21.200  -1.580  19.960  1.00 99.99

ATOM   4087  HB3 GLN A 255      20.984  -1.364  21.699  1.00 99.99

ATOM   4088  HG2 GLN A 255      21.002  -3.825  22.020  1.00 99.99

ATOM   4089  HG3 GLN A 255      21.175  -4.053  20.281  1.00 99.99

ATOM   4090 HE21 GLN A 255      24.633  -4.394  20.935  1.00 99.99

ATOM   4091 HE22 GLN A 255      23.141  -5.180  20.443  1.00 99.99

ATOM   4092  N   THR A 256      18.005   0.006  21.198  1.00  0.00

ATOM   4093  CA  THR A 256      17.527   1.394  21.009  1.00  0.00

ATOM   4094  C   THR A 256      17.977   2.290  22.178  1.00  0.00

ATOM   4095  O   THR A 256      17.142   2.807  22.924  1.00  0.00

ATOM   4096  CB  THR A 256      16.005   1.441  20.732  1.00  0.00

ATOM   4097  OG1 THR A 256      15.254   0.787  21.738  1.00  0.00

ATOM   4098  CG2 THR A 256      15.634   0.803  19.389  1.00  0.00

ATOM   4099  H   THR A 256      17.816  -0.434  22.090  1.00 99.99

ATOM   4100  HA  THR A 256      18.008   1.812  20.127  1.00 99.99

ATOM   4101  HB  THR A 256      15.693   2.484  20.691  1.00 99.99

ATOM   4102 HG21 THR A 256      15.885  -0.257  19.390  1.00 99.99

ATOM   4103 HG22 THR A 256      14.564   0.915  19.215  1.00 99.99

ATOM   4104 HG23 THR A 256      16.169   1.297  18.579  1.00 99.99

ATOM   4105  HG1 THR A 256      15.308   1.328  22.550  1.00 99.99

ATOM   4106  N   PRO A 257      19.303   2.464  22.380  1.00  0.00

ATOM   4107  CA  PRO A 257      19.858   3.157  23.545  1.00  0.00

ATOM   4108  C   PRO A 257      19.765   4.687  23.452  1.00  0.00

ATOM   4109  O   PRO A 257      19.526   5.255  22.383  1.00  0.00

ATOM   4110  CB  PRO A 257      21.319   2.699  23.605  1.00  0.00

ATOM   4111  CG  PRO A 257      21.686   2.527  22.133  1.00  0.00

ATOM   4112  CD  PRO A 257      20.395   1.960  21.545  1.00  0.00

ATOM   4113  HD2 PRO A 257      20.286   2.270  20.505  1.00 99.99

ATOM   4114  HD3 PRO A 257      20.438   0.875  21.615  1.00 99.99

ATOM   4115  HG2 PRO A 257      21.908   3.495  21.682  1.00 99.99

ATOM   4116  HG3 PRO A 257      22.521   1.840  22.013  1.00 99.99

ATOM   4117  HB2 PRO A 257      21.976   3.415  24.103  1.00 99.99

ATOM   4118  HB3 PRO A 257      21.367   1.732  24.105  1.00 99.99

ATOM   4119  HA  PRO A 257      19.348   2.828  24.452  1.00 99.99

ATOM   4120  N   ILE A 258      20.002   5.344  24.589  1.00  0.00

ATOM   4121  CA  ILE A 258      20.221   6.793  24.731  1.00  0.00

ATOM   4122  C   ILE A 258      21.442   6.975  25.647  1.00  0.00

ATOM   4123  O   ILE A 258      21.544   6.299  26.672  1.00  0.00

ATOM   4124  CB  ILE A 258      18.957   7.525  25.255  1.00  0.00

ATOM   4125  CG1 ILE A 258      17.781   7.383  24.257  1.00  0.00

ATOM   4126  CG2 ILE A 258      19.272   9.012  25.506  1.00  0.00

ATOM   4127  CD1 ILE A 258      16.471   8.050  24.701  1.00  0.00

ATOM   4128  H   ILE A 258      20.155   4.790  25.424  1.00 99.99

ATOM   4129  HA  ILE A 258      20.469   7.211  23.757  1.00 99.99

ATOM   4130  HB  ILE A 258      18.663   7.074  26.205  1.00 99.99

ATOM   4131 HG21 ILE A 258      19.606   9.476  24.580  1.00 99.99

ATOM   4132 HG22 ILE A 258      18.396   9.538  25.884  1.00 99.99

ATOM   4133 HG23 ILE A 258      20.054   9.124  26.255  1.00 99.99

ATOM   4134 HG12 ILE A 258      18.073   7.796  23.290  1.00 99.99

ATOM   4135 HG13 ILE A 258      17.563   6.325  24.121  1.00 99.99

ATOM   4136 HD11 ILE A 258      16.556   9.136  24.654  1.00 99.99

ATOM   4137 HD12 ILE A 258      15.665   7.742  24.033  1.00 99.99

ATOM   4138 HD13 ILE A 258      16.222   7.744  25.718  1.00 99.99

ATOM   4139  N   LEU A 259      22.376   7.855  25.286  1.00  0.00

ATOM   4140  CA  LEU A 259      23.668   8.046  25.967  1.00  0.00

ATOM   4141  C   LEU A 259      23.700   9.376  26.743  1.00  0.00

ATOM   4142  O   LEU A 259      23.079  10.348  26.319  1.00  0.00

ATOM   4143  CB  LEU A 259      24.810   7.952  24.940  1.00  0.00

ATOM   4144  CG  LEU A 259      24.862   6.649  24.118  1.00  0.00

ATOM   4145  CD1 LEU A 259      25.854   6.812  22.966  1.00  0.00

ATOM   4146  CD2 LEU A 259      25.291   5.441  24.950  1.00  0.00

ATOM   4147  H   LEU A 259      22.201   8.424  24.457  1.00 99.99

ATOM   4148  HA  LEU A 259      23.811   7.250  26.693  1.00 99.99

ATOM   4149  HB2 LEU A 259      24.696   8.785  24.249  1.00 99.99

ATOM   4150  HB3 LEU A 259      25.762   8.078  25.459  1.00 99.99

ATOM   4151  HG  LEU A 259      23.885   6.441  23.684  1.00 99.99

ATOM   4152 HD11 LEU A 259      26.854   7.006  23.355  1.00 99.99

ATOM   4153 HD12 LEU A 259      25.867   5.905  22.360  1.00 99.99

ATOM   4154 HD13 LEU A 259      25.539   7.647  22.339  1.00 99.99

ATOM   4155 HD21 LEU A 259      24.566   5.251  25.739  1.00 99.99

ATOM   4156 HD22 LEU A 259      25.339   4.560  24.310  1.00 99.99

ATOM   4157 HD23 LEU A 259      26.272   5.615  25.393  1.00 99.99

ATOM   4158  N   SER A 260      24.375   9.417  27.898  1.00  0.00

ATOM   4159  CA  SER A 260      24.339  10.557  28.835  1.00  0.00

ATOM   4160  C   SER A 260      25.010  11.850  28.323  1.00  0.00

ATOM   4161  O   SER A 260      26.241  11.894  28.222  1.00  0.00

ATOM   4162  CB  SER A 260      24.990  10.202  30.179  1.00  0.00

ATOM   4163  OG  SER A 260      24.915  11.334  31.032  1.00  0.00

ATOM   4164  H   SER A 260      24.926   8.601  28.151  1.00 99.99

ATOM   4165  HA  SER A 260      23.294  10.763  29.053  1.00 99.99

ATOM   4166  HB2 SER A 260      24.488   9.354  30.643  1.00 99.99

ATOM   4167  HB3 SER A 260      26.037   9.945  30.022  1.00 99.99

ATOM   4168  HG  SER A 260      24.153  11.234  31.642  1.00 99.99

ATOM   4169  N   PRO A 261      24.256  12.944  28.067  1.00  0.00

ATOM   4170  CA  PRO A 261      24.858  14.266  27.879  1.00  0.00

ATOM   4171  C   PRO A 261      25.445  14.817  29.197  1.00  0.00

ATOM   4172  O   PRO A 261      26.374  15.624  29.168  1.00  0.00

ATOM   4173  CB  PRO A 261      23.734  15.149  27.328  1.00  0.00

ATOM   4174  CG  PRO A 261      22.464  14.510  27.883  1.00  0.00

ATOM   4175  CD  PRO A 261      22.807  13.024  27.904  1.00  0.00

ATOM   4176  HD2 PRO A 261      22.263  12.532  28.711  1.00 99.99

ATOM   4177  HD3 PRO A 261      22.526  12.598  26.942  1.00 99.99

ATOM   4178  HG2 PRO A 261      22.296  14.852  28.900  1.00 99.99

ATOM   4179  HG3 PRO A 261      21.597  14.718  27.255  1.00 99.99

ATOM   4180  HB2 PRO A 261      23.831  16.190  27.639  1.00 99.99

ATOM   4181  HB3 PRO A 261      23.723  15.079  26.239  1.00 99.99

ATOM   4182  HA  PRO A 261      25.660  14.215  27.141  1.00 99.99

ATOM   4183  N   GLN A 262      24.939  14.394  30.368  1.00  0.00

ATOM   4184  CA  GLN A 262      25.431  14.876  31.666  1.00  0.00

ATOM   4185  C   GLN A 262      26.867  14.415  31.967  1.00  0.00

ATOM   4186  O   GLN A 262      27.652  15.219  32.466  1.00  0.00

ATOM   4187  CB  GLN A 262      24.454  14.504  32.792  1.00  0.00

ATOM   4188  CG  GLN A 262      24.672  15.343  34.063  1.00  0.00

ATOM   4189  CD  GLN A 262      24.444  16.843  33.850  1.00  0.00

ATOM   4190  OE1 GLN A 262      23.364  17.286  33.468  1.00  0.00

ATOM   4191  NE2 GLN A 262      25.445  17.666  34.088  1.00  0.00

ATOM   4192  H   GLN A 262      24.223  13.679  30.365  1.00 99.99

ATOM   4193  HA  GLN A 262      25.463  15.964  31.600  1.00 99.99

ATOM   4194  HB2 GLN A 262      23.437  14.662  32.442  1.00 99.99

ATOM   4195  HB3 GLN A 262      24.567  13.448  33.038  1.00 99.99

ATOM   4196  HG2 GLN A 262      23.976  15.007  34.831  1.00 99.99

ATOM   4197  HG3 GLN A 262      25.680  15.175  34.442  1.00 99.99

ATOM   4198 HE21 GLN A 262      25.286  18.665  34.051  1.00 99.99

ATOM   4199 HE22 GLN A 262      26.339  17.306  34.408  1.00 99.99

ATOM   4200  N   GLU A 263      27.254  13.183  31.596  1.00  0.00

ATOM   4201  CA  GLU A 263      28.671  12.766  31.637  1.00  0.00

ATOM   4202  C   GLU A 263      29.535  13.746  30.832  1.00  0.00

ATOM   4203  O   GLU A 263      30.594  14.176  31.280  1.00  0.00

ATOM   4204  CB  GLU A 263      28.868  11.334  31.086  1.00  0.00

ATOM   4205  CG  GLU A 263      30.370  11.004  30.966  1.00  0.00

ATOM   4206  CD  GLU A 263      30.691   9.544  30.611  1.00  0.00

ATOM   4207  OE1 GLU A 263      30.301   9.054  29.525  1.00  0.00

ATOM   4208  OE2 GLU A 263      31.417   8.901  31.401  1.00  0.00

ATOM   4209  H   GLU A 263      26.555  12.536  31.237  1.00 99.99

ATOM   4210  HA  GLU A 263      29.022  12.794  32.670  1.00 99.99

ATOM   4211  HB2 GLU A 263      28.393  10.622  31.760  1.00 99.99

ATOM   4212  HB3 GLU A 263      28.406  11.252  30.101  1.00 99.99

ATOM   4213  HG2 GLU A 263      30.827  11.635  30.200  1.00 99.99

ATOM   4214  HG3 GLU A 263      30.838  11.244  31.921  1.00 99.99

ATOM   4215  N   VAL A 264      29.073  14.116  29.640  1.00  0.00

ATOM   4216  CA  VAL A 264      29.819  14.965  28.712  1.00  0.00

ATOM   4217  C   VAL A 264      29.999  16.398  29.241  1.00  0.00

ATOM   4218  O   VAL A 264      31.076  16.972  29.073  1.00  0.00

ATOM   4219  CB  VAL A 264      29.152  14.894  27.330  1.00  0.00

ATOM   4220  CG1 VAL A 264      29.706  15.955  26.388  1.00  0.00

ATOM   4221  CG2 VAL A 264      29.373  13.500  26.725  1.00  0.00

ATOM   4222  H   VAL A 264      28.177  13.750  29.345  1.00 99.99

ATOM   4223  HA  VAL A 264      30.826  14.555  28.613  1.00 99.99

ATOM   4224  HB  VAL A 264      28.083  15.056  27.421  1.00 99.99

ATOM   4225 HG11 VAL A 264      30.791  15.966  26.447  1.00 99.99

ATOM   4226 HG12 VAL A 264      29.393  15.760  25.364  1.00 99.99

ATOM   4227 HG13 VAL A 264      29.327  16.932  26.686  1.00 99.99

ATOM   4228 HG21 VAL A 264      28.926  12.734  27.361  1.00 99.99

ATOM   4229 HG22 VAL A 264      28.896  13.439  25.748  1.00 99.99

ATOM   4230 HG23 VAL A 264      30.440  13.296  26.630  1.00 99.99

ATOM   4231  N   VAL A 265      28.995  16.969  29.915  1.00  0.00

ATOM   4232  CA  VAL A 265      29.135  18.257  30.624  1.00  0.00

ATOM   4233  C   VAL A 265      30.070  18.151  31.840  1.00  0.00

ATOM   4234  O   VAL A 265      31.011  18.937  31.967  1.00  0.00

ATOM   4235  CB  VAL A 265      27.761  18.818  31.044  1.00  0.00

ATOM   4236  CG1 VAL A 265      27.878  20.113  31.861  1.00  0.00

ATOM   4237  CG2 VAL A 265      26.898  19.139  29.817  1.00  0.00

ATOM   4238  H   VAL A 265      28.113  16.472  29.972  1.00 99.99

ATOM   4239  HA  VAL A 265      29.585  18.978  29.941  1.00 99.99

ATOM   4240  HB  VAL A 265      27.241  18.074  31.650  1.00 99.99

ATOM   4241 HG11 VAL A 265      28.435  20.863  31.301  1.00 99.99

ATOM   4242 HG12 VAL A 265      26.884  20.501  32.084  1.00 99.99

ATOM   4243 HG13 VAL A 265      28.378  19.923  32.811  1.00 99.99

ATOM   4244 HG21 VAL A 265      26.716  18.238  29.231  1.00 99.99

ATOM   4245 HG22 VAL A 265      25.934  19.531  30.143  1.00 99.99

ATOM   4246 HG23 VAL A 265      27.397  19.878  29.189  1.00 99.99

ATOM   4247  N   SER A 266      29.818  17.191  32.738  1.00  0.00

ATOM   4248  CA  SER A 266      30.455  17.106  34.062  1.00  0.00

ATOM   4249  C   SER A 266      31.835  16.423  34.118  1.00  0.00

ATOM   4250  O   SER A 266      32.677  16.824  34.923  1.00  0.00

ATOM   4251  CB  SER A 266      29.501  16.387  35.026  1.00  0.00

ATOM   4252  OG  SER A 266      28.271  17.091  35.144  1.00  0.00

ATOM   4253  H   SER A 266      29.022  16.582  32.575  1.00 99.99

ATOM   4254  HA  SER A 266      30.593  18.120  34.441  1.00 99.99

ATOM   4255  HB2 SER A 266      29.309  15.381  34.652  1.00 99.99

ATOM   4256  HB3 SER A 266      29.969  16.310  36.009  1.00 99.99

ATOM   4257  HG  SER A 266      28.387  17.754  35.851  1.00 99.99

HETATM 4258  N   CYX A 267      32.069  15.382  33.309  1.00  0.00

HETATM 4259  CA  CYX A 267      33.222  14.470  33.419  1.00  0.00

HETATM 4260  C   CYX A 267      34.231  14.494  32.249  1.00  0.00

HETATM 4261  O   CYX A 267      35.261  13.818  32.340  1.00  0.00

HETATM 4262  CB  CYX A 267      32.675  13.044  33.578  1.00  0.00

HETATM 4263  HB2 CYX A 267      32.164  12.781  32.654  1.00  0.00

HETATM 4264  HB3 CYX A 267      33.513  12.351  33.684  1.00  0.00

HETATM 4265  SG  CYX A 267      31.533  12.749  34.954  1.00  0.00

HETATM 4266  H   CYX A 267      31.338  15.112  32.659  1.00  0.00

HETATM 4267  HA  CYX A 267      33.785  14.707  34.322  1.00  0.00

ATOM   4268  H   CYX A 267      31.338  15.112  32.659  1.00 99.99

ATOM   4269  HA  CYX A 267      33.785  14.707  34.322  1.00 99.99

ATOM   4270  HB2 CYX A 267      32.164  12.781  32.654  1.00 99.99

ATOM   4271  HB3 CYX A 267      33.513  12.351  33.684  1.00 99.99

ATOM   4272  N   SER A 268      33.973  15.215  31.147  1.00  0.00

ATOM   4273  CA  SER A 268      34.879  15.222  29.979  1.00  0.00

ATOM   4274  C   SER A 268      36.275  15.782  30.306  1.00  0.00

ATOM   4275  O   SER A 268      36.410  16.755  31.054  1.00  0.00

ATOM   4276  CB  SER A 268      34.277  16.026  28.819  1.00  0.00

ATOM   4277  OG  SER A 268      35.172  16.035  27.711  1.00  0.00

ATOM   4278  H   SER A 268      33.119  15.752  31.109  1.00 99.99

ATOM   4279  HA  SER A 268      34.994  14.193  29.637  1.00 99.99

ATOM   4280  HB2 SER A 268      33.328  15.582  28.516  1.00 99.99

ATOM   4281  HB3 SER A 268      34.104  17.052  29.142  1.00 99.99

ATOM   4282  HG  SER A 268      35.066  15.199  27.213  1.00 99.99

ATOM   4283  N   GLN A 269      37.317  15.203  29.694  1.00  0.00

ATOM   4284  CA  GLN A 269      38.681  15.755  29.710  1.00  0.00

ATOM   4285  C   GLN A 269      38.848  16.967  28.773  1.00  0.00

ATOM   4286  O   GLN A 269      39.792  17.741  28.945  1.00  0.00

ATOM   4287  CB  GLN A 269      39.685  14.668  29.273  1.00  0.00

ATOM   4288  CG  GLN A 269      40.001  13.625  30.358  1.00  0.00

ATOM   4289  CD  GLN A 269      40.669  14.187  31.621  1.00  0.00

ATOM   4290  OE1 GLN A 269      40.517  13.660  32.716  1.00  0.00

ATOM   4291  NE2 GLN A 269      41.412  15.275  31.547  1.00  0.00

ATOM   4292  H   GLN A 269      37.141  14.394  29.114  1.00 99.99

ATOM   4293  HA  GLN A 269      38.923  16.089  30.719  1.00 99.99

ATOM   4294  HB2 GLN A 269      39.297  14.156  28.390  1.00 99.99

ATOM   4295  HB3 GLN A 269      40.623  15.140  28.973  1.00 99.99

ATOM   4296  HG2 GLN A 269      39.081  13.109  30.638  1.00 99.99

ATOM   4297  HG3 GLN A 269      40.680  12.891  29.923  1.00 99.99

ATOM   4298 HE21 GLN A 269      41.864  15.619  32.386  1.00 99.99

ATOM   4299 HE22 GLN A 269      41.574  15.725  30.661  1.00 99.99

ATOM   4300  N   TYR A 270      37.953  17.129  27.789  1.00  0.00

ATOM   4301  CA  TYR A 270      38.125  18.062  26.672  1.00  0.00

ATOM   4302  C   TYR A 270      37.119  19.221  26.649  1.00  0.00

ATOM   4303  O   TYR A 270      37.519  20.382  26.524  1.00  0.00

ATOM   4304  CB  TYR A 270      38.064  17.258  25.362  1.00  0.00

ATOM   4305  CG  TYR A 270      38.994  16.053  25.311  1.00  0.00

ATOM   4306  CD1 TYR A 270      38.469  14.745  25.264  1.00  0.00

ATOM   4307  CD2 TYR A 270      40.388  16.247  25.317  1.00  0.00

ATOM   4308  CE1 TYR A 270      39.336  13.635  25.193  1.00  0.00

ATOM   4309  CE2 TYR A 270      41.258  15.142  25.253  1.00  0.00

ATOM   4310  CZ  TYR A 270      40.736  13.833  25.180  1.00  0.00

ATOM   4311  OH  TYR A 270      41.590  12.773  25.098  1.00  0.00

ATOM   4312  H   TYR A 270      37.164  16.496  27.756  1.00 99.99

ATOM   4313  HA  TYR A 270      39.116  18.511  26.727  1.00 99.99

ATOM   4314  HB2 TYR A 270      37.039  16.915  25.204  1.00 99.99

ATOM   4315  HB3 TYR A 270      38.316  17.923  24.534  1.00 99.99

ATOM   4316  HD1 TYR A 270      37.398  14.587  25.270  1.00 99.99

ATOM   4317  HE1 TYR A 270      38.933  12.635  25.144  1.00 99.99

ATOM   4318  HH  TYR A 270      41.131  11.918  25.125  1.00 99.99

ATOM   4319  HE2 TYR A 270      42.327  15.286  25.260  1.00 99.99

ATOM   4320  HD2 TYR A 270      40.795  17.245  25.378  1.00 99.99

ATOM   4321  N   ALA A 271      35.817  18.930  26.735  1.00  0.00

ATOM   4322  CA  ALA A 271      34.779  19.938  26.518  1.00  0.00

ATOM   4323  C   ALA A 271      34.638  20.932  27.691  1.00  0.00

ATOM   4324  O   ALA A 271      34.865  20.593  28.853  1.00  0.00

ATOM   4325  CB  ALA A 271      33.466  19.235  26.177  1.00  0.00

ATOM   4326  H   ALA A 271      35.533  17.972  26.914  1.00 99.99

ATOM   4327  HA  ALA A 271      35.071  20.518  25.638  1.00 99.99

ATOM   4328  HB1 ALA A 271      32.711  19.986  25.949  1.00 99.99

ATOM   4329  HB2 ALA A 271      33.604  18.597  25.301  1.00 99.99

ATOM   4330  HB3 ALA A 271      33.133  18.629  27.021  1.00 99.99

ATOM   4331  N   GLN A 272      34.244  22.173  27.372  1.00  0.00

ATOM   4332  CA  GLN A 272      34.258  23.328  28.285  1.00  0.00

ATOM   4333  C   GLN A 272      32.889  23.630  28.947  1.00  0.00

ATOM   4334  O   GLN A 272      32.577  24.778  29.277  1.00  0.00

ATOM   4335  CB  GLN A 272      34.907  24.531  27.565  1.00  0.00

ATOM   4336  CG  GLN A 272      36.337  24.241  27.060  1.00  0.00

ATOM   4337  CD  GLN A 272      37.304  23.904  28.197  1.00  0.00

ATOM   4338  OE1 GLN A 272      37.569  24.709  29.083  1.00  0.00

ATOM   4339  NE2 GLN A 272      37.865  22.713  28.241  1.00  0.00

ATOM   4340  H   GLN A 272      34.021  22.371  26.406  1.00 99.99

ATOM   4341  HA  GLN A 272      34.912  23.081  29.122  1.00 99.99

ATOM   4342  HB2 GLN A 272      34.289  24.818  26.714  1.00 99.99

ATOM   4343  HB3 GLN A 272      34.952  25.379  28.250  1.00 99.99

ATOM   4344  HG2 GLN A 272      36.324  23.428  26.333  1.00 99.99

ATOM   4345  HG3 GLN A 272      36.714  25.124  26.544  1.00 99.99

ATOM   4346 HE21 GLN A 272      38.490  22.509  29.004  1.00 99.99

ATOM   4347 HE22 GLN A 272      37.677  22.014  27.527  1.00 99.99

ATOM   4348  N   GLY A 273      32.077  22.590  29.182  1.00  0.00

ATOM   4349  CA  GLY A 273      30.843  22.654  29.981  1.00  0.00

ATOM   4350  C   GLY A 273      29.677  23.400  29.315  1.00  0.00

ATOM   4351  O   GLY A 273      29.566  23.457  28.090  1.00  0.00

ATOM   4352  H   GLY A 273      32.386  21.679  28.876  1.00 99.99

ATOM   4353  HA2 GLY A 273      30.512  21.640  30.207  1.00 99.99

ATOM   4354  HA3 GLY A 273      31.070  23.141  30.930  1.00 99.99

HETATM 4355  N   CYX A 274      28.790  23.989  30.128  1.00  0.00

HETATM 4356  CA  CYX A 274      27.594  24.703  29.652  1.00  0.00

HETATM 4357  C   CYX A 274      27.881  26.026  28.904  1.00  0.00

HETATM 4358  O   CYX A 274      26.955  26.618  28.355  1.00  0.00

HETATM 4359  CB  CYX A 274      26.621  24.934  30.822  1.00  0.00

HETATM 4360  HB2 CYX A 274      27.140  25.483  31.610  1.00  0.00

HETATM 4361  HB3 CYX A 274      25.795  25.559  30.483  1.00  0.00

HETATM 4362  SG  CYX A 274      25.915  23.426  31.540  1.00  0.00

HETATM 4363  H   CYX A 274      28.928  23.913  31.129  1.00  0.00

HETATM 4364  HA  CYX A 274      27.094  24.056  28.930  1.00  0.00

ATOM   4365  H   CYX A 274      28.928  23.913  31.129  1.00 99.99

ATOM   4366  HA  CYX A 274      27.094  24.056  28.930  1.00 99.99

ATOM   4367  HB2 CYX A 274      27.140  25.483  31.610  1.00 99.99

ATOM   4368  HB3 CYX A 274      25.795  25.559  30.483  1.00 99.99

ATOM   4369  N   GLU A 275      29.140  26.475  28.825  1.00  0.00

ATOM   4370  CA  GLU A 275      29.580  27.615  27.995  1.00  0.00

ATOM   4371  C   GLU A 275      29.837  27.234  26.514  1.00  0.00

ATOM   4372  O   GLU A 275      30.466  27.991  25.766  1.00  0.00

ATOM   4373  CB  GLU A 275      30.815  28.276  28.639  1.00  0.00

ATOM   4374  CG  GLU A 275      30.603  28.720  30.097  1.00  0.00

ATOM   4375  CD  GLU A 275      29.344  29.590  30.287  1.00  0.00

ATOM   4376  OE1 GLU A 275      28.487  29.247  31.138  1.00  0.00

ATOM   4377  OE2 GLU A 275      29.211  30.634  29.603  1.00  0.00

ATOM   4378  H   GLU A 275      29.858  25.953  29.307  1.00 99.99

ATOM   4379  HA  GLU A 275      28.780  28.355  27.972  1.00 99.99

ATOM   4380  HB2 GLU A 275      31.655  27.581  28.604  1.00 99.99

ATOM   4381  HB3 GLU A 275      31.088  29.157  28.054  1.00 99.99

ATOM   4382  HG2 GLU A 275      30.543  27.832  30.731  1.00 99.99

ATOM   4383  HG3 GLU A 275      31.482  29.284  30.418  1.00 99.99

ATOM   4384  N   GLY A 276      29.361  26.057  26.090  1.00  0.00

ATOM   4385  CA  GLY A 276      29.618  25.443  24.784  1.00  0.00

ATOM   4386  C   GLY A 276      30.887  24.584  24.774  1.00  0.00

ATOM   4387  O   GLY A 276      31.824  24.812  25.544  1.00  0.00

ATOM   4388  H   GLY A 276      28.899  25.476  26.776  1.00 99.99

ATOM   4389  HA2 GLY A 276      28.770  24.806  24.532  1.00 99.99

ATOM   4390  HA3 GLY A 276      29.704  26.209  24.013  1.00 99.99

ATOM   4391  N   GLY A 277      30.919  23.578  23.895  1.00  0.00

ATOM   4392  CA  GLY A 277      31.981  22.565  23.860  1.00  0.00

ATOM   4393  C   GLY A 277      32.214  21.946  22.487  1.00  0.00

ATOM   4394  O   GLY A 277      31.526  22.256  21.515  1.00  0.00

ATOM   4395  H   GLY A 277      30.124  23.437  23.286  1.00 99.99

ATOM   4396  HA2 GLY A 277      32.924  23.014  24.178  1.00 99.99

ATOM   4397  HA3 GLY A 277      31.729  21.767  24.558  1.00 99.99

ATOM   4398  N   PHE A 278      33.246  21.106  22.407  1.00  0.00

ATOM   4399  CA  PHE A 278      33.780  20.529  21.169  1.00  0.00

ATOM   4400  C   PHE A 278      33.107  19.180  20.828  1.00  0.00

ATOM   4401  O   PHE A 278      33.338  18.211  21.550  1.00  0.00

ATOM   4402  CB  PHE A 278      35.310  20.372  21.334  1.00  0.00

ATOM   4403  CG  PHE A 278      36.070  21.531  21.969  1.00  0.00

ATOM   4404  CD1 PHE A 278      37.170  21.267  22.809  1.00  0.00

ATOM   4405  CD2 PHE A 278      35.693  22.867  21.731  1.00  0.00

ATOM   4406  CE1 PHE A 278      37.875  22.327  23.405  1.00  0.00

ATOM   4407  CE2 PHE A 278      36.408  23.928  22.315  1.00  0.00

ATOM   4408  CZ  PHE A 278      37.501  23.656  23.153  1.00  0.00

ATOM   4409  H   PHE A 278      33.752  20.898  23.259  1.00 99.99

ATOM   4410  HA  PHE A 278      33.604  21.237  20.359  1.00 99.99

ATOM   4411  HB2 PHE A 278      35.503  19.490  21.948  1.00 99.99

ATOM   4412  HB3 PHE A 278      35.741  20.184  20.350  1.00 99.99

ATOM   4413  HD1 PHE A 278      37.473  20.249  23.006  1.00 99.99

ATOM   4414  HE1 PHE A 278      38.705  22.125  24.067  1.00 99.99

ATOM   4415  HZ  PHE A 278      38.052  24.468  23.609  1.00 99.99

ATOM   4416  HE2 PHE A 278      36.113  24.952  22.131  1.00 99.99

ATOM   4417  HD2 PHE A 278      34.855  23.082  21.089  1.00 99.99

ATOM   4418  N   PRO A 279      32.316  19.053  19.739  1.00  0.00

ATOM   4419  CA  PRO A 279      31.635  17.787  19.426  1.00  0.00

ATOM   4420  C   PRO A 279      32.596  16.646  19.047  1.00  0.00

ATOM   4421  O   PRO A 279      32.428  15.525  19.512  1.00  0.00

ATOM   4422  CB  PRO A 279      30.636  18.127  18.309  1.00  0.00

ATOM   4423  CG  PRO A 279      31.220  19.376  17.648  1.00  0.00

ATOM   4424  CD  PRO A 279      31.897  20.101  18.811  1.00  0.00

ATOM   4425  HD2 PRO A 279      32.740  20.685  18.441  1.00 99.99

ATOM   4426  HD3 PRO A 279      31.178  20.757  19.303  1.00 99.99

ATOM   4427  HG2 PRO A 279      31.965  19.088  16.906  1.00 99.99

ATOM   4428  HG3 PRO A 279      30.443  19.989  17.188  1.00 99.99

ATOM   4429  HB2 PRO A 279      30.510  17.312  17.595  1.00 99.99

ATOM   4430  HB3 PRO A 279      29.672  18.377  18.757  1.00 99.99

ATOM   4431  HA  PRO A 279      31.069  17.456  20.300  1.00 99.99

ATOM   4432  N   TYR A 280      33.656  16.921  18.273  1.00  0.00

ATOM   4433  CA  TYR A 280      34.619  15.901  17.795  1.00  0.00

ATOM   4434  C   TYR A 280      35.245  15.087  18.939  1.00  0.00

ATOM   4435  O   TYR A 280      35.241  13.857  18.900  1.00  0.00

ATOM   4436  CB  TYR A 280      35.703  16.604  16.947  1.00  0.00

ATOM   4437  CG  TYR A 280      36.978  15.828  16.647  1.00  0.00

ATOM   4438  CD1 TYR A 280      36.958  14.431  16.457  1.00  0.00

ATOM   4439  CD2 TYR A 280      38.210  16.513  16.596  1.00  0.00

ATOM   4440  CE1 TYR A 280      38.159  13.722  16.297  1.00  0.00

ATOM   4441  CE2 TYR A 280      39.413  15.805  16.405  1.00  0.00

ATOM   4442  CZ  TYR A 280      39.387  14.406  16.272  1.00  0.00

ATOM   4443  OH  TYR A 280      40.541  13.714  16.098  1.00  0.00

ATOM   4444  H   TYR A 280      33.748  17.867  17.928  1.00 99.99

ATOM   4445  HA  TYR A 280      34.090  15.193  17.156  1.00 99.99

ATOM   4446  HB2 TYR A 280      35.263  16.920  16.001  1.00 99.99

ATOM   4447  HB3 TYR A 280      36.010  17.498  17.490  1.00 99.99

ATOM   4448  HD1 TYR A 280      36.024  13.882  16.469  1.00 99.99

ATOM   4449  HE1 TYR A 280      38.134  12.648  16.217  1.00 99.99

ATOM   4450  HH  TYR A 280      40.406  12.880  15.622  1.00 99.99

ATOM   4451  HE2 TYR A 280      40.360  16.324  16.362  1.00 99.99

ATOM   4452  HD2 TYR A 280      38.245  17.588  16.713  1.00 99.99

ATOM   4453  N   LEU A 281      35.756  15.759  19.972  1.00  0.00

ATOM   4454  CA  LEU A 281      36.489  15.095  21.055  1.00  0.00

ATOM   4455  C   LEU A 281      35.572  14.188  21.881  1.00  0.00

ATOM   4456  O   LEU A 281      35.995  13.113  22.289  1.00  0.00

ATOM   4457  CB  LEU A 281      37.235  16.136  21.919  1.00  0.00

ATOM   4458  CG  LEU A 281      38.477  16.815  21.296  1.00  0.00

ATOM   4459  CD1 LEU A 281      39.450  15.795  20.708  1.00  0.00

ATOM   4460  CD2 LEU A 281      38.148  17.832  20.203  1.00  0.00

ATOM   4461  H   LEU A 281      35.668  16.766  19.989  1.00 99.99

ATOM   4462  HA  LEU A 281      37.222  14.420  20.614  1.00 99.99

ATOM   4463  HB2 LEU A 281      36.535  16.904  22.254  1.00 99.99

ATOM   4464  HB3 LEU A 281      37.586  15.617  22.810  1.00 99.99

ATOM   4465  HG  LEU A 281      38.987  17.348  22.094  1.00 99.99

ATOM   4466 HD11 LEU A 281      39.035  15.327  19.815  1.00 99.99

ATOM   4467 HD12 LEU A 281      40.376  16.298  20.431  1.00 99.99

ATOM   4468 HD13 LEU A 281      39.674  15.043  21.465  1.00 99.99

ATOM   4469 HD21 LEU A 281      37.437  18.562  20.585  1.00 99.99

ATOM   4470 HD22 LEU A 281      39.060  18.359  19.916  1.00 99.99

ATOM   4471 HD23 LEU A 281      37.752  17.337  19.318  1.00 99.99

ATOM   4472  N   ILE A 282      34.306  14.569  22.059  1.00  0.00

ATOM   4473  CA  ILE A 282      33.272  13.702  22.642  1.00  0.00

ATOM   4474  C   ILE A 282      32.920  12.534  21.713  1.00  0.00

ATOM   4475  O   ILE A 282      33.004  11.372  22.109  1.00  0.00

ATOM   4476  CB  ILE A 282      32.024  14.548  22.974  1.00  0.00

ATOM   4477  CG1 ILE A 282      32.346  15.712  23.934  1.00  0.00

ATOM   4478  CG2 ILE A 282      30.891  13.668  23.525  1.00  0.00

ATOM   4479  CD1 ILE A 282      33.077  15.323  25.229  1.00  0.00

ATOM   4480  H   ILE A 282      34.027  15.472  21.692  1.00 99.99

ATOM   4481  HA  ILE A 282      33.652  13.266  23.567  1.00 99.99

ATOM   4482  HB  ILE A 282      31.653  14.995  22.051  1.00 99.99

ATOM   4483 HG21 ILE A 282      31.217  13.145  24.426  1.00 99.99

ATOM   4484 HG22 ILE A 282      30.021  14.285  23.746  1.00 99.99

ATOM   4485 HG23 ILE A 282      30.588  12.930  22.783  1.00 99.99

ATOM   4486 HG12 ILE A 282      32.963  16.444  23.414  1.00 99.99

ATOM   4487 HG13 ILE A 282      31.416  16.217  24.183  1.00 99.99

ATOM   4488 HD11 ILE A 282      34.086  14.975  25.004  1.00 99.99

ATOM   4489 HD12 ILE A 282      33.152  16.201  25.870  1.00 99.99

ATOM   4490 HD13 ILE A 282      32.536  14.542  25.761  1.00 99.99

ATOM   4491  N   ALA A 283      32.526  12.845  20.475  1.00  0.00

ATOM   4492  CA  ALA A 283      31.968  11.893  19.519  1.00  0.00

ATOM   4493  C   ALA A 283      32.955  10.783  19.129  1.00  0.00

ATOM   4494  O   ALA A 283      32.561   9.625  19.009  1.00  0.00

ATOM   4495  CB  ALA A 283      31.545  12.683  18.274  1.00  0.00

ATOM   4496  H   ALA A 283      32.504  13.829  20.215  1.00 99.99

ATOM   4497  HA  ALA A 283      31.085  11.422  19.953  1.00 99.99

ATOM   4498  HB1 ALA A 283      31.174  11.991  17.521  1.00 99.99

ATOM   4499  HB2 ALA A 283      30.762  13.399  18.526  1.00 99.99

ATOM   4500  HB3 ALA A 283      32.397  13.225  17.860  1.00 99.99

ATOM   4501  N   GLY A 284      34.221  11.150  18.906  1.00  0.00

ATOM   4502  CA  GLY A 284      35.268  10.246  18.432  1.00  0.00

ATOM   4503  C   GLY A 284      36.305   9.865  19.486  1.00  0.00

ATOM   4504  O   GLY A 284      36.370   8.714  19.909  1.00  0.00

ATOM   4505  H   GLY A 284      34.452  12.135  19.010  1.00 99.99

ATOM   4506  HA2 GLY A 284      34.827   9.326  18.046  1.00 99.99

ATOM   4507  HA3 GLY A 284      35.790  10.735  17.610  1.00 99.99

ATOM   4508  N   LYS A 285      37.132  10.823  19.925  1.00  0.00

ATOM   4509  CA  LYS A 285      38.334  10.524  20.732  1.00  0.00

ATOM   4510  C   LYS A 285      38.023   9.973  22.132  1.00  0.00

ATOM   4511  O   LYS A 285      38.555   8.929  22.506  1.00  0.00

ATOM   4512  CB  LYS A 285      39.256  11.758  20.734  1.00  0.00

ATOM   4513  CG  LYS A 285      40.707  11.397  21.100  1.00  0.00

ATOM   4514  CD  LYS A 285      41.688  12.550  20.798  1.00  0.00

ATOM   4515  CE  LYS A 285      42.615  12.317  19.588  1.00  0.00

ATOM   4516  NZ  LYS A 285      41.882  12.059  18.314  1.00  0.00

ATOM   4517  H   LYS A 285      36.989  11.767  19.582  1.00 99.99

ATOM   4518  HA  LYS A 285      38.868   9.719  20.219  1.00 99.99

ATOM   4519  HB2 LYS A 285      39.251  12.191  19.732  1.00 99.99

ATOM   4520  HB3 LYS A 285      38.876  12.507  21.431  1.00 99.99

ATOM   4521  HG2 LYS A 285      40.746  11.165  22.165  1.00 99.99

ATOM   4522  HG3 LYS A 285      41.016  10.503  20.556  1.00 99.99

ATOM   4523  HD2 LYS A 285      41.141  13.481  20.653  1.00 99.99

ATOM   4524  HD3 LYS A 285      42.319  12.694  21.677  1.00 99.99

ATOM   4525  HE2 LYS A 285      43.243  13.208  19.468  1.00 99.99

ATOM   4526  HE3 LYS A 285      43.285  11.480  19.809  1.00 99.99

ATOM   4527  HZ1 LYS A 285      42.532  12.045  17.518  1.00 99.99

ATOM   4528  HZ2 LYS A 285      41.208  12.789  18.100  1.00 99.99

ATOM   4529  HZ3 LYS A 285      41.422  11.151  18.311  1.00 99.99

ATOM   4530  N   TYR A 286      37.092  10.590  22.865  1.00  0.00

ATOM   4531  CA  TYR A 286      36.616  10.076  24.158  1.00  0.00

ATOM   4532  C   TYR A 286      35.913   8.721  23.988  1.00  0.00

ATOM   4533  O   TYR A 286      36.177   7.781  24.734  1.00  0.00

ATOM   4534  CB  TYR A 286      35.691  11.097  24.842  1.00  0.00

ATOM   4535  CG  TYR A 286      35.403  10.775  26.299  1.00  0.00

ATOM   4536  CD1 TYR A 286      36.181  11.367  27.314  1.00  0.00

ATOM   4537  CD2 TYR A 286      34.380   9.869  26.644  1.00  0.00

ATOM   4538  CE1 TYR A 286      35.949  11.046  28.667  1.00  0.00

ATOM   4539  CE2 TYR A 286      34.140   9.549  27.995  1.00  0.00

ATOM   4540  CZ  TYR A 286      34.930  10.130  29.011  1.00  0.00

ATOM   4541  OH  TYR A 286      34.705   9.797  30.313  1.00  0.00

ATOM   4542  H   TYR A 286      36.696  11.457  22.513  1.00 99.99

ATOM   4543  HA  TYR A 286      37.482   9.929  24.801  1.00 99.99

ATOM   4544  HB2 TYR A 286      36.157  12.083  24.796  1.00 99.99

ATOM   4545  HB3 TYR A 286      34.749  11.157  24.298  1.00 99.99

ATOM   4546  HD1 TYR A 286      36.973  12.058  27.056  1.00 99.99

ATOM   4547  HE1 TYR A 286      36.559  11.488  29.442  1.00 99.99

ATOM   4548  HH  TYR A 286      35.337  10.216  30.922  1.00 99.99

ATOM   4549  HE2 TYR A 286      33.363   8.850  28.263  1.00 99.99

ATOM   4550  HD2 TYR A 286      33.785   9.402  25.873  1.00 99.99

ATOM   4551  N   ALA A 287      35.070   8.587  22.958  1.00  0.00

ATOM   4552  CA  ALA A 287      34.394   7.336  22.621  1.00  0.00

ATOM   4553  C   ALA A 287      35.378   6.183  22.314  1.00  0.00

ATOM   4554  O   ALA A 287      35.110   5.037  22.665  1.00  0.00

ATOM   4555  CB  ALA A 287      33.450   7.604  21.445  1.00  0.00

ATOM   4556  H   ALA A 287      34.877   9.399  22.387  1.00 99.99

ATOM   4557  HA  ALA A 287      33.787   7.034  23.475  1.00 99.99

ATOM   4558  HB1 ALA A 287      32.814   6.735  21.277  1.00 99.99

ATOM   4559  HB2 ALA A 287      32.819   8.466  21.656  1.00 99.99

ATOM   4560  HB3 ALA A 287      34.022   7.814  20.541  1.00 99.99

ATOM   4561  N   GLN A 288      36.510   6.460  21.664  1.00  0.00

ATOM   4562  CA  GLN A 288      37.547   5.464  21.380  1.00  0.00

ATOM   4563  C   GLN A 288      38.361   5.059  22.623  1.00  0.00

ATOM   4564  O   GLN A 288      38.431   3.872  22.946  1.00  0.00

ATOM   4565  CB  GLN A 288      38.438   5.993  20.248  1.00  0.00

ATOM   4566  CG  GLN A 288      39.542   5.009  19.837  1.00  0.00

ATOM   4567  CD  GLN A 288      40.320   5.540  18.638  1.00  0.00

ATOM   4568  OE1 GLN A 288      41.092   6.484  18.740  1.00  0.00

ATOM   4569  NE2 GLN A 288      40.139   4.981  17.461  1.00  0.00

ATOM   4570  H   GLN A 288      36.643   7.401  21.307  1.00 99.99

ATOM   4571  HA  GLN A 288      37.060   4.560  21.017  1.00 99.99

ATOM   4572  HB2 GLN A 288      37.805   6.184  19.380  1.00 99.99

ATOM   4573  HB3 GLN A 288      38.898   6.933  20.556  1.00 99.99

ATOM   4574  HG2 GLN A 288      40.240   4.863  20.663  1.00 99.99

ATOM   4575  HG3 GLN A 288      39.097   4.045  19.589  1.00 99.99

ATOM   4576 HE21 GLN A 288      40.647   5.353  16.674  1.00 99.99

ATOM   4577 HE22 GLN A 288      39.489   4.219  17.342  1.00 99.99

ATOM   4578  N   ASP A 289      38.983   6.015  23.323  1.00  0.00

ATOM   4579  CA  ASP A 289      39.852   5.719  24.474  1.00  0.00

ATOM   4580  C   ASP A 289      39.094   5.268  25.736  1.00  0.00

ATOM   4581  O   ASP A 289      39.524   4.328  26.407  1.00  0.00

ATOM   4582  CB  ASP A 289      40.748   6.926  24.778  1.00  0.00

ATOM   4583  CG  ASP A 289      41.888   7.060  23.756  1.00  0.00

ATOM   4584  OD1 ASP A 289      42.645   6.078  23.559  1.00  0.00

ATOM   4585  OD2 ASP A 289      42.040   8.140  23.141  1.00  0.00

ATOM   4586  H   ASP A 289      38.904   6.981  23.014  1.00 99.99

ATOM   4587  HA  ASP A 289      40.506   4.888  24.204  1.00 99.99

ATOM   4588  HB2 ASP A 289      40.144   7.835  24.804  1.00 99.99

ATOM   4589  HB3 ASP A 289      41.181   6.793  25.768  1.00 99.99

ATOM   4590  N   PHE A 290      37.978   5.927  26.064  1.00  0.00

ATOM   4591  CA  PHE A 290      37.180   5.663  27.268  1.00  0.00

ATOM   4592  C   PHE A 290      35.888   4.893  26.958  1.00  0.00

ATOM   4593  O   PHE A 290      35.569   3.916  27.638  1.00  0.00

ATOM   4594  CB  PHE A 290      36.837   6.987  27.975  1.00  0.00

ATOM   4595  CG  PHE A 290      38.013   7.879  28.342  1.00  0.00

ATOM   4596  CD1 PHE A 290      38.605   8.704  27.368  1.00  0.00

ATOM   4597  CD2 PHE A 290      38.487   7.924  29.667  1.00  0.00

ATOM   4598  CE1 PHE A 290      39.665   9.563  27.706  1.00  0.00

ATOM   4599  CE2 PHE A 290      39.542   8.789  30.009  1.00  0.00

ATOM   4600  CZ  PHE A 290      40.134   9.606  29.030  1.00  0.00

ATOM   4601  H   PHE A 290      37.666   6.673  25.454  1.00 99.99

ATOM   4602  HA  PHE A 290      37.761   5.060  27.966  1.00 99.99

ATOM   4603  HB2 PHE A 290      36.164   7.563  27.342  1.00 99.99

ATOM   4604  HB3 PHE A 290      36.281   6.750  28.883  1.00 99.99

ATOM   4605  HD1 PHE A 290      38.242   8.677  26.354  1.00 99.99

ATOM   4606  HE1 PHE A 290      40.116  10.193  26.951  1.00 99.99

ATOM   4607  HZ  PHE A 290      40.950  10.266  29.295  1.00 99.99

ATOM   4608  HE2 PHE A 290      39.898   8.829  31.029  1.00 99.99

ATOM   4609  HD2 PHE A 290      38.034   7.304  30.429  1.00 99.99

ATOM   4610  N   GLY A 291      35.139   5.341  25.942  1.00  0.00

ATOM   4611  CA  GLY A 291      33.773   4.889  25.659  1.00  0.00

ATOM   4612  C   GLY A 291      32.731   5.666  26.480  1.00  0.00

ATOM   4613  O   GLY A 291      33.059   6.263  27.505  1.00  0.00

ATOM   4614  H   GLY A 291      35.485   6.149  25.438  1.00 99.99

ATOM   4615  HA2 GLY A 291      33.561   5.049  24.605  1.00 99.99

ATOM   4616  HA3 GLY A 291      33.677   3.821  25.852  1.00 99.99

ATOM   4617  N   LEU A 292      31.474   5.695  26.032  1.00  0.00

ATOM   4618  CA  LEU A 292      30.406   6.559  26.575  1.00  0.00

ATOM   4619  C   LEU A 292      29.270   5.763  27.239  1.00  0.00

ATOM   4620  O   LEU A 292      28.937   4.664  26.796  1.00  0.00

ATOM   4621  CB  LEU A 292      29.879   7.457  25.445  1.00  0.00

ATOM   4622  CG  LEU A 292      30.922   8.479  24.946  1.00  0.00

ATOM   4623  CD1 LEU A 292      30.640   8.809  23.490  1.00  0.00

ATOM   4624  CD2 LEU A 292      30.897   9.770  25.763  1.00  0.00

ATOM   4625  H   LEU A 292      31.260   5.155  25.197  1.00 99.99

ATOM   4626  HA  LEU A 292      30.821   7.212  27.344  1.00 99.99

ATOM   4627  HB2 LEU A 292      29.575   6.809  24.620  1.00 99.99

ATOM   4628  HB3 LEU A 292      28.989   7.990  25.782  1.00 99.99

ATOM   4629  HG  LEU A 292      31.927   8.058  24.992  1.00 99.99

ATOM   4630 HD11 LEU A 292      29.606   9.129  23.376  1.00 99.99

ATOM   4631 HD12 LEU A 292      31.311   9.594  23.143  1.00 99.99

ATOM   4632 HD13 LEU A 292      30.804   7.914  22.891  1.00 99.99

ATOM   4633 HD21 LEU A 292      31.198   9.559  26.789  1.00 99.99

ATOM   4634 HD22 LEU A 292      31.592  10.493  25.337  1.00 99.99

ATOM   4635 HD23 LEU A 292      29.895  10.195  25.771  1.00 99.99

ATOM   4636  N   VAL A 293      28.681   6.310  28.305  1.00  0.00

ATOM   4637  CA  VAL A 293      27.659   5.637  29.139  1.00  0.00

ATOM   4638  C   VAL A 293      26.215   5.919  28.696  1.00  0.00

ATOM   4639  O   VAL A 293      25.917   6.955  28.103  1.00  0.00

ATOM   4640  CB  VAL A 293      27.826   5.992  30.634  1.00  0.00

ATOM   4641  CG1 VAL A 293      29.233   5.665  31.143  1.00  0.00

ATOM   4642  CG2 VAL A 293      27.491   7.455  30.956  1.00  0.00

ATOM   4643  H   VAL A 293      28.998   7.224  28.605  1.00 99.99

ATOM   4644  HA  VAL A 293      27.812   4.559  29.054  1.00 99.99

ATOM   4645  HB  VAL A 293      27.136   5.366  31.195  1.00 99.99

ATOM   4646 HG11 VAL A 293      29.968   6.297  30.647  1.00 99.99

ATOM   4647 HG12 VAL A 293      29.287   5.845  32.217  1.00 99.99

ATOM   4648 HG13 VAL A 293      29.458   4.616  30.954  1.00 99.99

ATOM   4649 HG21 VAL A 293      26.431   7.639  30.797  1.00 99.99

ATOM   4650 HG22 VAL A 293      27.726   7.673  31.998  1.00 99.99

ATOM   4651 HG23 VAL A 293      28.062   8.124  30.318  1.00 99.99

ATOM   4652  N   GLU A 294      25.292   5.016  29.043  1.00  0.00

ATOM   4653  CA  GLU A 294      23.839   5.216  28.887  1.00  0.00

ATOM   4654  C   GLU A 294      23.318   6.382  29.747  1.00  0.00

ATOM   4655  O   GLU A 294      23.877   6.684  30.799  1.00  0.00

ATOM   4656  CB  GLU A 294      23.074   3.931  29.254  1.00  0.00

ATOM   4657  CG  GLU A 294      23.405   2.772  28.303  1.00  0.00

ATOM   4658  CD  GLU A 294      22.565   1.504  28.552  1.00  0.00

ATOM   4659  OE1 GLU A 294      22.470   0.668  27.621  1.00  0.00

ATOM   4660  OE2 GLU A 294      22.032   1.299  29.669  1.00  0.00

ATOM   4661  H   GLU A 294      25.596   4.180  29.523  1.00 99.99

ATOM   4662  HA  GLU A 294      23.624   5.444  27.845  1.00 99.99

ATOM   4663  HB2 GLU A 294      23.318   3.647  30.278  1.00 99.99

ATOM   4664  HB3 GLU A 294      22.003   4.132  29.193  1.00 99.99

ATOM   4665  HG2 GLU A 294      23.238   3.115  27.278  1.00 99.99

ATOM   4666  HG3 GLU A 294      24.461   2.518  28.409  1.00 99.99

ATOM   4667  N   GLU A 295      22.221   7.034  29.353  1.00  0.00

ATOM   4668  CA  GLU A 295      21.658   8.164  30.116  1.00  0.00

ATOM   4669  C   GLU A 295      21.135   7.744  31.503  1.00  0.00

ATOM   4670  O   GLU A 295      21.226   8.518  32.455  1.00  0.00

ATOM   4671  CB  GLU A 295      20.599   8.880  29.262  1.00  0.00

ATOM   4672  CG  GLU A 295      20.105  10.217  29.848  1.00  0.00

ATOM   4673  CD  GLU A 295      18.903  10.135  30.819  1.00  0.00

ATOM   4674  OE1 GLU A 295      18.296   9.050  30.998  1.00  0.00

ATOM   4675  OE2 GLU A 295      18.533  11.197  31.376  1.00  0.00

ATOM   4676  H   GLU A 295      21.773   6.761  28.480  1.00 99.99

ATOM   4677  HA  GLU A 295      22.456   8.879  30.300  1.00 99.99

ATOM   4678  HB2 GLU A 295      21.073   9.112  28.309  1.00 99.99

ATOM   4679  HB3 GLU A 295      19.763   8.212  29.052  1.00 99.99

ATOM   4680  HG2 GLU A 295      20.942  10.719  30.338  1.00 99.99

ATOM   4681  HG3 GLU A 295      19.805  10.847  29.007  1.00 99.99

ATOM   4682  N   ALA A 296      20.742   6.476  31.667  1.00  0.00

ATOM   4683  CA  ALA A 296      20.423   5.885  32.970  1.00  0.00

ATOM   4684  C   ALA A 296      21.641   5.781  33.920  1.00  0.00

ATOM   4685  O   ALA A 296      21.459   5.659  35.134  1.00  0.00

ATOM   4686  CB  ALA A 296      19.780   4.514  32.724  1.00  0.00

ATOM   4687  H   ALA A 296      20.676   5.888  30.847  1.00 99.99

ATOM   4688  HA  ALA A 296      19.684   6.523  33.460  1.00 99.99

ATOM   4689  HB1 ALA A 296      19.459   4.085  33.674  1.00 99.99

ATOM   4690  HB2 ALA A 296      18.906   4.625  32.080  1.00 99.99

ATOM   4691  HB3 ALA A 296      20.495   3.839  32.251  1.00 99.99

HETATM 4692  N   CYX A 297      22.877   5.858  33.402  1.00  0.00

HETATM 4693  CA  CYX A 297      24.093   5.935  34.220  1.00  0.00

HETATM 4694  C   CYX A 297      24.287   7.325  34.859  1.00  0.00

HETATM 4695  O   CYX A 297      24.907   7.433  35.915  1.00  0.00

HETATM 4696  CB  CYX A 297      25.306   5.567  33.351  1.00  0.00

HETATM 4697  HB2 CYX A 297      25.088   4.665  32.777  1.00  0.00

HETATM 4698  HB3 CYX A 297      25.472   6.382  32.647  1.00  0.00

HETATM 4699  SG  CYX A 297      26.852   5.313  34.266  1.00  0.00

HETATM 4700  H   CYX A 297      22.979   5.966  32.399  1.00  0.00

HETATM 4701  HA  CYX A 297      24.022   5.201  35.023  1.00  0.00

ATOM   4702  H   CYX A 297      22.979   5.966  32.399  1.00 99.99

ATOM   4703  HA  CYX A 297      24.022   5.201  35.023  1.00 99.99

ATOM   4704  HB2 CYX A 297      25.088   4.665  32.777  1.00 99.99

ATOM   4705  HB3 CYX A 297      25.472   6.382  32.647  1.00 99.99

ATOM   4706  N   PHE A 298      23.769   8.399  34.248  1.00  0.00

ATOM   4707  CA  PHE A 298      23.845   9.766  34.788  1.00  0.00

ATOM   4708  C   PHE A 298      22.748  10.646  34.142  1.00  0.00

ATOM   4709  O   PHE A 298      22.940  11.122  33.017  1.00  0.00

ATOM   4710  CB  PHE A 298      25.268  10.321  34.550  1.00  0.00

ATOM   4711  CG  PHE A 298      25.714  11.547  35.340  1.00  0.00

ATOM   4712  CD1 PHE A 298      24.893  12.193  36.290  1.00  0.00

ATOM   4713  CD2 PHE A 298      27.032  12.006  35.149  1.00  0.00

ATOM   4714  CE1 PHE A 298      25.391  13.278  37.034  1.00  0.00

ATOM   4715  CE2 PHE A 298      27.530  13.088  35.896  1.00  0.00

ATOM   4716  CZ  PHE A 298      26.709  13.727  36.841  1.00  0.00

ATOM   4717  H   PHE A 298      23.237   8.260  33.398  1.00 99.99

ATOM   4718  HA  PHE A 298      23.686   9.715  35.864  1.00 99.99

ATOM   4719  HB2 PHE A 298      25.981   9.536  34.794  1.00 99.99

ATOM   4720  HB3 PHE A 298      25.403  10.526  33.490  1.00 99.99

ATOM   4721  HD1 PHE A 298      23.881  11.865  36.472  1.00 99.99

ATOM   4722  HE1 PHE A 298      24.761  13.765  37.767  1.00 99.99

ATOM   4723  HZ  PHE A 298      27.087  14.561  37.417  1.00 99.99

ATOM   4724  HE2 PHE A 298      28.545  13.427  35.745  1.00 99.99

ATOM   4725  HD2 PHE A 298      27.673  11.513  34.431  1.00 99.99

ATOM   4726  N   PRO A 299      21.587  10.844  34.804  1.00  0.00

ATOM   4727  CA  PRO A 299      20.459  11.581  34.231  1.00  0.00

ATOM   4728  C   PRO A 299      20.794  13.025  33.836  1.00  0.00

ATOM   4729  O   PRO A 299      21.551  13.707  34.534  1.00  0.00

ATOM   4730  CB  PRO A 299      19.355  11.553  35.290  1.00  0.00

ATOM   4731  CG  PRO A 299      19.643  10.264  36.054  1.00  0.00

ATOM   4732  CD  PRO A 299      21.170  10.199  36.043  1.00  0.00

ATOM   4733  HD2 PRO A 299      21.570  10.752  36.894  1.00 99.99

ATOM   4734  HD3 PRO A 299      21.491   9.157  36.085  1.00 99.99

ATOM   4735  HG2 PRO A 299      19.247  10.299  37.069  1.00 99.99

ATOM   4736  HG3 PRO A 299      19.233   9.414  35.507  1.00 99.99

ATOM   4737  HB2 PRO A 299      19.459  12.404  35.967  1.00 99.99

ATOM   4738  HB3 PRO A 299      18.362  11.545  34.840  1.00 99.99

ATOM   4739  HA  PRO A 299      20.121  11.036  33.352  1.00 99.99

ATOM   4740  N   TYR A 300      20.194  13.522  32.749  1.00  0.00

ATOM   4741  CA  TYR A 300      20.338  14.930  32.361  1.00  0.00

ATOM   4742  C   TYR A 300      19.610  15.875  33.331  1.00  0.00

ATOM   4743  O   TYR A 300      18.436  15.665  33.654  1.00  0.00

ATOM   4744  CB  TYR A 300      19.885  15.163  30.914  1.00  0.00

ATOM   4745  CG  TYR A 300      20.163  16.579  30.430  1.00  0.00

ATOM   4746  CD1 TYR A 300      21.491  17.045  30.347  1.00  0.00

ATOM   4747  CD2 TYR A 300      19.099  17.446  30.105  1.00  0.00

ATOM   4748  CE1 TYR A 300      21.757  18.363  29.930  1.00  0.00

ATOM   4749  CE2 TYR A 300      19.362  18.771  29.701  1.00  0.00

ATOM   4750  CZ  TYR A 300      20.693  19.231  29.614  1.00  0.00

ATOM   4751  OH  TYR A 300      20.969  20.509  29.246  1.00  0.00

ATOM   4752  H   TYR A 300      19.563  12.926  32.222  1.00 99.99

ATOM   4753  HA  TYR A 300      21.394  15.176  32.408  1.00 99.99

ATOM   4754  HB2 TYR A 300      20.405  14.462  30.260  1.00 99.99

ATOM   4755  HB3 TYR A 300      18.817  14.953  30.836  1.00 99.99

ATOM   4756  HD1 TYR A 300      22.317  16.396  30.607  1.00 99.99

ATOM   4757  HE1 TYR A 300      22.774  18.722  29.861  1.00 99.99

ATOM   4758  HH  TYR A 300      20.173  21.066  29.198  1.00 99.99

ATOM   4759  HE2 TYR A 300      18.544  19.435  29.458  1.00 99.99

ATOM   4760  HD2 TYR A 300      18.076  17.099  30.170  1.00 99.99

ATOM   4761  N   THR A 301      20.300  16.937  33.763  1.00  0.00

ATOM   4762  CA  THR A 301      19.736  18.009  34.613  1.00  0.00

ATOM   4763  C   THR A 301      20.036  19.420  34.094  1.00  0.00

ATOM   4764  O   THR A 301      19.368  20.373  34.504  1.00  0.00

ATOM   4765  CB  THR A 301      20.240  17.912  36.063  1.00  0.00

ATOM   4766  OG1 THR A 301      21.638  18.129  36.115  1.00  0.00

ATOM   4767  CG2 THR A 301      19.925  16.578  36.740  1.00  0.00

ATOM   4768  H   THR A 301      21.281  16.996  33.517  1.00 99.99

ATOM   4769  HA  THR A 301      18.650  17.916  34.639  1.00 99.99

ATOM   4770  HB  THR A 301      19.754  18.698  36.641  1.00 99.99

ATOM   4771 HG21 THR A 301      20.437  15.758  36.239  1.00 99.99

ATOM   4772 HG22 THR A 301      20.243  16.617  37.781  1.00 99.99

ATOM   4773 HG23 THR A 301      18.849  16.399  36.708  1.00 99.99

ATOM   4774  HG1 THR A 301      22.079  17.304  35.849  1.00 99.99

ATOM   4775  N   GLY A 302      21.025  19.578  33.203  1.00  0.00

ATOM   4776  CA  GLY A 302      21.486  20.888  32.729  1.00  0.00

ATOM   4777  C   GLY A 302      22.299  21.678  33.769  1.00  0.00

ATOM   4778  O   GLY A 302      22.481  22.887  33.617  1.00  0.00

ATOM   4779  H   GLY A 302      21.538  18.763  32.900  1.00 99.99

ATOM   4780  HA2 GLY A 302      22.121  20.734  31.856  1.00 99.99

ATOM   4781  HA3 GLY A 302      20.628  21.489  32.425  1.00 99.99

ATOM   4782  N   THR A 303      22.775  21.023  34.835  1.00  0.00

ATOM   4783  CA  THR A 303      23.685  21.621  35.830  1.00  0.00

ATOM   4784  C   THR A 303      25.160  21.461  35.433  1.00  0.00

ATOM   4785  O   THR A 303      25.526  20.567  34.667  1.00  0.00

ATOM   4786  CB  THR A 303      23.461  21.045  37.241  1.00  0.00

ATOM   4787  OG1 THR A 303      23.786  19.673  37.306  1.00  0.00

ATOM   4788  CG2 THR A 303      22.031  21.241  37.748  1.00  0.00

ATOM   4789  H   THR A 303      22.580  20.034  34.913  1.00 99.99

ATOM   4790  HA  THR A 303      23.482  22.691  35.892  1.00 99.99

ATOM   4791  HB  THR A 303      24.126  21.573  37.926  1.00 99.99

ATOM   4792 HG21 THR A 303      21.313  20.769  37.078  1.00 99.99

ATOM   4793 HG22 THR A 303      21.932  20.805  38.742  1.00 99.99

ATOM   4794 HG23 THR A 303      21.810  22.308  37.810  1.00 99.99

ATOM   4795  HG1 THR A 303      23.030  19.174  36.941  1.00 99.99

ATOM   4796  N   ASP A 304      26.021  22.315  35.997  1.00  0.00

ATOM   4797  CA  ASP A 304      27.490  22.244  35.900  1.00  0.00

ATOM   4798  C   ASP A 304      28.111  21.459  37.086  1.00  0.00

ATOM   4799  O   ASP A 304      29.197  21.781  37.579  1.00  0.00

ATOM   4800  CB  ASP A 304      28.037  23.678  35.779  1.00  0.00

ATOM   4801  CG  ASP A 304      29.518  23.763  35.363  1.00  0.00

ATOM   4802  OD1 ASP A 304      30.026  22.861  34.654  1.00  0.00

ATOM   4803  OD2 ASP A 304      30.171  24.782  35.702  1.00  0.00

ATOM   4804  H   ASP A 304      25.646  23.038  36.597  1.00 99.99

ATOM   4805  HA  ASP A 304      27.748  21.707  34.987  1.00 99.99

ATOM   4806  HB2 ASP A 304      27.451  24.210  35.028  1.00 99.99

ATOM   4807  HB3 ASP A 304      27.893  24.190  36.735  1.00 99.99

ATOM   4808  N   SER A 305      27.374  20.476  37.620  1.00  0.00

ATOM   4809  CA  SER A 305      27.716  19.735  38.847  1.00  0.00

ATOM   4810  C   SER A 305      29.003  18.885  38.724  1.00  0.00

ATOM   4811  O   SER A 305      29.394  18.516  37.607  1.00  0.00

ATOM   4812  CB  SER A 305      26.533  18.857  39.287  1.00  0.00

ATOM   4813  OG  SER A 305      26.150  17.920  38.293  1.00  0.00

ATOM   4814  H   SER A 305      26.504  20.242  37.162  1.00 99.99

ATOM   4815  HA  SER A 305      27.873  20.478  39.625  1.00 99.99

ATOM   4816  HB2 SER A 305      26.808  18.317  40.195  1.00 99.99

ATOM   4817  HB3 SER A 305      25.682  19.498  39.524  1.00 99.99

ATOM   4818  HG  SER A 305      25.403  18.304  37.792  1.00 99.99

ATOM   4819  N   PRO A 306      29.675  18.549  39.850  1.00  0.00

ATOM   4820  CA  PRO A 306      30.857  17.682  39.854  1.00  0.00

ATOM   4821  C   PRO A 306      30.574  16.280  39.294  1.00  0.00

ATOM   4822  O   PRO A 306      29.446  15.781  39.349  1.00  0.00

ATOM   4823  CB  PRO A 306      31.339  17.613  41.310  1.00  0.00

ATOM   4824  CG  PRO A 306      30.752  18.874  41.940  1.00  0.00

ATOM   4825  CD  PRO A 306      29.423  19.024  41.205  1.00  0.00

ATOM   4826  HD2 PRO A 306      28.668  18.393  41.677  1.00 99.99

ATOM   4827  HD3 PRO A 306      29.113  20.068  41.230  1.00 99.99

ATOM   4828  HG2 PRO A 306      30.612  18.765  43.016  1.00 99.99

ATOM   4829  HG3 PRO A 306      31.393  19.730  41.719  1.00 99.99

ATOM   4830  HB2 PRO A 306      30.921  16.737  41.808  1.00 99.99

ATOM   4831  HB3 PRO A 306      32.427  17.603  41.375  1.00 99.99

ATOM   4832  HA  PRO A 306      31.631  18.159  39.251  1.00 99.99

HETATM 4833  N   CYX A 307      31.610  15.621  38.768  1.00  0.00

HETATM 4834  CA  CYX A 307      31.485  14.314  38.120  1.00  0.00

HETATM 4835  C   CYX A 307      31.079  13.199  39.112  1.00  0.00

HETATM 4836  O   CYX A 307      31.900  12.744  39.916  1.00  0.00

HETATM 4837  CB  CYX A 307      32.805  13.994  37.402  1.00  0.00

HETATM 4838  HB2 CYX A 307      33.034  14.788  36.690  1.00  0.00

HETATM 4839  HB3 CYX A 307      33.609  13.962  38.141  1.00  0.00

HETATM 4840  SG  CYX A 307      32.776  12.409  36.528  1.00  0.00

HETATM 4841  H   CYX A 307      32.520  16.060  38.787  1.00  0.00

HETATM 4842  HA  CYX A 307      30.709  14.387  37.357  1.00  0.00

ATOM   4843  H   CYX A 307      32.520  16.060  38.787  1.00 99.99

ATOM   4844  HA  CYX A 307      30.709  14.387  37.357  1.00 99.99

ATOM   4845  HB2 CYX A 307      33.034  14.788  36.690  1.00 99.99

ATOM   4846  HB3 CYX A 307      33.609  13.962  38.141  1.00 99.99

ATOM   4847  N   LYS A 308      29.817  12.742  39.039  1.00  0.00

ATOM   4848  CA  LYS A 308      29.268  11.639  39.850  1.00  0.00

ATOM   4849  C   LYS A 308      28.148  10.886  39.110  1.00  0.00

ATOM   4850  O   LYS A 308      26.961  11.177  39.258  1.00  0.00

ATOM   4851  CB  LYS A 308      28.815  12.182  41.225  1.00  0.00

ATOM   4852  CG  LYS A 308      28.343  11.087  42.204  1.00  0.00

ATOM   4853  CD  LYS A 308      29.469  10.139  42.655  1.00  0.00

ATOM   4854  CE  LYS A 308      28.945   9.017  43.566  1.00  0.00

ATOM   4855  NZ  LYS A 308      28.291   7.919  42.796  1.00  0.00

ATOM   4856  H   LYS A 308      29.183  13.226  38.414  1.00 99.99

ATOM   4857  HA  LYS A 308      30.074  10.925  40.020  1.00 99.99

ATOM   4858  HB2 LYS A 308      29.642  12.722  41.689  1.00 99.99

ATOM   4859  HB3 LYS A 308      28.002  12.894  41.079  1.00 99.99

ATOM   4860  HG2 LYS A 308      27.935  11.579  43.089  1.00 99.99

ATOM   4861  HG3 LYS A 308      27.538  10.512  41.750  1.00 99.99

ATOM   4862  HD2 LYS A 308      29.974   9.694  41.798  1.00 99.99

ATOM   4863  HD3 LYS A 308      30.203  10.724  43.213  1.00 99.99

ATOM   4864  HE2 LYS A 308      29.791   8.611  44.128  1.00 99.99

ATOM   4865  HE3 LYS A 308      28.247   9.448  44.291  1.00 99.99

ATOM   4866  HZ1 LYS A 308      27.955   7.194  43.419  1.00 99.99

ATOM   4867  HZ2 LYS A 308      28.936   7.483  42.149  1.00 99.99

ATOM   4868  HZ3 LYS A 308      27.497   8.248  42.261  1.00 99.99

ATOM   4869  N   MET A 309      28.556   9.891  38.323  1.00  0.00

ATOM   4870  CA  MET A 309      27.681   8.904  37.670  1.00  0.00

ATOM   4871  C   MET A 309      27.433   7.663  38.559  1.00  0.00

ATOM   4872  O   MET A 309      28.018   7.519  39.639  1.00  0.00

ATOM   4873  CB  MET A 309      28.290   8.546  36.302  1.00  0.00

ATOM   4874  CG  MET A 309      29.610   7.769  36.397  1.00  0.00

ATOM   4875  SD  MET A 309      30.532   7.635  34.843  1.00  0.00

ATOM   4876  CE  MET A 309      31.067   9.358  34.646  1.00  0.00

ATOM   4877  H   MET A 309      29.552   9.744  38.256  1.00 99.99

ATOM   4878  HA  MET A 309      26.708   9.364  37.478  1.00 99.99

ATOM   4879  HB2 MET A 309      27.579   7.950  35.729  1.00 99.99

ATOM   4880  HB3 MET A 309      28.456   9.473  35.754  1.00 99.99

ATOM   4881  HG2 MET A 309      30.261   8.244  37.129  1.00 99.99

ATOM   4882  HG3 MET A 309      29.393   6.762  36.750  1.00 99.99

ATOM   4883  HE1 MET A 309      31.452   9.737  35.593  1.00 99.99

ATOM   4884  HE2 MET A 309      31.858   9.417  33.900  1.00 99.99

ATOM   4885  HE3 MET A 309      30.228   9.975  34.322  1.00 99.99

ATOM   4886  N   LYS A 310      26.560   6.760  38.096  1.00  0.00

ATOM   4887  CA  LYS A 310      26.245   5.445  38.688  1.00  0.00

ATOM   4888  C   LYS A 310      27.439   4.474  38.591  1.00  0.00

ATOM   4889  O   LYS A 310      28.311   4.626  37.734  1.00  0.00

ATOM   4890  CB  LYS A 310      25.000   4.904  37.956  1.00  0.00

ATOM   4891  CG  LYS A 310      24.159   3.877  38.726  1.00  0.00

ATOM   4892  CD  LYS A 310      22.996   3.415  37.829  1.00  0.00

ATOM   4893  CE  LYS A 310      21.916   2.645  38.585  1.00  0.00

ATOM   4894  NZ  LYS A 310      21.029   3.486  39.448  1.00  0.00

ATOM   4895  H   LYS A 310      26.101   6.982  37.218  1.00 99.99

ATOM   4896  HA  LYS A 310      26.005   5.589  39.743  1.00 99.99

ATOM   4897  HB2 LYS A 310      24.336   5.743  37.746  1.00 99.99

ATOM   4898  HB3 LYS A 310      25.309   4.475  37.003  1.00 99.99

ATOM   4899  HG2 LYS A 310      24.767   3.016  39.004  1.00 99.99

ATOM   4900  HG3 LYS A 310      23.772   4.352  39.628  1.00 99.99

ATOM   4901  HD2 LYS A 310      22.535   4.276  37.342  1.00 99.99

ATOM   4902  HD3 LYS A 310      23.403   2.769  37.047  1.00 99.99

ATOM   4903  HE2 LYS A 310      22.296   1.801  39.198  1.00 99.99

ATOM   4904  HE3 LYS A 310      21.392   2.297  37.706  1.00 99.99

ATOM   4905  HZ1 LYS A 310      20.243   2.949  39.792  1.00 99.99

ATOM   4906  HZ2 LYS A 310      20.649   4.272  38.937  1.00 99.99

ATOM   4907  HZ3 LYS A 310      21.522   3.847  40.255  1.00 99.99

ATOM   4908  N   GLU A 311      27.493   3.474  39.470  1.00  0.00

ATOM   4909  CA  GLU A 311      28.587   2.486  39.500  1.00  0.00

ATOM   4910  C   GLU A 311      28.503   1.426  38.384  1.00  0.00

ATOM   4911  O   GLU A 311      27.418   0.969  38.017  1.00  0.00

ATOM   4912  CB  GLU A 311      28.636   1.764  40.856  1.00  0.00

ATOM   4913  CG  GLU A 311      28.849   2.711  42.046  1.00  0.00

ATOM   4914  CD  GLU A 311      29.350   1.957  43.295  1.00  0.00

ATOM   4915  OE1 GLU A 311      30.311   2.435  43.948  1.00  0.00

ATOM   4916  OE2 GLU A 311      28.785   0.892  43.651  1.00  0.00

ATOM   4917  H   GLU A 311      26.744   3.377  40.138  1.00 99.99

ATOM   4918  HA  GLU A 311      29.533   3.018  39.378  1.00 99.99

ATOM   4919  HB2 GLU A 311      27.715   1.197  41.003  1.00 99.99

ATOM   4920  HB3 GLU A 311      29.470   1.061  40.827  1.00 99.99

ATOM   4921  HG2 GLU A 311      29.580   3.471  41.764  1.00 99.99

ATOM   4922  HG3 GLU A 311      27.907   3.216  42.275  1.00 99.99

ATOM   4923  N   ASP A 312      29.673   0.986  37.900  1.00  0.00

ATOM   4924  CA  ASP A 312      29.869  -0.187  37.027  1.00  0.00

ATOM   4925  C   ASP A 312      29.000  -0.228  35.743  1.00  0.00

ATOM   4926  O   ASP A 312      28.496  -1.281  35.336  1.00  0.00

ATOM   4927  CB  ASP A 312      29.787  -1.463  37.890  1.00  0.00

ATOM   4928  CG  ASP A 312      30.372  -2.724  37.227  1.00  0.00

ATOM   4929  OD1 ASP A 312      31.235  -2.619  36.319  1.00  0.00

ATOM   4930  OD2 ASP A 312      30.008  -3.845  37.659  1.00  0.00

ATOM   4931  H   ASP A 312      30.515   1.426  38.248  1.00 99.99

ATOM   4932  HA  ASP A 312      30.897  -0.115  36.668  1.00 99.99

ATOM   4933  HB2 ASP A 312      30.345  -1.290  38.813  1.00 99.99

ATOM   4934  HB3 ASP A 312      28.746  -1.640  38.165  1.00 99.99

HETATM 4935  N   CYX A 313      28.807   0.927  35.098  1.00  0.00

HETATM 4936  CA  CYX A 313      28.103   1.038  33.814  1.00  0.00

HETATM 4937  C   CYX A 313      28.944   0.495  32.639  1.00  0.00

HETATM 4938  O   CYX A 313      30.159   0.714  32.580  1.00  0.00

HETATM 4939  CB  CYX A 313      27.756   2.512  33.541  1.00  0.00

HETATM 4940  HB2 CYX A 313      28.687   3.063  33.397  1.00  0.00

HETATM 4941  HB3 CYX A 313      27.193   2.571  32.606  1.00  0.00

HETATM 4942  SG  CYX A 313      26.800   3.355  34.831  1.00  0.00

HETATM 4943  H   CYX A 313      29.210   1.764  35.494  1.00  0.00

HETATM 4944  HA  CYX A 313      27.172   0.471  33.872  1.00  0.00

ATOM   4945  H   CYX A 313      29.210   1.764  35.494  1.00 99.99

ATOM   4946  HA  CYX A 313      27.172   0.471  33.872  1.00 99.99

ATOM   4947  HB2 CYX A 313      28.687   3.063  33.397  1.00 99.99

ATOM   4948  HB3 CYX A 313      27.193   2.571  32.606  1.00 99.99

ATOM   4949  N   PHE A 314      28.296  -0.143  31.656  1.00  0.00

ATOM   4950  CA  PHE A 314      28.925  -0.475  30.369  1.00  0.00

ATOM   4951  C   PHE A 314      29.208   0.815  29.571  1.00  0.00

ATOM   4952  O   PHE A 314      28.449   1.786  29.658  1.00  0.00

ATOM   4953  CB  PHE A 314      28.028  -1.434  29.565  1.00  0.00

ATOM   4954  CG  PHE A 314      28.474  -1.660  28.127  1.00  0.00

ATOM   4955  CD1 PHE A 314      29.608  -2.450  27.850  1.00  0.00

ATOM   4956  CD2 PHE A 314      27.780  -1.046  27.064  1.00  0.00

ATOM   4957  CE1 PHE A 314      30.035  -2.635  26.522  1.00  0.00

ATOM   4958  CE2 PHE A 314      28.211  -1.227  25.736  1.00  0.00

ATOM   4959  CZ  PHE A 314      29.332  -2.030  25.463  1.00  0.00

ATOM   4960  H   PHE A 314      27.308  -0.325  31.764  1.00 99.99

ATOM   4961  HA  PHE A 314      29.876  -0.977  30.556  1.00 99.99

ATOM   4962  HB2 PHE A 314      27.994  -2.398  30.076  1.00 99.99

ATOM   4963  HB3 PHE A 314      27.012  -1.037  29.553  1.00 99.99

ATOM   4964  HD1 PHE A 314      30.158  -2.914  28.659  1.00 99.99

ATOM   4965  HE1 PHE A 314      30.909  -3.237  26.313  1.00 99.99

ATOM   4966  HZ  PHE A 314      29.659  -2.176  24.443  1.00 99.99

ATOM   4967  HE2 PHE A 314      27.672  -0.758  24.924  1.00 99.99

ATOM   4968  HD2 PHE A 314      26.917  -0.426  27.263  1.00 99.99

ATOM   4969  N   ARG A 315      30.295   0.824  28.786  1.00  0.00

ATOM   4970  CA  ARG A 315      30.671   1.936  27.897  1.00  0.00

ATOM   4971  C   ARG A 315      30.653   1.510  26.426  1.00  0.00

ATOM   4972  O   ARG A 315      31.342   0.569  26.032  1.00  0.00

ATOM   4973  CB  ARG A 315      32.040   2.501  28.309  1.00  0.00

ATOM   4974  CG  ARG A 315      31.935   3.399  29.550  1.00  0.00

ATOM   4975  CD  ARG A 315      33.305   3.947  29.968  1.00  0.00

ATOM   4976  NE  ARG A 315      33.201   4.772  31.185  1.00  0.00

ATOM   4977  CZ  ARG A 315      32.854   6.046  31.244  1.00  0.00

ATOM   4978  NH1 ARG A 315      32.632   6.641  32.372  1.00  0.00

ATOM   4979  NH2 ARG A 315      32.672   6.794  30.204  1.00  0.00

ATOM   4980  H   ARG A 315      30.853  -0.019  28.741  1.00 99.99

ATOM   4981  HA  ARG A 315      29.937   2.735  27.997  1.00 99.99

ATOM   4982  HB2 ARG A 315      32.739   1.683  28.498  1.00 99.99

ATOM   4983  HB3 ARG A 315      32.431   3.097  27.489  1.00 99.99

ATOM   4984  HG2 ARG A 315      31.273   4.236  29.323  1.00 99.99

ATOM   4985  HG3 ARG A 315      31.513   2.828  30.378  1.00 99.99

ATOM   4986  HD2 ARG A 315      33.982   3.111  30.155  1.00 99.99

ATOM   4987  HD3 ARG A 315      33.722   4.540  29.156  1.00 99.99

ATOM   4988  HE  ARG A 315      33.345   4.301  32.067  1.00 99.99

ATOM   4989 HH11 ARG A 315      32.718   6.166  33.253  1.00 99.99

ATOM   4990 HH12 ARG A 315      32.229   7.579  32.307  1.00 99.99

ATOM   4991 HH21 ARG A 315      32.867   6.465  29.270  1.00 99.99

ATOM   4992 HH22 ARG A 315      32.273   7.718  30.373  1.00 99.99

ATOM   4993  N   TYR A 316      29.915   2.262  25.612  1.00  0.00

ATOM   4994  CA  TYR A 316      29.883   2.131  24.155  1.00  0.00

ATOM   4995  C   TYR A 316      31.161   2.739  23.562  1.00  0.00

ATOM   4996  O   TYR A 316      31.422   3.932  23.735  1.00  0.00

ATOM   4997  CB  TYR A 316      28.633   2.834  23.604  1.00  0.00

ATOM   4998  CG  TYR A 316      27.326   2.105  23.869  1.00  0.00

ATOM   4999  CD1 TYR A 316      26.671   2.238  25.109  1.00  0.00

ATOM   5000  CD2 TYR A 316      26.751   1.311  22.856  1.00  0.00

ATOM   5001  CE1 TYR A 316      25.432   1.604  25.324  1.00  0.00

ATOM   5002  CE2 TYR A 316      25.507   0.681  23.067  1.00  0.00

ATOM   5003  CZ  TYR A 316      24.837   0.840  24.297  1.00  0.00

ATOM   5004  OH  TYR A 316      23.618   0.268  24.490  1.00  0.00

ATOM   5005  H   TYR A 316      29.412   3.043  26.020  1.00 99.99

ATOM   5006  HA  TYR A 316      29.831   1.075  23.881  1.00 99.99

ATOM   5007  HB2 TYR A 316      28.566   3.839  24.024  1.00 99.99

ATOM   5008  HB3 TYR A 316      28.747   2.948  22.525  1.00 99.99

ATOM   5009  HD1 TYR A 316      27.104   2.847  25.892  1.00 99.99

ATOM   5010  HE1 TYR A 316      24.928   1.712  26.269  1.00 99.99

ATOM   5011  HH  TYR A 316      23.182   0.576  25.302  1.00 99.99

ATOM   5012  HE2 TYR A 316      25.047   0.092  22.288  1.00 99.99

ATOM   5013  HD2 TYR A 316      27.253   1.209  21.905  1.00 99.99

ATOM   5014  N   TYR A 317      31.965   1.920  22.885  1.00  0.00

ATOM   5015  CA  TYR A 317      33.235   2.329  22.275  1.00  0.00

ATOM   5016  C   TYR A 317      33.045   2.913  20.861  1.00  0.00

ATOM   5017  O   TYR A 317      31.967   2.819  20.275  1.00  0.00

ATOM   5018  CB  TYR A 317      34.211   1.138  22.285  1.00  0.00

ATOM   5019  CG  TYR A 317      34.800   0.830  23.648  1.00  0.00

ATOM   5020  CD1 TYR A 317      34.356  -0.281  24.393  1.00  0.00

ATOM   5021  CD2 TYR A 317      35.826   1.652  24.154  1.00  0.00

ATOM   5022  CE1 TYR A 317      34.942  -0.573  25.641  1.00  0.00

ATOM   5023  CE2 TYR A 317      36.415   1.362  25.399  1.00  0.00

ATOM   5024  CZ  TYR A 317      35.976   0.249  26.147  1.00  0.00

ATOM   5025  OH  TYR A 317      36.565  -0.036  27.343  1.00  0.00

ATOM   5026  H   TYR A 317      31.677   0.957  22.775  1.00 99.99

ATOM   5027  HA  TYR A 317      33.674   3.113  22.889  1.00 99.99

ATOM   5028  HB2 TYR A 317      33.712   0.249  21.900  1.00 99.99

ATOM   5029  HB3 TYR A 317      35.047   1.352  21.618  1.00 99.99

ATOM   5030  HD1 TYR A 317      33.568  -0.916  24.008  1.00 99.99

ATOM   5031  HE1 TYR A 317      34.603  -1.427  26.209  1.00 99.99

ATOM   5032  HH  TYR A 317      36.188  -0.827  27.768  1.00 99.99

ATOM   5033  HE2 TYR A 317      37.207   1.987  25.786  1.00 99.99

ATOM   5034  HD2 TYR A 317      36.171   2.503  23.582  1.00 99.99

ATOM   5035  N   SER A 318      34.101   3.502  20.293  1.00  0.00

ATOM   5036  CA  SER A 318      34.174   3.943  18.889  1.00  0.00

ATOM   5037  C   SER A 318      35.440   3.430  18.197  1.00  0.00

ATOM   5038  O   SER A 318      36.505   3.345  18.812  1.00  0.00

ATOM   5039  CB  SER A 318      34.075   5.470  18.804  1.00  0.00

ATOM   5040  OG  SER A 318      34.280   5.943  17.485  1.00  0.00

ATOM   5041  H   SER A 318      34.940   3.594  20.851  1.00 99.99

ATOM   5042  HA  SER A 318      33.326   3.528  18.346  1.00 99.99

ATOM   5043  HB2 SER A 318      33.090   5.786  19.152  1.00 99.99

ATOM   5044  HB3 SER A 318      34.839   5.908  19.445  1.00 99.99

ATOM   5045  HG  SER A 318      33.559   5.621  16.912  1.00 99.99

ATOM   5046  N   SER A 319      35.317   3.075  16.917  1.00  0.00

ATOM   5047  CA  SER A 319      36.401   2.528  16.090  1.00  0.00

ATOM   5048  C   SER A 319      37.122   3.596  15.258  1.00  0.00

ATOM   5049  O   SER A 319      38.337   3.503  15.071  1.00  0.00

ATOM   5050  CB  SER A 319      35.813   1.459  15.157  1.00  0.00

ATOM   5051  OG  SER A 319      34.645   1.934  14.499  1.00  0.00

ATOM   5052  H   SER A 319      34.414   3.183  16.463  1.00 99.99

ATOM   5053  HA  SER A 319      37.143   2.042  16.725  1.00 99.99

ATOM   5054  HB2 SER A 319      36.561   1.170  14.415  1.00 99.99

ATOM   5055  HB3 SER A 319      35.553   0.577  15.741  1.00 99.99

ATOM   5056  HG  SER A 319      34.215   1.182  14.045  1.00 99.99

ATOM   5057  N   GLU A 320      36.405   4.615  14.771  1.00  0.00

ATOM   5058  CA  GLU A 320      36.908   5.596  13.796  1.00  0.00

ATOM   5059  C   GLU A 320      36.074   6.890  13.760  1.00  0.00

ATOM   5060  O   GLU A 320      34.866   6.884  14.011  1.00  0.00

ATOM   5061  CB  GLU A 320      36.992   4.952  12.393  1.00  0.00

ATOM   5062  CG  GLU A 320      35.659   4.374  11.878  1.00  0.00

ATOM   5063  CD  GLU A 320      35.803   3.434  10.661  1.00  0.00

ATOM   5064  OE1 GLU A 320      34.850   3.384   9.846  1.00  0.00

ATOM   5065  OE2 GLU A 320      36.846   2.755  10.497  1.00  0.00

ATOM   5066  H   GLU A 320      35.418   4.638  14.984  1.00 99.99

ATOM   5067  HA  GLU A 320      37.920   5.880  14.089  1.00 99.99

ATOM   5068  HB2 GLU A 320      37.351   5.695  11.680  1.00 99.99

ATOM   5069  HB3 GLU A 320      37.737   4.159  12.441  1.00 99.99

ATOM   5070  HG2 GLU A 320      35.181   3.799  12.668  1.00 99.99

ATOM   5071  HG3 GLU A 320      34.996   5.204  11.626  1.00 99.99

ATOM   5072  N   TYR A 321      36.724   8.003  13.406  1.00  0.00

ATOM   5073  CA  TYR A 321      36.140   9.347  13.287  1.00  0.00

ATOM   5074  C   TYR A 321      36.701  10.081  12.057  1.00  0.00

ATOM   5075  O   TYR A 321      37.861   9.888  11.695  1.00  0.00

ATOM   5076  CB  TYR A 321      36.301  10.111  14.611  1.00  0.00

ATOM   5077  CG  TYR A 321      37.561   9.814  15.409  1.00  0.00

ATOM   5078  CD1 TYR A 321      38.777  10.449  15.090  1.00  0.00

ATOM   5079  CD2 TYR A 321      37.508   8.915  16.493  1.00  0.00

ATOM   5080  CE1 TYR A 321      39.908  10.255  15.910  1.00  0.00

ATOM   5081  CE2 TYR A 321      38.635   8.726  17.315  1.00  0.00

ATOM   5082  CZ  TYR A 321      39.831   9.413  17.038  1.00  0.00

ATOM   5083  OH  TYR A 321      40.905   9.299  17.866  1.00  0.00

ATOM   5084  H   TYR A 321      37.716   7.934  13.211  1.00 99.99

ATOM   5085  HA  TYR A 321      35.073   9.239  13.104  1.00 99.99

ATOM   5086  HB2 TYR A 321      36.235  11.185  14.425  1.00 99.99

ATOM   5087  HB3 TYR A 321      35.446   9.855  15.238  1.00 99.99

ATOM   5088  HD1 TYR A 321      38.833  11.098  14.227  1.00 99.99

ATOM   5089  HE1 TYR A 321      40.846  10.739  15.684  1.00 99.99

ATOM   5090  HH  TYR A 321      40.941   8.422  18.293  1.00 99.99

ATOM   5091  HE2 TYR A 321      38.577   8.070  18.170  1.00 99.99

ATOM   5092  HD2 TYR A 321      36.592   8.378  16.709  1.00 99.99

HETATM 5093  N   HIE A 322      35.865  10.890  11.390  1.00  0.00

HETATM 5094  CA  HIE A 322      36.126  11.407  10.036  1.00  0.00

HETATM 5095  C   HIE A 322      35.512  12.783   9.705  1.00  0.00

HETATM 5096  O   HIE A 322      34.378  13.070  10.092  1.00  0.00

HETATM 5097  CB  HIE A 322      35.570  10.333   9.085  1.00  0.00

HETATM 5098  HB2 HIE A 322      35.966   9.373   9.409  1.00  0.00

HETATM 5099  HB3 HIE A 322      34.487  10.291   9.197  1.00  0.00

HETATM 5100  CG  HIE A 322      35.890  10.434   7.614  1.00  0.00

HETATM 5101  ND1 HIE A 322      35.191   9.747   6.620  1.00  0.00

HETATM 5102  CE1 HIE A 322      35.851   9.972   5.474  1.00  0.00

HETATM 5103  HE1 HIE A 322      35.564   9.577   4.506  1.00  0.00

HETATM 5104  NE2 HIE A 322      36.928  10.743   5.701  1.00  0.00

HETATM 5105  HE2 HIE A 322      37.580  11.053   4.987  1.00  0.00

HETATM 5106  CD2 HIE A 322      36.978  11.031   7.049  1.00  0.00

HETATM 5107  HD2 HIE A 322      37.736  11.606   7.559  1.00  0.00

HETATM 5108  H   HIE A 322      34.934  11.044  11.773  1.00  0.00

HETATM 5109  HA  HIE A 322      37.196  11.461   9.884  1.00  0.00

ATOM   5110  H   HIE A 322      34.934  11.044  11.773  1.00 99.99

ATOM   5111  HA  HIE A 322      37.196  11.461   9.884  1.00 99.99

ATOM   5112  HB2 HIE A 322      35.966   9.373   9.409  1.00 99.99

ATOM   5113  HB3 HIE A 322      34.487  10.291   9.197  1.00 99.99

ATOM   5114  HE1 HIE A 322      35.564   9.577   4.506  1.00 99.99

ATOM   5115  HE2 HIE A 322      37.580  11.053   4.987  1.00 99.99

ATOM   5116  HD2 HIE A 322      37.736  11.606   7.559  1.00 99.99

ATOM   5117  N   TYR A 323      36.246  13.622   8.962  1.00  0.00

ATOM   5118  CA  TYR A 323      35.721  14.829   8.300  1.00  0.00

ATOM   5119  C   TYR A 323      35.357  14.476   6.856  1.00  0.00

ATOM   5120  O   TYR A 323      36.150  13.858   6.139  1.00  0.00

ATOM   5121  CB  TYR A 323      36.748  15.973   8.310  1.00  0.00

ATOM   5122  CG  TYR A 323      36.406  17.184   7.439  1.00  0.00

ATOM   5123  CD1 TYR A 323      36.732  17.174   6.068  1.00  0.00

ATOM   5124  CD2 TYR A 323      35.810  18.337   7.992  1.00  0.00

ATOM   5125  CE1 TYR A 323      36.462  18.291   5.255  1.00  0.00

ATOM   5126  CE2 TYR A 323      35.595  19.481   7.193  1.00  0.00

ATOM   5127  CZ  TYR A 323      35.903  19.453   5.817  1.00  0.00

ATOM   5128  OH  TYR A 323      35.725  20.551   5.032  1.00  0.00

ATOM   5129  H   TYR A 323      37.197  13.362   8.741  1.00 99.99

ATOM   5130  HA  TYR A 323      34.822  15.174   8.812  1.00 99.99

ATOM   5131  HB2 TYR A 323      36.874  16.294   9.338  1.00 99.99

ATOM   5132  HB3 TYR A 323      37.708  15.581   7.973  1.00 99.99

ATOM   5133  HD1 TYR A 323      37.193  16.301   5.630  1.00 99.99

ATOM   5134  HE1 TYR A 323      36.692  18.267   4.201  1.00 99.99

ATOM   5135  HH  TYR A 323      35.093  21.198   5.394  1.00 99.99

ATOM   5136  HE2 TYR A 323      35.219  20.389   7.637  1.00 99.99

ATOM   5137  HD2 TYR A 323      35.544  18.358   9.040  1.00 99.99

ATOM   5138  N   VAL A 324      34.181  14.895   6.393  1.00  0.00

ATOM   5139  CA  VAL A 324      33.700  14.521   5.056  1.00  0.00

ATOM   5140  C   VAL A 324      34.428  15.327   3.976  1.00  0.00

ATOM   5141  O   VAL A 324      34.260  16.539   3.884  1.00  0.00

ATOM   5142  CB  VAL A 324      32.180  14.682   4.945  1.00  0.00

ATOM   5143  CG1 VAL A 324      31.728  14.220   3.564  1.00  0.00

ATOM   5144  CG2 VAL A 324      31.443  13.853   6.005  1.00  0.00

ATOM   5145  H   VAL A 324      33.600  15.475   6.986  1.00 99.99

ATOM   5146  HA  VAL A 324      33.921  13.463   4.900  1.00 99.99

ATOM   5147  HB  VAL A 324      31.910  15.730   5.068  1.00 99.99

ATOM   5148 HG11 VAL A 324      32.105  13.218   3.348  1.00 99.99

ATOM   5149 HG12 VAL A 324      30.651  14.190   3.551  1.00 99.99

ATOM   5150 HG13 VAL A 324      32.057  14.923   2.799  1.00 99.99

ATOM   5151 HG21 VAL A 324      31.713  14.177   7.010  1.00 99.99

ATOM   5152 HG22 VAL A 324      30.369  13.988   5.888  1.00 99.99

ATOM   5153 HG23 VAL A 324      31.687  12.796   5.892  1.00 99.99

ATOM   5154  N   GLY A 325      35.224  14.647   3.147  1.00  0.00

ATOM   5155  CA  GLY A 325      36.159  15.270   2.195  1.00  0.00

ATOM   5156  C   GLY A 325      37.640  15.133   2.583  1.00  0.00

ATOM   5157  O   GLY A 325      38.504  15.627   1.859  1.00  0.00

ATOM   5158  H   GLY A 325      35.250  13.638   3.233  1.00 99.99

ATOM   5159  HA2 GLY A 325      36.029  14.798   1.222  1.00 99.99

ATOM   5160  HA3 GLY A 325      35.936  16.332   2.086  1.00 99.99

ATOM   5161  N   GLY A 326      37.952  14.445   3.692  1.00  0.00

ATOM   5162  CA  GLY A 326      39.324  14.145   4.116  1.00  0.00

ATOM   5163  C   GLY A 326      39.974  15.312   4.861  1.00  0.00

ATOM   5164  O   GLY A 326      39.786  15.464   6.068  1.00  0.00

ATOM   5165  H   GLY A 326      37.201  14.121   4.292  1.00 99.99

ATOM   5166  HA2 GLY A 326      39.317  13.279   4.777  1.00 99.99

ATOM   5167  HA3 GLY A 326      39.932  13.893   3.246  1.00 99.99

ATOM   5168  N   PHE A 327      40.756  16.121   4.145  1.00  0.00

ATOM   5169  CA  PHE A 327      41.389  17.332   4.676  1.00  0.00

ATOM   5170  C   PHE A 327      40.368  18.476   4.843  1.00  0.00

ATOM   5171  O   PHE A 327      39.398  18.569   4.085  1.00  0.00

ATOM   5172  CB  PHE A 327      42.560  17.717   3.760  1.00  0.00

ATOM   5173  CG  PHE A 327      42.179  18.243   2.387  1.00  0.00

ATOM   5174  CD1 PHE A 327      41.890  19.609   2.213  1.00  0.00

ATOM   5175  CD2 PHE A 327      42.128  17.373   1.279  1.00  0.00

ATOM   5176  CE1 PHE A 327      41.541  20.103   0.943  1.00  0.00

ATOM   5177  CE2 PHE A 327      41.786  17.870   0.007  1.00  0.00

ATOM   5178  CZ  PHE A 327      41.494  19.235  -0.161  1.00  0.00

ATOM   5179  H   PHE A 327      40.801  15.972   3.147  1.00 99.99

ATOM   5180  HA  PHE A 327      41.801  17.102   5.660  1.00 99.99

ATOM   5181  HB2 PHE A 327      43.166  18.465   4.270  1.00 99.99

ATOM   5182  HB3 PHE A 327      43.185  16.838   3.623  1.00 99.99

ATOM   5183  HD1 PHE A 327      41.940  20.283   3.055  1.00 99.99

ATOM   5184  HE1 PHE A 327      41.325  21.155   0.813  1.00 99.99

ATOM   5185  HZ  PHE A 327      41.242  19.619  -1.141  1.00 99.99

ATOM   5186  HE2 PHE A 327      41.753  17.202  -0.843  1.00 99.99

ATOM   5187  HD2 PHE A 327      42.358  16.324   1.398  1.00 99.99

ATOM   5188  N   TYR A 328      40.582  19.371   5.818  1.00  0.00

ATOM   5189  CA  TYR A 328      39.641  20.466   6.091  1.00  0.00

ATOM   5190  C   TYR A 328      39.571  21.437   4.889  1.00  0.00

ATOM   5191  O   TYR A 328      40.562  22.059   4.505  1.00  0.00

ATOM   5192  CB  TYR A 328      39.982  21.153   7.430  1.00  0.00

ATOM   5193  CG  TYR A 328      39.059  22.270   7.923  1.00  0.00

ATOM   5194  CD1 TYR A 328      37.807  22.546   7.329  1.00  0.00

ATOM   5195  CD2 TYR A 328      39.487  23.085   8.990  1.00  0.00

ATOM   5196  CE1 TYR A 328      37.065  23.679   7.705  1.00  0.00

ATOM   5197  CE2 TYR A 328      38.719  24.189   9.412  1.00  0.00

ATOM   5198  CZ  TYR A 328      37.512  24.503   8.756  1.00  0.00

ATOM   5199  OH  TYR A 328      36.787  25.596   9.126  1.00  0.00

ATOM   5200  H   TYR A 328      41.409  19.289   6.394  1.00 99.99

ATOM   5201  HA  TYR A 328      38.658  20.011   6.216  1.00 99.99

ATOM   5202  HB2 TYR A 328      40.022  20.387   8.203  1.00 99.99

ATOM   5203  HB3 TYR A 328      40.991  21.562   7.353  1.00 99.99

ATOM   5204  HD1 TYR A 328      37.403  21.911   6.564  1.00 99.99

ATOM   5205  HE1 TYR A 328      36.155  23.923   7.178  1.00 99.99

ATOM   5206  HH  TYR A 328      35.924  25.638   8.683  1.00 99.99

ATOM   5207  HE2 TYR A 328      39.066  24.825  10.213  1.00 99.99

ATOM   5208  HD2 TYR A 328      40.426  22.870   9.476  1.00 99.99

ATOM   5209  N   GLY A 329      38.381  21.538   4.286  1.00  0.00

ATOM   5210  CA  GLY A 329      38.045  22.392   3.143  1.00  0.00

ATOM   5211  C   GLY A 329      37.688  21.620   1.863  1.00  0.00

ATOM   5212  O   GLY A 329      37.208  22.230   0.907  1.00  0.00

ATOM   5213  H   GLY A 329      37.626  20.967   4.651  1.00 99.99

ATOM   5214  HA2 GLY A 329      37.184  23.002   3.420  1.00 99.99

ATOM   5215  HA3 GLY A 329      38.876  23.060   2.919  1.00 99.99

ATOM   5216  N   GLY A 330      37.880  20.294   1.831  1.00  0.00

ATOM   5217  CA  GLY A 330      37.580  19.432   0.674  1.00  0.00

ATOM   5218  C   GLY A 330      36.106  19.005   0.514  1.00  0.00

ATOM   5219  O   GLY A 330      35.791  18.212  -0.376  1.00  0.00

ATOM   5220  H   GLY A 330      38.323  19.855   2.632  1.00 99.99

ATOM   5221  HA2 GLY A 330      37.886  19.942  -0.240  1.00 99.99

ATOM   5222  HA3 GLY A 330      38.179  18.525   0.761  1.00 99.99

ATOM   5223  N   CYS A 331      35.206  19.472   1.387  1.00  0.00

ATOM   5224  CA  CYS A 331      33.820  19.000   1.504  1.00  0.00

ATOM   5225  C   CYS A 331      32.867  19.483   0.382  1.00  0.00

ATOM   5226  O   CYS A 331      33.026  20.581  -0.163  1.00  0.00

ATOM   5227  CB  CYS A 331      33.307  19.444   2.880  1.00  0.00

ATOM   5228  SG  CYS A 331      31.820  18.522   3.351  1.00  0.00

ATOM   5229  H   CYS A 331      35.523  20.145   2.068  1.00 99.99

ATOM   5230  HA  CYS A 331      33.835  17.909   1.482  1.00 99.99

ATOM   5231  HB2 CYS A 331      34.071  19.252   3.632  1.00 99.99

ATOM   5232  HB3 CYS A 331      33.092  20.514   2.861  1.00 99.99

ATOM   5233  HG  CYS A 331      32.494  17.426   3.738  1.00 99.99

ATOM   5234  N   ASN A 332      31.843  18.678   0.065  1.00  0.00

ATOM   5235  CA  ASN A 332      30.709  19.058  -0.787  1.00  0.00

ATOM   5236  C   ASN A 332      29.483  18.156  -0.540  1.00  0.00

ATOM   5237  O   ASN A 332      29.586  17.084   0.056  1.00  0.00

ATOM   5238  CB  ASN A 332      31.128  19.059  -2.279  1.00  0.00

ATOM   5239  CG  ASN A 332      30.543  20.244  -3.033  1.00  0.00

ATOM   5240  OD1 ASN A 332      29.725  20.100  -3.930  1.00  0.00

ATOM   5241  ND2 ASN A 332      30.902  21.453  -2.657  1.00  0.00

ATOM   5242  H   ASN A 332      31.747  17.805   0.568  1.00 99.99

ATOM   5243  HA  ASN A 332      30.410  20.067  -0.494  1.00 99.99

ATOM   5244  HB2 ASN A 332      32.212  19.123  -2.371  1.00 99.99

ATOM   5245  HB3 ASN A 332      30.811  18.134  -2.765  1.00 99.99

ATOM   5246 HD21 ASN A 332      30.512  22.249  -3.141  1.00 99.99

ATOM   5247 HD22 ASN A 332      31.585  21.571  -1.920  1.00 99.99

ATOM   5248  N   GLU A 333      28.320  18.580  -1.039  1.00  0.00

ATOM   5249  CA  GLU A 333      27.008  17.948  -0.825  1.00  0.00

ATOM   5250  C   GLU A 333      26.963  16.463  -1.219  1.00  0.00

ATOM   5251  O   GLU A 333      26.503  15.631  -0.438  1.00  0.00

ATOM   5252  CB  GLU A 333      25.991  18.811  -1.594  1.00  0.00

ATOM   5253  CG  GLU A 333      24.545  18.307  -1.655  1.00  0.00

ATOM   5254  CD  GLU A 333      24.139  17.501  -2.904  1.00  0.00

ATOM   5255  OE1 GLU A 333      24.979  17.165  -3.769  1.00  0.00

ATOM   5256  OE2 GLU A 333      22.926  17.191  -3.011  1.00  0.00

ATOM   5257  H   GLU A 333      28.322  19.451  -1.552  1.00 99.99

ATOM   5258  HA  GLU A 333      26.764  17.997   0.238  1.00 99.99

ATOM   5259  HB2 GLU A 333      25.968  19.777  -1.086  1.00 99.99

ATOM   5260  HB3 GLU A 333      26.353  19.001  -2.605  1.00 99.99

ATOM   5261  HG2 GLU A 333      24.309  17.744  -0.751  1.00 99.99

ATOM   5262  HG3 GLU A 333      23.935  19.204  -1.661  1.00 99.99

ATOM   5263  N   ALA A 334      27.533  16.113  -2.374  1.00  0.00

ATOM   5264  CA  ALA A 334      27.656  14.741  -2.873  1.00  0.00

ATOM   5265  C   ALA A 334      28.350  13.811  -1.856  1.00  0.00

ATOM   5266  O   ALA A 334      27.894  12.699  -1.580  1.00  0.00

ATOM   5267  CB  ALA A 334      28.451  14.844  -4.186  1.00  0.00

ATOM   5268  H   ALA A 334      27.839  16.859  -2.983  1.00 99.99

ATOM   5269  HA  ALA A 334      26.667  14.336  -3.087  1.00 99.99

ATOM   5270  HB1 ALA A 334      28.645  13.858  -4.603  1.00 99.99

ATOM   5271  HB2 ALA A 334      27.885  15.421  -4.918  1.00 99.99

ATOM   5272  HB3 ALA A 334      29.409  15.337  -4.014  1.00 99.99

ATOM   5273  N   LEU A 335      29.442  14.298  -1.263  1.00  0.00

ATOM   5274  CA  LEU A 335      30.267  13.578  -0.294  1.00  0.00

ATOM   5275  C   LEU A 335      29.561  13.488   1.069  1.00  0.00

ATOM   5276  O   LEU A 335      29.571  12.436   1.701  1.00  0.00

ATOM   5277  CB  LEU A 335      31.645  14.270  -0.201  1.00  0.00

ATOM   5278  CG  LEU A 335      32.604  14.084  -1.401  1.00  0.00

ATOM   5279  CD1 LEU A 335      32.033  14.435  -2.778  1.00  0.00

ATOM   5280  CD2 LEU A 335      33.822  14.983  -1.185  1.00  0.00

ATOM   5281  H   LEU A 335      29.700  15.252  -1.485  1.00 99.99

ATOM   5282  HA  LEU A 335      30.418  12.557  -0.642  1.00 99.99

ATOM   5283  HB2 LEU A 335      31.491  15.335  -0.025  1.00 99.99

ATOM   5284  HB3 LEU A 335      32.159  13.867   0.673  1.00 99.99

ATOM   5285  HG  LEU A 335      32.936  13.047  -1.428  1.00 99.99

ATOM   5286 HD11 LEU A 335      31.618  15.443  -2.771  1.00 99.99

ATOM   5287 HD12 LEU A 335      32.820  14.385  -3.532  1.00 99.99

ATOM   5288 HD13 LEU A 335      31.267  13.711  -3.057  1.00 99.99

ATOM   5289 HD21 LEU A 335      34.339  14.681  -0.276  1.00 99.99

ATOM   5290 HD22 LEU A 335      34.513  14.889  -2.024  1.00 99.99

ATOM   5291 HD23 LEU A 335      33.513  16.026  -1.097  1.00 99.99

ATOM   5292  N   MET A 336      28.880  14.554   1.508  1.00  0.00

ATOM   5293  CA  MET A 336      28.047  14.529   2.726  1.00  0.00

ATOM   5294  C   MET A 336      26.927  13.492   2.631  1.00  0.00

ATOM   5295  O   MET A 336      26.664  12.769   3.591  1.00  0.00

ATOM   5296  CB  MET A 336      27.492  15.930   3.011  1.00  0.00

ATOM   5297  CG  MET A 336      28.590  16.909   3.442  1.00  0.00

ATOM   5298  SD  MET A 336      28.066  18.646   3.456  1.00  0.00

ATOM   5299  CE  MET A 336      26.862  18.628   4.810  1.00  0.00

ATOM   5300  H   MET A 336      28.921  15.409   0.958  1.00 99.99

ATOM   5301  HA  MET A 336      28.642  14.229   3.584  1.00 99.99

ATOM   5302  HB2 MET A 336      27.016  16.312   2.111  1.00 99.99

ATOM   5303  HB3 MET A 336      26.747  15.867   3.805  1.00 99.99

ATOM   5304  HG2 MET A 336      28.949  16.633   4.435  1.00 99.99

ATOM   5305  HG3 MET A 336      29.428  16.826   2.751  1.00 99.99

ATOM   5306  HE1 MET A 336      27.355  18.310   5.729  1.00 99.99

ATOM   5307  HE2 MET A 336      26.456  19.629   4.949  1.00 99.99

ATOM   5308  HE3 MET A 336      26.045  17.943   4.577  1.00 99.99

ATOM   5309  N   LYS A 337      26.311  13.352   1.455  1.00  0.00

ATOM   5310  CA  LYS A 337      25.258  12.358   1.218  1.00  0.00

ATOM   5311  C   LYS A 337      25.784  10.919   1.266  1.00  0.00

ATOM   5312  O   LYS A 337      25.166  10.102   1.942  1.00  0.00

ATOM   5313  CB  LYS A 337      24.527  12.707  -0.084  1.00  0.00

ATOM   5314  CG  LYS A 337      23.721  14.004   0.086  1.00  0.00

ATOM   5315  CD  LYS A 337      23.394  14.660  -1.253  1.00  0.00

ATOM   5316  CE  LYS A 337      22.488  13.824  -2.165  1.00  0.00

ATOM   5317  NZ  LYS A 337      22.284  14.521  -3.469  1.00  0.00

ATOM   5318  H   LYS A 337      26.550  14.004   0.710  1.00 99.99

ATOM   5319  HA  LYS A 337      24.530  12.430   2.030  1.00 99.99

ATOM   5320  HB2 LYS A 337      25.251  12.804  -0.895  1.00 99.99

ATOM   5321  HB3 LYS A 337      23.826  11.916  -0.331  1.00 99.99

ATOM   5322  HG2 LYS A 337      22.800  13.796   0.633  1.00 99.99

ATOM   5323  HG3 LYS A 337      24.292  14.728   0.667  1.00 99.99

ATOM   5324  HD2 LYS A 337      22.893  15.600  -1.027  1.00 99.99

ATOM   5325  HD3 LYS A 337      24.329  14.879  -1.772  1.00 99.99

ATOM   5326  HE2 LYS A 337      22.939  12.839  -2.327  1.00 99.99

ATOM   5327  HE3 LYS A 337      21.532  13.677  -1.651  1.00 99.99

ATOM   5328  HZ1 LYS A 337      23.039  14.329  -4.119  1.00 99.99

ATOM   5329  HZ2 LYS A 337      22.289  15.538  -3.346  1.00 99.99

ATOM   5330  HZ3 LYS A 337      21.410  14.254  -3.913  1.00 99.99

ATOM   5331  N   LEU A 338      26.932  10.603   0.650  1.00  0.00

ATOM   5332  CA  LEU A 338      27.494   9.230   0.669  1.00  0.00

ATOM   5333  C   LEU A 338      27.637   8.680   2.098  1.00  0.00

ATOM   5334  O   LEU A 338      27.307   7.525   2.372  1.00  0.00

ATOM   5335  CB  LEU A 338      28.809   9.159  -0.152  1.00  0.00

ATOM   5336  CG  LEU A 338      30.170   9.324   0.568  1.00  0.00

ATOM   5337  CD1 LEU A 338      30.654   8.081   1.329  1.00  0.00

ATOM   5338  CD2 LEU A 338      31.252   9.646  -0.463  1.00  0.00

ATOM   5339  H   LEU A 338      27.388  11.317   0.093  1.00 99.99

ATOM   5340  HA  LEU A 338      26.778   8.584   0.160  1.00 99.99

ATOM   5341  HB2 LEU A 338      28.829   8.201  -0.676  1.00 99.99

ATOM   5342  HB3 LEU A 338      28.746   9.930  -0.917  1.00 99.99

ATOM   5343  HG  LEU A 338      30.119  10.148   1.265  1.00 99.99

ATOM   5344 HD11 LEU A 338      31.676   8.238   1.668  1.00 99.99

ATOM   5345 HD12 LEU A 338      30.062   7.898   2.219  1.00 99.99

ATOM   5346 HD13 LEU A 338      30.612   7.202   0.687  1.00 99.99

ATOM   5347 HD21 LEU A 338      30.938  10.458  -1.118  1.00 99.99

ATOM   5348 HD22 LEU A 338      32.168   9.949   0.045  1.00 99.99

ATOM   5349 HD23 LEU A 338      31.445   8.764  -1.065  1.00 99.99

ATOM   5350  N   GLU A 339      28.107   9.530   3.016  1.00  0.00

ATOM   5351  CA  GLU A 339      28.274   9.224   4.436  1.00  0.00

ATOM   5352  C   GLU A 339      26.925   9.189   5.193  1.00  0.00

ATOM   5353  O   GLU A 339      26.746   8.344   6.066  1.00  0.00

ATOM   5354  CB  GLU A 339      29.293  10.229   5.003  1.00  0.00

ATOM   5355  CG  GLU A 339      29.469  10.259   6.527  1.00  0.00

ATOM   5356  CD  GLU A 339      30.092   8.994   7.149  1.00  0.00

ATOM   5357  OE1 GLU A 339      30.974   8.358   6.519  1.00  0.00

ATOM   5358  OE2 GLU A 339      29.725   8.663   8.300  1.00  0.00

ATOM   5359  H   GLU A 339      28.367  10.457   2.702  1.00 99.99

ATOM   5360  HA  GLU A 339      28.709   8.227   4.531  1.00 99.99

ATOM   5361  HB2 GLU A 339      30.261  10.033   4.538  1.00 99.99

ATOM   5362  HB3 GLU A 339      28.991  11.231   4.693  1.00 99.99

ATOM   5363  HG2 GLU A 339      30.118  11.103   6.765  1.00 99.99

ATOM   5364  HG3 GLU A 339      28.498  10.454   6.987  1.00 99.99

ATOM   5365  N   LEU A 340      25.962  10.052   4.837  1.00  0.00

ATOM   5366  CA  LEU A 340      24.665  10.182   5.521  1.00  0.00

ATOM   5367  C   LEU A 340      23.859   8.875   5.568  1.00  0.00

ATOM   5368  O   LEU A 340      23.389   8.481   6.635  1.00  0.00

ATOM   5369  CB  LEU A 340      23.849  11.301   4.831  1.00  0.00

ATOM   5370  CG  LEU A 340      22.356  11.401   5.205  1.00  0.00

ATOM   5371  CD1 LEU A 340      22.108  11.538   6.704  1.00  0.00

ATOM   5372  CD2 LEU A 340      21.737  12.614   4.512  1.00  0.00

ATOM   5373  H   LEU A 340      26.154  10.694   4.077  1.00 99.99

ATOM   5374  HA  LEU A 340      24.853  10.479   6.554  1.00 99.99

ATOM   5375  HB2 LEU A 340      24.335  12.259   5.020  1.00 99.99

ATOM   5376  HB3 LEU A 340      23.871  11.123   3.760  1.00 99.99

ATOM   5377  HG  LEU A 340      21.840  10.511   4.848  1.00 99.99

ATOM   5378 HD11 LEU A 340      22.615  12.418   7.085  1.00 99.99

ATOM   5379 HD12 LEU A 340      21.039  11.610   6.889  1.00 99.99

ATOM   5380 HD13 LEU A 340      22.486  10.678   7.248  1.00 99.99

ATOM   5381 HD21 LEU A 340      21.989  12.611   3.449  1.00 99.99

ATOM   5382 HD22 LEU A 340      20.653  12.575   4.615  1.00 99.99

ATOM   5383 HD23 LEU A 340      22.104  13.538   4.958  1.00 99.99

ATOM   5384  N   VAL A 341      23.629   8.220   4.424  1.00  0.00

ATOM   5385  CA  VAL A 341      22.683   7.090   4.400  1.00  0.00

ATOM   5386  C   VAL A 341      23.347   5.781   4.831  1.00  0.00

ATOM   5387  O   VAL A 341      22.978   5.240   5.870  1.00  0.00

ATOM   5388  CB  VAL A 341      21.894   6.998   3.083  1.00  0.00

ATOM   5389  CG1 VAL A 341      20.922   5.814   3.078  1.00  0.00

ATOM   5390  CG2 VAL A 341      21.087   8.288   2.875  1.00  0.00

ATOM   5391  H   VAL A 341      24.037   8.571   3.565  1.00 99.99

ATOM   5392  HA  VAL A 341      21.921   7.285   5.151  1.00 99.99

ATOM   5393  HB  VAL A 341      22.591   6.881   2.261  1.00 99.99

ATOM   5394 HG11 VAL A 341      20.244   5.880   3.929  1.00 99.99

ATOM   5395 HG12 VAL A 341      20.336   5.821   2.159  1.00 99.99

ATOM   5396 HG13 VAL A 341      21.468   4.872   3.121  1.00 99.99

ATOM   5397 HG21 VAL A 341      21.753   9.120   2.646  1.00 99.99

ATOM   5398 HG22 VAL A 341      20.512   8.526   3.772  1.00 99.99

ATOM   5399 HG23 VAL A 341      20.393   8.167   2.044  1.00 99.99

HETATM 5400  N   HIE A 342      24.341   5.286   4.086  1.00  0.00

HETATM 5401  CA  HIE A 342      24.900   3.942   4.320  1.00  0.00

HETATM 5402  C   HIE A 342      25.784   3.832   5.572  1.00  0.00

HETATM 5403  O   HIE A 342      25.677   2.850   6.309  1.00  0.00

HETATM 5404  CB  HIE A 342      25.598   3.426   3.049  1.00  0.00

HETATM 5405  HB2 HIE A 342      25.706   4.225   2.315  1.00  0.00

HETATM 5406  HB3 HIE A 342      26.598   3.068   3.297  1.00  0.00

HETATM 5407  CG  HIE A 342      24.819   2.292   2.424  1.00  0.00

HETATM 5408  ND1 HIE A 342      23.480   2.358   2.019  1.00  0.00

HETATM 5409  CE1 HIE A 342      23.152   1.114   1.631  1.00  0.00

HETATM 5410  HE1 HIE A 342      22.170   0.812   1.283  1.00  0.00

HETATM 5411  NE2 HIE A 342      24.208   0.289   1.754  1.00  0.00

HETATM 5412  HE2 HIE A 342      24.201  -0.703   1.544  1.00  0.00

HETATM 5413  CD2 HIE A 342      25.268   1.014   2.258  1.00  0.00

HETATM 5414  HD2 HIE A 342      26.253   0.641   2.511  1.00  0.00

HETATM 5415  H   HIE A 342      24.631   5.793   3.261  1.00  0.00

HETATM 5416  HA  HIE A 342      24.061   3.274   4.522  1.00  0.00

ATOM   5417  H   HIE A 342      24.631   5.793   3.261  1.00 99.99

ATOM   5418  HA  HIE A 342      24.061   3.274   4.522  1.00 99.99

ATOM   5419  HB2 HIE A 342      25.706   4.225   2.315  1.00 99.99

ATOM   5420  HB3 HIE A 342      26.598   3.068   3.297  1.00 99.99

ATOM   5421  HE1 HIE A 342      22.170   0.812   1.283  1.00 99.99

ATOM   5422  HE2 HIE A 342      24.201  -0.703   1.544  1.00 99.99

ATOM   5423  HD2 HIE A 342      26.253   0.641   2.511  1.00 99.99

HETATM 5424  N   HIE A 343      26.630   4.834   5.842  1.00  0.00

HETATM 5425  CA  HIE A 343      27.349   4.946   7.125  1.00  0.00

HETATM 5426  C   HIE A 343      26.459   5.449   8.272  1.00  0.00

HETATM 5427  O   HIE A 343      26.731   5.155   9.437  1.00  0.00

HETATM 5428  CB  HIE A 343      28.622   5.782   6.955  1.00  0.00

HETATM 5429  HB2 HIE A 343      28.493   6.538   6.185  1.00  0.00

HETATM 5430  HB3 HIE A 343      28.839   6.284   7.892  1.00  0.00

HETATM 5431  CG  HIE A 343      29.796   4.908   6.609  1.00  0.00

HETATM 5432  ND1 HIE A 343      30.544   4.171   7.533  1.00  0.00

HETATM 5433  CE1 HIE A 343      31.303   3.335   6.806  1.00  0.00

HETATM 5434  HE1 HIE A 343      31.966   2.584   7.220  1.00  0.00

HETATM 5435  NE2 HIE A 343      31.086   3.526   5.493  1.00  0.00

HETATM 5436  HE2 HIE A 343      31.497   2.973   4.747  1.00  0.00

HETATM 5437  CD2 HIE A 343      30.131   4.509   5.348  1.00  0.00

HETATM 5438  HD2 HIE A 343      29.662   4.836   4.429  1.00  0.00

HETATM 5439  H   HIE A 343      26.691   5.602   5.186  1.00  0.00

HETATM 5440  HA  HIE A 343      27.666   3.948   7.436  1.00  0.00

ATOM   5441  H   HIE A 343      26.691   5.602   5.186  1.00 99.99

ATOM   5442  HA  HIE A 343      27.666   3.948   7.436  1.00 99.99

ATOM   5443  HB2 HIE A 343      28.493   6.538   6.185  1.00 99.99

ATOM   5444  HB3 HIE A 343      28.839   6.284   7.892  1.00 99.99

ATOM   5445  HE1 HIE A 343      31.966   2.584   7.220  1.00 99.99

ATOM   5446  HE2 HIE A 343      31.497   2.973   4.747  1.00 99.99

ATOM   5447  HD2 HIE A 343      29.662   4.836   4.429  1.00 99.99

ATOM   5448  N   GLY A 344      25.369   6.145   7.947  1.00  0.00

ATOM   5449  CA  GLY A 344      24.349   6.611   8.886  1.00  0.00

ATOM   5450  C   GLY A 344      24.568   8.049   9.385  1.00  0.00

ATOM   5451  O   GLY A 344      25.571   8.686   9.051  1.00  0.00

ATOM   5452  H   GLY A 344      25.258   6.412   6.981  1.00 99.99

ATOM   5453  HA2 GLY A 344      23.388   6.568   8.375  1.00 99.99

ATOM   5454  HA3 GLY A 344      24.296   5.942   9.745  1.00 99.99

ATOM   5455  N   PRO A 345      23.628   8.582  10.192  1.00  0.00

ATOM   5456  CA  PRO A 345      23.609   9.990  10.591  1.00  0.00

ATOM   5457  C   PRO A 345      24.897  10.504  11.258  1.00  0.00

ATOM   5458  O   PRO A 345      25.667   9.752  11.860  1.00  0.00

ATOM   5459  CB  PRO A 345      22.369  10.141  11.482  1.00  0.00

ATOM   5460  CG  PRO A 345      21.422   9.101  10.887  1.00  0.00

ATOM   5461  CD  PRO A 345      22.374   7.947  10.581  1.00  0.00

ATOM   5462  HD2 PRO A 345      22.535   7.347  11.479  1.00 99.99

ATOM   5463  HD3 PRO A 345      21.956   7.330   9.785  1.00 99.99

ATOM   5464  HG2 PRO A 345      20.633   8.809  11.580  1.00 99.99

ATOM   5465  HG3 PRO A 345      20.995   9.479   9.956  1.00 99.99

ATOM   5466  HB2 PRO A 345      22.605   9.877  12.513  1.00 99.99

ATOM   5467  HB3 PRO A 345      21.949  11.145  11.433  1.00 99.99

ATOM   5468  HA  PRO A 345      23.445  10.577   9.684  1.00 99.99

ATOM   5469  N   MET A 346      25.129  11.811  11.119  1.00  0.00

ATOM   5470  CA  MET A 346      26.327  12.536  11.572  1.00  0.00

ATOM   5471  C   MET A 346      25.994  14.006  11.874  1.00  0.00

ATOM   5472  O   MET A 346      24.900  14.464  11.546  1.00  0.00

ATOM   5473  CB  MET A 346      27.449  12.412  10.524  1.00  0.00

ATOM   5474  CG  MET A 346      27.003  12.783   9.106  1.00  0.00

ATOM   5475  SD  MET A 346      28.376  13.224   8.016  1.00  0.00

ATOM   5476  CE  MET A 346      27.442  13.560   6.503  1.00  0.00

ATOM   5477  H   MET A 346      24.422  12.363  10.644  1.00 99.99

ATOM   5478  HA  MET A 346      26.678  12.090  12.502  1.00 99.99

ATOM   5479  HB2 MET A 346      28.270  13.067  10.808  1.00 99.99

ATOM   5480  HB3 MET A 346      27.831  11.389  10.517  1.00 99.99

ATOM   5481  HG2 MET A 346      26.468  11.934   8.676  1.00 99.99

ATOM   5482  HG3 MET A 346      26.322  13.634   9.147  1.00 99.99

ATOM   5483  HE1 MET A 346      28.127  13.580   5.657  1.00 99.99

ATOM   5484  HE2 MET A 346      26.702  12.776   6.336  1.00 99.99

ATOM   5485  HE3 MET A 346      26.945  14.526   6.587  1.00 99.99

ATOM   5486  N   ALA A 347      26.903  14.751  12.508  1.00  0.00

ATOM   5487  CA  ALA A 347      26.677  16.155  12.866  1.00  0.00

ATOM   5488  C   ALA A 347      27.309  17.144  11.864  1.00  0.00

ATOM   5489  O   ALA A 347      28.346  16.877  11.254  1.00  0.00

ATOM   5490  CB  ALA A 347      27.108  16.375  14.323  1.00  0.00

ATOM   5491  H   ALA A 347      27.826  14.365  12.686  1.00 99.99

ATOM   5492  HA  ALA A 347      25.605  16.346  12.841  1.00 99.99

ATOM   5493  HB1 ALA A 347      26.954  17.420  14.602  1.00 99.99

ATOM   5494  HB2 ALA A 347      26.508  15.742  14.977  1.00 99.99

ATOM   5495  HB3 ALA A 347      28.156  16.114  14.459  1.00 99.99

ATOM   5496  N   VAL A 348      26.661  18.298  11.684  1.00  0.00

ATOM   5497  CA  VAL A 348      27.012  19.360  10.718  1.00  0.00

ATOM   5498  C   VAL A 348      26.791  20.745  11.345  1.00  0.00

ATOM   5499  O   VAL A 348      25.883  20.914  12.159  1.00  0.00

ATOM   5500  CB  VAL A 348      26.229  19.204   9.394  1.00  0.00

ATOM   5501  CG1 VAL A 348      26.583  17.898   8.672  1.00  0.00

ATOM   5502  CG2 VAL A 348      24.706  19.235   9.572  1.00  0.00

ATOM   5503  H   VAL A 348      25.811  18.447  12.225  1.00 99.99

ATOM   5504  HA  VAL A 348      28.074  19.281  10.481  1.00 99.99

ATOM   5505  HB  VAL A 348      26.509  20.027   8.736  1.00 99.99

ATOM   5506 HG11 VAL A 348      26.199  17.036   9.219  1.00 99.99

ATOM   5507 HG12 VAL A 348      26.146  17.902   7.674  1.00 99.99

ATOM   5508 HG13 VAL A 348      27.665  17.811   8.578  1.00 99.99

ATOM   5509 HG21 VAL A 348      24.402  20.209   9.950  1.00 99.99

ATOM   5510 HG22 VAL A 348      24.217  19.073   8.612  1.00 99.99

ATOM   5511 HG23 VAL A 348      24.384  18.459  10.267  1.00 99.99

ATOM   5512  N   ALA A 349      27.635  21.730  11.013  1.00  0.00

ATOM   5513  CA  ALA A 349      27.618  23.070  11.620  1.00  0.00

ATOM   5514  C   ALA A 349      27.226  24.190  10.638  1.00  0.00

ATOM   5515  O   ALA A 349      27.456  24.077   9.433  1.00  0.00

ATOM   5516  CB  ALA A 349      28.974  23.357  12.270  1.00  0.00

ATOM   5517  H   ALA A 349      28.332  21.553  10.302  1.00 99.99

ATOM   5518  HA  ALA A 349      26.876  23.078  12.415  1.00 99.99

ATOM   5519  HB1 ALA A 349      29.721  23.509  11.492  1.00 99.99

ATOM   5520  HB2 ALA A 349      28.910  24.269  12.867  1.00 99.99

ATOM   5521  HB3 ALA A 349      29.266  22.530  12.917  1.00 99.99

ATOM   5522  N   PHE A 350      26.644  25.275  11.162  1.00  0.00

ATOM   5523  CA  PHE A 350      26.217  26.452  10.393  1.00  0.00

ATOM   5524  C   PHE A 350      26.179  27.741  11.249  1.00  0.00

ATOM   5525  O   PHE A 350      26.394  27.722  12.465  1.00  0.00

ATOM   5526  CB  PHE A 350      24.865  26.164   9.715  1.00  0.00

ATOM   5527  CG  PHE A 350      23.666  26.159  10.640  1.00  0.00

ATOM   5528  CD1 PHE A 350      22.838  27.295  10.723  1.00  0.00

ATOM   5529  CD2 PHE A 350      23.371  25.020  11.412  1.00  0.00

ATOM   5530  CE1 PHE A 350      21.723  27.295  11.577  1.00  0.00

ATOM   5531  CE2 PHE A 350      22.261  25.028  12.273  1.00  0.00

ATOM   5532  CZ  PHE A 350      21.438  26.162  12.358  1.00  0.00

ATOM   5533  H   PHE A 350      26.500  25.302  12.168  1.00 99.99

ATOM   5534  HA  PHE A 350      26.944  26.621   9.597  1.00 99.99

ATOM   5535  HB2 PHE A 350      24.699  26.918   8.948  1.00 99.99

ATOM   5536  HB3 PHE A 350      24.917  25.207   9.195  1.00 99.99

ATOM   5537  HD1 PHE A 350      23.054  28.170  10.128  1.00 99.99

ATOM   5538  HE1 PHE A 350      21.086  28.167  11.634  1.00 99.99

ATOM   5539  HZ  PHE A 350      20.585  26.164  13.022  1.00 99.99

ATOM   5540  HE2 PHE A 350      22.042  24.162  12.878  1.00 99.99

ATOM   5541  HD2 PHE A 350      23.997  24.142  11.348  1.00 99.99

ATOM   5542  N   GLU A 351      25.955  28.884  10.600  1.00  0.00

ATOM   5543  CA  GLU A 351      25.808  30.208  11.221  1.00  0.00

ATOM   5544  C   GLU A 351      24.325  30.589  11.427  1.00  0.00

ATOM   5545  O   GLU A 351      23.575  30.744  10.464  1.00  0.00

ATOM   5546  CB  GLU A 351      26.516  31.235  10.318  1.00  0.00

ATOM   5547  CG  GLU A 351      26.477  32.687  10.816  1.00  0.00

ATOM   5548  CD  GLU A 351      27.481  32.998  11.947  1.00  0.00

ATOM   5549  OE1 GLU A 351      27.924  32.072  12.669  1.00  0.00

ATOM   5550  OE2 GLU A 351      27.821  34.193  12.121  1.00  0.00

ATOM   5551  H   GLU A 351      25.862  28.835   9.591  1.00 99.99

ATOM   5552  HA  GLU A 351      26.296  30.209  12.196  1.00 99.99

ATOM   5553  HB2 GLU A 351      27.555  30.938  10.176  1.00 99.99

ATOM   5554  HB3 GLU A 351      26.040  31.208   9.337  1.00 99.99

ATOM   5555  HG2 GLU A 351      26.717  33.326   9.964  1.00 99.99

ATOM   5556  HG3 GLU A 351      25.467  32.944  11.139  1.00 99.99

ATOM   5557  N   VAL A 352      23.890  30.769  12.676  1.00  0.00

ATOM   5558  CA  VAL A 352      22.532  31.226  13.029  1.00  0.00

ATOM   5559  C   VAL A 352      22.401  32.747  12.890  1.00  0.00

ATOM   5560  O   VAL A 352      23.296  33.491  13.305  1.00  0.00

ATOM   5561  CB  VAL A 352      22.135  30.807  14.459  1.00  0.00

ATOM   5562  CG1 VAL A 352      20.688  31.188  14.800  1.00  0.00

ATOM   5563  CG2 VAL A 352      22.241  29.296  14.658  1.00  0.00

ATOM   5564  H   VAL A 352      24.534  30.582  13.436  1.00 99.99

ATOM   5565  HA  VAL A 352      21.829  30.758  12.341  1.00 99.99

ATOM   5566  HB  VAL A 352      22.801  31.299  15.170  1.00 99.99

ATOM   5567 HG11 VAL A 352      20.006  30.757  14.068  1.00 99.99

ATOM   5568 HG12 VAL A 352      20.426  30.817  15.790  1.00 99.99

ATOM   5569 HG13 VAL A 352      20.567  32.269  14.811  1.00 99.99

ATOM   5570 HG21 VAL A 352      23.251  28.964  14.432  1.00 99.99

ATOM   5571 HG22 VAL A 352      22.015  29.044  15.693  1.00 99.99

ATOM   5572 HG23 VAL A 352      21.542  28.777  14.003  1.00 99.99

ATOM   5573  N   TYR A 353      21.253  33.200  12.374  1.00  0.00

ATOM   5574  CA  TYR A 353      20.840  34.607  12.302  1.00  0.00

ATOM   5575  C   TYR A 353      19.613  34.893  13.183  1.00  0.00

ATOM   5576  O   TYR A 353      18.886  33.978  13.569  1.00  0.00

ATOM   5577  CB  TYR A 353      20.590  34.968  10.830  1.00  0.00

ATOM   5578  CG  TYR A 353      21.840  34.832   9.978  1.00  0.00

ATOM   5579  CD1 TYR A 353      22.822  35.840  10.027  1.00  0.00

ATOM   5580  CD2 TYR A 353      22.053  33.680   9.194  1.00  0.00

ATOM   5581  CE1 TYR A 353      24.014  35.703   9.290  1.00  0.00

ATOM   5582  CE2 TYR A 353      23.247  33.536   8.462  1.00  0.00

ATOM   5583  CZ  TYR A 353      24.228  34.550   8.501  1.00  0.00

ATOM   5584  OH  TYR A 353      25.369  34.425   7.766  1.00  0.00

ATOM   5585  H   TYR A 353      20.569  32.517  12.089  1.00 99.99

ATOM   5586  HA  TYR A 353      21.650  35.242  12.665  1.00 99.99

ATOM   5587  HB2 TYR A 353      19.801  34.327  10.431  1.00 99.99

ATOM   5588  HB3 TYR A 353      20.238  35.998  10.769  1.00 99.99

ATOM   5589  HD1 TYR A 353      22.665  36.718  10.640  1.00 99.99

ATOM   5590  HE1 TYR A 353      24.767  36.476   9.334  1.00 99.99

ATOM   5591  HH  TYR A 353      25.869  35.259   7.729  1.00 99.99

ATOM   5592  HE2 TYR A 353      23.415  32.657   7.862  1.00 99.99

ATOM   5593  HD2 TYR A 353      21.305  32.898   9.157  1.00 99.99

ATOM   5594  N   ASP A 354      19.342  36.164  13.490  1.00  0.00

ATOM   5595  CA  ASP A 354      18.223  36.568  14.355  1.00  0.00

ATOM   5596  C   ASP A 354      16.853  36.127  13.796  1.00  0.00

ATOM   5597  O   ASP A 354      15.991  35.654  14.537  1.00  0.00

ATOM   5598  CB  ASP A 354      18.229  38.094  14.573  1.00  0.00

ATOM   5599  CG  ASP A 354      19.607  38.698  14.904  1.00  0.00

ATOM   5600  OD1 ASP A 354      20.501  38.705  14.023  1.00  0.00

ATOM   5601  OD2 ASP A 354      19.783  39.209  16.037  1.00  0.00

ATOM   5602  H   ASP A 354      19.984  36.892  13.194  1.00 99.99

ATOM   5603  HA  ASP A 354      18.356  36.090  15.328  1.00 99.99

ATOM   5604  HB2 ASP A 354      17.862  38.576  13.665  1.00 99.99

ATOM   5605  HB3 ASP A 354      17.523  38.329  15.372  1.00 99.99

ATOM   5606  N   ASP A 355      16.660  36.239  12.476  1.00  0.00

ATOM   5607  CA  ASP A 355      15.428  35.833  11.789  1.00  0.00

ATOM   5608  C   ASP A 355      15.208  34.299  11.759  1.00  0.00

ATOM   5609  O   ASP A 355      14.061  33.850  11.780  1.00  0.00

ATOM   5610  CB  ASP A 355      15.393  36.460  10.390  1.00  0.00

ATOM   5611  CG  ASP A 355      16.573  36.034   9.510  1.00  0.00

ATOM   5612  OD1 ASP A 355      17.517  36.844   9.342  1.00  0.00

ATOM   5613  OD2 ASP A 355      16.546  34.897   8.986  1.00  0.00

ATOM   5614  H   ASP A 355      17.401  36.644  11.924  1.00 99.99

ATOM   5615  HA  ASP A 355      14.589  36.260  12.337  1.00 99.99

ATOM   5616  HB2 ASP A 355      14.459  36.192   9.901  1.00 99.99

ATOM   5617  HB3 ASP A 355      15.391  37.548  10.499  1.00 99.99

ATOM   5618  N   PHE A 356      16.274  33.482  11.790  1.00  0.00

ATOM   5619  CA  PHE A 356      16.194  32.009  11.820  1.00  0.00

ATOM   5620  C   PHE A 356      15.404  31.490  13.036  1.00  0.00

ATOM   5621  O   PHE A 356      14.701  30.481  12.951  1.00  0.00

ATOM   5622  CB  PHE A 356      17.618  31.428  11.813  1.00  0.00

ATOM   5623  CG  PHE A 356      17.724  29.912  11.868  1.00  0.00

ATOM   5624  CD1 PHE A 356      17.942  29.172  10.689  1.00  0.00

ATOM   5625  CD2 PHE A 356      17.654  29.238  13.105  1.00  0.00

ATOM   5626  CE1 PHE A 356      18.075  27.772  10.745  1.00  0.00

ATOM   5627  CE2 PHE A 356      17.777  27.838  13.160  1.00  0.00

ATOM   5628  CZ  PHE A 356      17.987  27.105  11.979  1.00  0.00

ATOM   5629  H   PHE A 356      17.190  33.903  11.812  1.00 99.99

ATOM   5630  HA  PHE A 356      15.676  31.667  10.923  1.00 99.99

ATOM   5631  HB2 PHE A 356      18.136  31.785  10.922  1.00 99.99

ATOM   5632  HB3 PHE A 356      18.153  31.811  12.677  1.00 99.99

ATOM   5633  HD1 PHE A 356      18.015  29.678   9.739  1.00 99.99

ATOM   5634  HE1 PHE A 356      18.250  27.210   9.839  1.00 99.99

ATOM   5635  HZ  PHE A 356      18.087  26.029  12.020  1.00 99.99

ATOM   5636  HE2 PHE A 356      17.713  27.324  14.109  1.00 99.99

ATOM   5637  HD2 PHE A 356      17.498  29.794  14.019  1.00 99.99

ATOM   5638  N   LEU A 357      15.477  32.200  14.168  1.00  0.00

ATOM   5639  CA  LEU A 357      14.776  31.857  15.410  1.00  0.00

ATOM   5640  C   LEU A 357      13.241  31.786  15.230  1.00  0.00

ATOM   5641  O   LEU A 357      12.559  31.094  15.988  1.00  0.00

ATOM   5642  CB  LEU A 357      15.156  32.874  16.507  1.00  0.00

ATOM   5643  CG  LEU A 357      16.667  33.150  16.674  1.00  0.00

ATOM   5644  CD1 LEU A 357      16.870  34.254  17.711  1.00  0.00

ATOM   5645  CD2 LEU A 357      17.447  31.903  17.096  1.00  0.00

ATOM   5646  H   LEU A 357      16.041  33.039  14.158  1.00 99.99

ATOM   5647  HA  LEU A 357      15.107  30.866  15.728  1.00 99.99

ATOM   5648  HB2 LEU A 357      14.661  33.819  16.280  1.00 99.99

ATOM   5649  HB3 LEU A 357      14.758  32.515  17.457  1.00 99.99

ATOM   5650  HG  LEU A 357      17.089  33.504  15.736  1.00 99.99

ATOM   5651 HD11 LEU A 357      16.342  34.013  18.632  1.00 99.99

ATOM   5652 HD12 LEU A 357      17.931  34.385  17.913  1.00 99.99

ATOM   5653 HD13 LEU A 357      16.472  35.190  17.321  1.00 99.99

ATOM   5654 HD21 LEU A 357      17.387  31.148  16.313  1.00 99.99

ATOM   5655 HD22 LEU A 357      18.497  32.155  17.243  1.00 99.99

ATOM   5656 HD23 LEU A 357      17.041  31.497  18.018  1.00 99.99

HETATM 5657  N   HIE A 358      12.703  32.483  14.220  1.00  0.00

HETATM 5658  CA  HIE A 358      11.286  32.493  13.828  1.00  0.00

HETATM 5659  C   HIE A 358      10.848  31.293  12.952  1.00  0.00

HETATM 5660  O   HIE A 358       9.770  31.325  12.352  1.00  0.00

HETATM 5661  CB  HIE A 358      10.948  33.842  13.174  1.00  0.00

HETATM 5662  HB2 HIE A 358      11.525  33.954  12.261  1.00  0.00

HETATM 5663  HB3 HIE A 358       9.893  33.851  12.898  1.00  0.00

HETATM 5664  CG  HIE A 358      11.199  35.043  14.055  1.00  0.00

HETATM 5665  ND1 HIE A 358      10.226  35.713  14.800  1.00  0.00

HETATM 5666  CE1 HIE A 358      10.869  36.714  15.426  1.00  0.00

HETATM 5667  HE1 HIE A 358      10.402  37.443  16.078  1.00  0.00

HETATM 5668  NE2 HIE A 358      12.177  36.697  15.122  1.00  0.00

HETATM 5669  HE2 HIE A 358      12.857  37.387  15.452  1.00  0.00

HETATM 5670  CD2 HIE A 358      12.406  35.645  14.265  1.00  0.00

HETATM 5671  HD2 HIE A 358      13.354  35.344  13.848  1.00  0.00

HETATM 5672  H   HIE A 358      13.341  32.990  13.620  1.00  0.00

HETATM 5673  HA  HIE A 358      10.700  32.422  14.742  1.00  0.00

ATOM   5674  H   HIE A 358      13.341  32.990  13.620  1.00 99.99

ATOM   5675  HA  HIE A 358      10.700  32.422  14.742  1.00 99.99

ATOM   5676  HB2 HIE A 358      11.525  33.954  12.261  1.00 99.99

ATOM   5677  HB3 HIE A 358       9.893  33.851  12.898  1.00 99.99

ATOM   5678  HE1 HIE A 358      10.402  37.443  16.078  1.00 99.99

ATOM   5679  HE2 HIE A 358      12.857  37.387  15.452  1.00 99.99

ATOM   5680  HD2 HIE A 358      13.354  35.344  13.848  1.00 99.99

ATOM   5681  N   TYR A 359      11.678  30.255  12.806  1.00  0.00

ATOM   5682  CA  TYR A 359      11.351  29.065  12.012  1.00  0.00

ATOM   5683  C   TYR A 359      10.176  28.232  12.572  1.00  0.00

ATOM   5684  O   TYR A 359      10.030  28.076  13.788  1.00  0.00

ATOM   5685  CB  TYR A 359      12.588  28.162  11.881  1.00  0.00

ATOM   5686  CG  TYR A 359      12.318  26.928  11.041  1.00  0.00

ATOM   5687  CD1 TYR A 359      12.231  27.062   9.643  1.00  0.00

ATOM   5688  CD2 TYR A 359      12.054  25.683  11.648  1.00  0.00

ATOM   5689  CE1 TYR A 359      11.896  25.951   8.848  1.00  0.00

ATOM   5690  CE2 TYR A 359      11.700  24.573  10.853  1.00  0.00

ATOM   5691  CZ  TYR A 359      11.632  24.703   9.450  1.00  0.00

ATOM   5692  OH  TYR A 359      11.344  23.620   8.676  1.00  0.00

ATOM   5693  H   TYR A 359      12.589  30.296  13.244  1.00 99.99

ATOM   5694  HA  TYR A 359      11.079  29.400  11.011  1.00 99.99

ATOM   5695  HB2 TYR A 359      13.399  28.724  11.418  1.00 99.99

ATOM   5696  HB3 TYR A 359      12.913  27.857  12.877  1.00 99.99

ATOM   5697  HD1 TYR A 359      12.424  28.020   9.178  1.00 99.99

ATOM   5698  HE1 TYR A 359      11.851  26.054   7.777  1.00 99.99

ATOM   5699  HH  TYR A 359      11.184  23.877   7.750  1.00 99.99

ATOM   5700  HE2 TYR A 359      11.508  23.612  11.306  1.00 99.99

ATOM   5701  HD2 TYR A 359      12.117  25.578  12.725  1.00 99.99

ATOM   5702  N   LYS A 360       9.384  27.637  11.661  1.00  0.00

ATOM   5703  CA  LYS A 360       8.384  26.590  11.972  1.00  0.00

ATOM   5704  C   LYS A 360       8.056  25.690  10.769  1.00  0.00

ATOM   5705  O   LYS A 360       8.020  24.470  10.916  1.00  0.00

ATOM   5706  CB  LYS A 360       7.095  27.216  12.557  1.00  0.00

ATOM   5707  CG  LYS A 360       6.150  26.191  13.221  1.00  0.00

ATOM   5708  CD  LYS A 360       6.735  25.585  14.511  1.00  0.00

ATOM   5709  CE  LYS A 360       5.765  24.660  15.267  1.00  0.00

ATOM   5710  NZ  LYS A 360       5.487  23.391  14.538  1.00  0.00

ATOM   5711  H   LYS A 360       9.620  27.803  10.691  1.00 99.99

ATOM   5712  HA  LYS A 360       8.832  25.945  12.725  1.00 99.99

ATOM   5713  HB2 LYS A 360       7.357  27.969  13.302  1.00 99.99

ATOM   5714  HB3 LYS A 360       6.551  27.727  11.760  1.00 99.99

ATOM   5715  HG2 LYS A 360       5.217  26.701  13.472  1.00 99.99

ATOM   5716  HG3 LYS A 360       5.915  25.397  12.512  1.00 99.99

ATOM   5717  HD2 LYS A 360       7.641  25.024  14.281  1.00 99.99

ATOM   5718  HD3 LYS A 360       7.009  26.403  15.179  1.00 99.99

ATOM   5719  HE2 LYS A 360       6.215  24.425  16.239  1.00 99.99

ATOM   5720  HE3 LYS A 360       4.833  25.201  15.463  1.00 99.99

ATOM   5721  HZ1 LYS A 360       4.975  23.551  13.678  1.00 99.99

ATOM   5722  HZ2 LYS A 360       4.927  22.764  15.106  1.00 99.99

ATOM   5723  HZ3 LYS A 360       6.349  22.896  14.309  1.00 99.99

ATOM   5724  N   LYS A 361       7.810  26.297   9.599  1.00  0.00

ATOM   5725  CA  LYS A 361       7.278  25.654   8.378  1.00  0.00

ATOM   5726  C   LYS A 361       8.163  25.921   7.150  1.00  0.00

ATOM   5727  O   LYS A 361       8.659  27.034   6.976  1.00  0.00

ATOM   5728  CB  LYS A 361       5.834  26.164   8.181  1.00  0.00

ATOM   5729  CG  LYS A 361       5.079  25.525   7.003  1.00  0.00

ATOM   5730  CD  LYS A 361       3.619  26.015   6.977  1.00  0.00

ATOM   5731  CE  LYS A 361       2.825  25.519   5.757  1.00  0.00

ATOM   5732  NZ  LYS A 361       2.575  24.050   5.787  1.00  0.00

ATOM   5733  H   LYS A 361       7.863  27.306   9.590  1.00 99.99

ATOM   5734  HA  LYS A 361       7.239  24.572   8.528  1.00 99.99

ATOM   5735  HB2 LYS A 361       5.272  25.966   9.097  1.00 99.99

ATOM   5736  HB3 LYS A 361       5.856  27.247   8.034  1.00 99.99

ATOM   5737  HG2 LYS A 361       5.562  25.804   6.067  1.00 99.99

ATOM   5738  HG3 LYS A 361       5.101  24.441   7.111  1.00 99.99

ATOM   5739  HD2 LYS A 361       3.111  25.703   7.893  1.00 99.99

ATOM   5740  HD3 LYS A 361       3.619  27.107   6.952  1.00 99.99

ATOM   5741  HE2 LYS A 361       1.867  26.049   5.743  1.00 99.99

ATOM   5742  HE3 LYS A 361       3.363  25.796   4.845  1.00 99.99

ATOM   5743  HZ1 LYS A 361       2.116  23.769   6.644  1.00 99.99

ATOM   5744  HZ2 LYS A 361       3.430  23.518   5.697  1.00 99.99

ATOM   5745  HZ3 LYS A 361       1.970  23.774   5.022  1.00 99.99

ATOM   5746  N   GLY A 362       8.305  24.921   6.276  1.00  0.00

ATOM   5747  CA  GLY A 362       8.943  25.053   4.955  1.00  0.00

ATOM   5748  C   GLY A 362      10.466  24.869   4.950  1.00  0.00

ATOM   5749  O   GLY A 362      11.074  24.533   5.966  1.00  0.00

ATOM   5750  H   GLY A 362       7.902  24.026   6.513  1.00 99.99

ATOM   5751  HA2 GLY A 362       8.516  24.306   4.284  1.00 99.99

ATOM   5752  HA3 GLY A 362       8.715  26.034   4.536  1.00 99.99

ATOM   5753  N   ILE A 363      11.082  25.077   3.782  1.00  0.00

ATOM   5754  CA  ILE A 363      12.542  25.054   3.584  1.00  0.00

ATOM   5755  C   ILE A 363      13.112  26.468   3.759  1.00  0.00

ATOM   5756  O   ILE A 363      12.711  27.387   3.043  1.00  0.00

ATOM   5757  CB  ILE A 363      12.879  24.505   2.179  1.00  0.00

ATOM   5758  CG1 ILE A 363      12.331  23.070   1.992  1.00  0.00

ATOM   5759  CG2 ILE A 363      14.397  24.526   1.915  1.00  0.00

ATOM   5760  CD1 ILE A 363      11.250  23.004   0.912  1.00  0.00

ATOM   5761  H   ILE A 363      10.512  25.344   2.990  1.00 99.99

ATOM   5762  HA  ILE A 363      13.000  24.400   4.324  1.00 99.99

ATOM   5763  HB  ILE A 363      12.416  25.162   1.438  1.00 99.99

ATOM   5764 HG21 ILE A 363      14.923  23.909   2.644  1.00 99.99

ATOM   5765 HG22 ILE A 363      14.592  24.149   0.910  1.00 99.99

ATOM   5766 HG23 ILE A 363      14.780  25.545   1.956  1.00 99.99

ATOM   5767 HG12 ILE A 363      13.133  22.397   1.704  1.00 99.99

ATOM   5768 HG13 ILE A 363      11.915  22.691   2.924  1.00 99.99

ATOM   5769 HD11 ILE A 363      11.664  23.322  -0.046  1.00 99.99

ATOM   5770 HD12 ILE A 363      10.890  21.979   0.827  1.00 99.99

ATOM   5771 HD13 ILE A 363      10.413  23.651   1.179  1.00 99.99

ATOM   5772  N   TYR A 364      14.069  26.635   4.675  1.00  0.00

ATOM   5773  CA  TYR A 364      14.724  27.918   4.935  1.00  0.00

ATOM   5774  C   TYR A 364      15.810  28.237   3.889  1.00  0.00

ATOM   5775  O   TYR A 364      16.722  27.440   3.640  1.00  0.00

ATOM   5776  CB  TYR A 364      15.272  27.921   6.371  1.00  0.00

ATOM   5777  CG  TYR A 364      15.911  29.227   6.815  1.00  0.00

ATOM   5778  CD1 TYR A 364      15.133  30.252   7.395  1.00  0.00

ATOM   5779  CD2 TYR A 364      17.302  29.397   6.685  1.00  0.00

ATOM   5780  CE1 TYR A 364      15.745  31.439   7.855  1.00  0.00

ATOM   5781  CE2 TYR A 364      17.917  30.571   7.152  1.00  0.00

ATOM   5782  CZ  TYR A 364      17.145  31.598   7.737  1.00  0.00

ATOM   5783  OH  TYR A 364      17.781  32.704   8.206  1.00  0.00

ATOM   5784  H   TYR A 364      14.326  25.848   5.262  1.00 99.99

ATOM   5785  HA  TYR A 364      13.970  28.703   4.879  1.00 99.99

ATOM   5786  HB2 TYR A 364      14.455  27.690   7.057  1.00 99.99

ATOM   5787  HB3 TYR A 364      16.006  27.120   6.469  1.00 99.99

ATOM   5788  HD1 TYR A 364      14.067  30.118   7.512  1.00 99.99

ATOM   5789  HE1 TYR A 364      15.151  32.215   8.317  1.00 99.99

ATOM   5790  HH  TYR A 364      17.181  33.424   8.496  1.00 99.99

ATOM   5791  HE2 TYR A 364      18.987  30.688   7.087  1.00 99.99

ATOM   5792  HD2 TYR A 364      17.906  28.615   6.250  1.00 99.99

HETATM 5793  N   HIE A 365      15.708  29.424   3.292  1.00  0.00

HETATM 5794  CA  HIE A 365      16.612  30.012   2.296  1.00  0.00

HETATM 5795  C   HIE A 365      16.993  31.436   2.744  1.00  0.00

HETATM 5796  O   HIE A 365      16.123  32.281   2.938  1.00  0.00

HETATM 5797  CB  HIE A 365      15.880  30.017   0.944  1.00  0.00

HETATM 5798  HB2 HIE A 365      15.755  28.992   0.599  1.00  0.00

HETATM 5799  HB3 HIE A 365      14.888  30.429   1.102  1.00  0.00

HETATM 5800  CG  HIE A 365      16.530  30.841  -0.140  1.00  0.00

HETATM 5801  ND1 HIE A 365      17.444  30.392  -1.098  1.00  0.00

HETATM 5802  CE1 HIE A 365      17.792  31.476  -1.813  1.00  0.00

HETATM 5803  HE1 HIE A 365      18.513  31.482  -2.622  1.00  0.00

HETATM 5804  NE2 HIE A 365      17.133  32.557  -1.368  1.00  0.00

HETATM 5805  HE2 HIE A 365      17.262  33.510  -1.701  1.00  0.00

HETATM 5806  CD2 HIE A 365      16.331  32.177  -0.319  1.00  0.00

HETATM 5807  HD2 HIE A 365      15.684  32.810   0.275  1.00  0.00

HETATM 5808  H   HIE A 365      14.868  29.957   3.489  1.00  0.00

HETATM 5809  HA  HIE A 365      17.522  29.417   2.203  1.00  0.00

ATOM   5810  H   HIE A 365      14.868  29.957   3.489  1.00 99.99

ATOM   5811  HA  HIE A 365      17.522  29.417   2.203  1.00 99.99

ATOM   5812  HB2 HIE A 365      15.755  28.992   0.599  1.00 99.99

ATOM   5813  HB3 HIE A 365      14.888  30.429   1.102  1.00 99.99

ATOM   5814  HE1 HIE A 365      18.513  31.482  -2.622  1.00 99.99

ATOM   5815  HE2 HIE A 365      17.262  33.510  -1.701  1.00 99.99

ATOM   5816  HD2 HIE A 365      15.684  32.810   0.275  1.00 99.99

HETATM 5817  N   HIE A 366      18.285  31.710   2.926  1.00  0.00

HETATM 5818  CA  HIE A 366      18.827  32.939   3.531  1.00  0.00

HETATM 5819  C   HIE A 366      19.278  33.997   2.501  1.00  0.00

HETATM 5820  O   HIE A 366      19.485  35.155   2.862  1.00  0.00

HETATM 5821  CB  HIE A 366      19.942  32.510   4.507  1.00  0.00

HETATM 5822  HB2 HIE A 366      19.469  32.179   5.428  1.00  0.00

HETATM 5823  HB3 HIE A 366      20.471  31.651   4.100  1.00  0.00

HETATM 5824  CG  HIE A 366      20.989  33.539   4.865  1.00  0.00

HETATM 5825  ND1 HIE A 366      20.810  34.655   5.689  1.00  0.00

HETATM 5826  CE1 HIE A 366      22.017  35.239   5.777  1.00  0.00

HETATM 5827  HE1 HIE A 366      22.233  36.129   6.359  1.00  0.00

HETATM 5828  NE2 HIE A 366      22.930  34.552   5.066  1.00  0.00

HETATM 5829  HE2 HIE A 366      23.920  34.768   5.025  1.00  0.00

HETATM 5830  CD2 HIE A 366      22.300  33.476   4.484  1.00  0.00

HETATM 5831  HD2 HIE A 366      22.748  32.709   3.866  1.00  0.00

HETATM 5832  H   HIE A 366      18.972  31.019   2.638  1.00  0.00

HETATM 5833  HA  HIE A 366      18.049  33.423   4.124  1.00  0.00

ATOM   5834  H   HIE A 366      18.972  31.019   2.638  1.00 99.99

ATOM   5835  HA  HIE A 366      18.049  33.423   4.124  1.00 99.99

ATOM   5836  HB2 HIE A 366      19.469  32.179   5.428  1.00 99.99

ATOM   5837  HB3 HIE A 366      20.471  31.651   4.100  1.00 99.99

ATOM   5838  HE1 HIE A 366      22.233  36.129   6.359  1.00 99.99

ATOM   5839  HE2 HIE A 366      23.920  34.768   5.025  1.00 99.99

ATOM   5840  HD2 HIE A 366      22.748  32.709   3.866  1.00 99.99

ATOM   5841  N   THR A 367      19.389  33.646   1.210  1.00  0.00

ATOM   5842  CA  THR A 367      19.851  34.506   0.090  1.00  0.00

ATOM   5843  C   THR A 367      21.329  34.936   0.156  1.00  0.00

ATOM   5844  O   THR A 367      22.005  34.932  -0.877  1.00  0.00

ATOM   5845  CB  THR A 367      18.922  35.726  -0.120  1.00  0.00

ATOM   5846  OG1 THR A 367      17.624  35.298  -0.477  1.00  0.00

ATOM   5847  CG2 THR A 367      19.370  36.676  -1.231  1.00  0.00

ATOM   5848  H   THR A 367      19.215  32.673   0.996  1.00 99.99

ATOM   5849  HA  THR A 367      19.770  33.906  -0.816  1.00 99.99

ATOM   5850  HB  THR A 367      18.857  36.310   0.798  1.00 99.99

ATOM   5851 HG21 THR A 367      19.553  36.122  -2.151  1.00 99.99

ATOM   5852 HG22 THR A 367      18.595  37.423  -1.405  1.00 99.99

ATOM   5853 HG23 THR A 367      20.279  37.197  -0.929  1.00 99.99

ATOM   5854  HG1 THR A 367      17.211  34.924   0.320  1.00 99.99

ATOM   5855  N   GLY A 368      21.860  35.282   1.333  1.00  0.00

ATOM   5856  CA  GLY A 368      23.279  35.600   1.534  1.00  0.00

ATOM   5857  C   GLY A 368      24.198  34.389   1.309  1.00  0.00

ATOM   5858  O   GLY A 368      23.790  33.240   1.499  1.00  0.00

ATOM   5859  H   GLY A 368      21.252  35.270   2.144  1.00 99.99

ATOM   5860  HA2 GLY A 368      23.565  36.394   0.842  1.00 99.99

ATOM   5861  HA3 GLY A 368      23.432  35.969   2.548  1.00 99.99

ATOM   5862  N   LEU A 369      25.446  34.647   0.902  1.00  0.00

ATOM   5863  CA  LEU A 369      26.432  33.619   0.532  1.00  0.00

ATOM   5864  C   LEU A 369      27.713  33.702   1.381  1.00  0.00

ATOM   5865  O   LEU A 369      28.114  34.780   1.831  1.00  0.00

ATOM   5866  CB  LEU A 369      26.767  33.717  -0.971  1.00  0.00

ATOM   5867  CG  LEU A 369      25.572  33.585  -1.936  1.00  0.00

ATOM   5868  CD1 LEU A 369      26.050  33.798  -3.374  1.00  0.00

ATOM   5869  CD2 LEU A 369      24.903  32.211  -1.864  1.00  0.00

ATOM   5870  H   LEU A 369      25.731  35.613   0.816  1.00 99.99

ATOM   5871  HA  LEU A 369      26.007  32.631   0.714  1.00 99.99

ATOM   5872  HB2 LEU A 369      27.247  34.681  -1.148  1.00 99.99

ATOM   5873  HB3 LEU A 369      27.494  32.941  -1.217  1.00 99.99

ATOM   5874  HG  LEU A 369      24.832  34.352  -1.710  1.00 99.99

ATOM   5875 HD11 LEU A 369      26.781  33.036  -3.645  1.00 99.99

ATOM   5876 HD12 LEU A 369      25.203  33.745  -4.058  1.00 99.99

ATOM   5877 HD13 LEU A 369      26.509  34.784  -3.466  1.00 99.99

ATOM   5878 HD21 LEU A 369      24.494  32.046  -0.869  1.00 99.99

ATOM   5879 HD22 LEU A 369      24.082  32.166  -2.580  1.00 99.99

ATOM   5880 HD23 LEU A 369      25.625  31.427  -2.092  1.00 99.99

ATOM   5881  N   ARG A 370      28.376  32.550   1.539  1.00  0.00

ATOM   5882  CA  ARG A 370      29.720  32.387   2.119  1.00  0.00
[truncated: 549,713 more chars]
