# Supplementary material for: Processing and Maturation of Cathepsin C Zymogen: A Biochemical and Molecular Modeling Analysis
Source: Int J Mol Sci. 2019 Sep 25;20(19):4747. doi: 10.3390/ijms20194747 (PMC6801622; doi:10.3390/ijms20194747)
Supplement: Supplementary file 1 [file ijms-20-04747-s001.zip › ijms-587176-supp/Supp Files/model_f06_monomer.pdb]

ATOM      1  N   ASP A   1      32.279  30.097  24.604  1.00  0.00           N
ATOM      2  H1  ASP A   1      31.465  30.552  24.217  1.00  0.00           H
ATOM      3  H2  ASP A   1      32.737  30.748  25.229  1.00  0.00           H
ATOM      4  H3  ASP A   1      31.963  29.300  25.147  1.00  0.00           H
ATOM      5  CA  ASP A   1      33.222  29.675  23.525  1.00  0.00           C
ATOM      6  HA  ASP A   1      33.108  28.598  23.374  1.00  0.00           H
ATOM      7  CB  ASP A   1      32.883  30.356  22.179  1.00  0.00           C
ATOM      8  HB2 ASP A   1      31.797  30.363  22.057  1.00  0.00           H
ATOM      9  HB3 ASP A   1      33.224  31.393  22.201  1.00  0.00           H
ATOM     10  CG  ASP A   1      33.477  29.640  20.954  1.00  0.00           C
ATOM     11  OD1 ASP A   1      34.091  28.558  21.111  1.00  0.00           O
ATOM     12  OD2 ASP A   1      33.300  30.136  19.818  1.00  0.00           O
ATOM     13  C   ASP A   1      34.679  29.929  23.947  1.00  0.00           C
ATOM     14  O   ASP A   1      34.936  30.777  24.802  1.00  0.00           O
ATOM     15  N   THR A   2      35.636  29.196  23.372  1.00  0.00           N
ATOM     16  H   THR A   2      35.362  28.617  22.579  1.00  0.00           H
ATOM     17  CA  THR A   2      37.079  29.302  23.688  1.00  0.00           C
ATOM     18  HA  THR A   2      37.182  29.446  24.764  1.00  0.00           H
ATOM     19  CB  THR A   2      37.779  27.977  23.338  1.00  0.00           C
ATOM     20  HB  THR A   2      37.660  27.780  22.273  1.00  0.00           H
ATOM     21  CG2 THR A   2      39.263  27.917  23.694  1.00  0.00           C
ATOM     22 HG21 THR A   2      39.381  28.019  24.773  1.00  0.00           H
ATOM     23 HG22 THR A   2      39.666  26.950  23.392  1.00  0.00           H
ATOM     24 HG23 THR A   2      39.818  28.700  23.183  1.00  0.00           H
ATOM     25  OG1 THR A   2      37.180  26.933  24.077  1.00  0.00           O
ATOM     26  HG1 THR A   2      36.229  26.908  23.874  1.00  0.00           H
ATOM     27  C   THR A   2      37.706  30.510  22.955  1.00  0.00           C
ATOM     28  O   THR A   2      37.412  30.703  21.772  1.00  0.00           O
ATOM     29  N   PRO A   3      38.557  31.339  23.604  1.00  0.00           N
ATOM     30  CD  PRO A   3      39.020  31.209  24.980  1.00  0.00           C
ATOM     31  HD2 PRO A   3      39.453  30.230  25.176  1.00  0.00           H
ATOM     32  HD3 PRO A   3      38.189  31.397  25.663  1.00  0.00           H
ATOM     33  CG  PRO A   3      40.083  32.287  25.162  1.00  0.00           C
ATOM     34  HG2 PRO A   3      41.047  31.920  24.809  1.00  0.00           H
ATOM     35  HG3 PRO A   3      40.146  32.616  26.199  1.00  0.00           H
ATOM     36  CB  PRO A   3      39.591  33.396  24.237  1.00  0.00           C
ATOM     37  HB2 PRO A   3      40.400  34.066  23.942  1.00  0.00           H
ATOM     38  HB3 PRO A   3      38.801  33.959  24.738  1.00  0.00           H
ATOM     39  CA  PRO A   3      38.997  32.629  23.049  1.00  0.00           C
ATOM     40  HA  PRO A   3      38.124  33.179  22.692  1.00  0.00           H
ATOM     41  C   PRO A   3      39.999  32.546  21.881  1.00  0.00           C
ATOM     42  O   PRO A   3      40.025  33.453  21.045  1.00  0.00           O
ATOM     43  N   ALA A   4      40.816  31.487  21.795  1.00  0.00           N
ATOM     44  H   ALA A   4      40.769  30.777  22.509  1.00  0.00           H
ATOM     45  CA  ALA A   4      41.779  31.313  20.701  1.00  0.00           C
ATOM     46  HA  ALA A   4      42.365  32.230  20.626  1.00  0.00           H
ATOM     47  CB  ALA A   4      42.738  30.163  21.044  1.00  0.00           C
ATOM     48  HB1 ALA A   4      42.184  29.230  21.158  1.00  0.00           H
ATOM     49  HB2 ALA A   4      43.470  30.044  20.242  1.00  0.00           H
ATOM     50  HB3 ALA A   4      43.269  30.387  21.970  1.00  0.00           H
ATOM     51  C   ALA A   4      41.086  31.077  19.343  1.00  0.00           C
ATOM     52  O   ALA A   4      40.080  30.368  19.270  1.00  0.00           O
ATOM     53  N   ASN A   5      41.643  31.634  18.259  1.00  0.00           N
ATOM     54  H   ASN A   5      42.451  32.230  18.386  1.00  0.00           H
ATOM     55  CA  ASN A   5      41.129  31.468  16.892  1.00  0.00           C
ATOM     56  HA  ASN A   5      40.699  30.468  16.835  1.00  0.00           H
ATOM     57  CB  ASN A   5      39.987  32.480  16.650  1.00  0.00           C
ATOM     58  HB2 ASN A   5      39.392  32.586  17.557  1.00  0.00           H
ATOM     59  HB3 ASN A   5      40.393  33.463  16.408  1.00  0.00           H
ATOM     60  CG  ASN A   5      39.036  32.014  15.558  1.00  0.00           C
ATOM     61  OD1 ASN A   5      38.198  31.150  15.769  1.00  0.00           O
ATOM     62  ND2 ASN A   5      39.127  32.555  14.364  1.00  0.00           N
ATOM     63 HD21 ASN A   5      38.488  32.249  13.648  1.00  0.00           H
ATOM     64 HD22 ASN A   5      39.845  33.238  14.171  1.00  0.00           H
ATOM     65  C   ASN A   5      42.264  31.524  15.836  1.00  0.00           C
ATOM     66  O   ASN A   5      42.189  32.268  14.856  1.00  0.00           O
ATOM     67  N   CYS A   6      43.341  30.762  16.058  1.00  0.00           N
ATOM     68  H   CYS A   6      43.300  30.100  16.824  1.00  0.00           H
ATOM     69  CA  CYS A   6      44.525  30.729  15.185  1.00  0.00           C
ATOM     70  HA  CYS A   6      44.808  31.757  14.951  1.00  0.00           H
ATOM     71  CB  CYS A   6      45.694  30.085  15.934  1.00  0.00           C
ATOM     72  HB2 CYS A   6      45.445  29.043  16.123  1.00  0.00           H
ATOM     73  HB3 CYS A   6      46.576  30.098  15.293  1.00  0.00           H
ATOM     74  SG  CYS A   6      46.122  30.867  17.515  1.00  0.00           S
ATOM     75  C   CYS A   6      44.256  30.007  13.848  1.00  0.00           C
ATOM     76  O   CYS A   6      43.393  29.128  13.758  1.00  0.00           O
ATOM     77  N   THR A   7      44.972  30.389  12.791  1.00  0.00           N
ATOM     78  H   THR A   7      45.739  31.047  12.932  1.00  0.00           H
ATOM     79  CA  THR A   7      44.700  29.964  11.406  1.00  0.00           C
ATOM     80  HA  THR A   7      43.634  29.753  11.314  1.00  0.00           H
ATOM     81  CB  THR A   7      45.013  31.101  10.415  1.00  0.00           C
ATOM     82  HB  THR A   7      44.574  30.850   9.449  1.00  0.00           H
ATOM     83  CG2 THR A   7      44.462  32.460  10.849  1.00  0.00           C
ATOM     84 HG21 THR A   7      45.037  32.853  11.688  1.00  0.00           H
ATOM     85 HG22 THR A   7      44.524  33.162  10.016  1.00  0.00           H
ATOM     86 HG23 THR A   7      43.417  32.359  11.144  1.00  0.00           H
ATOM     87  OG1 THR A   7      46.407  31.219  10.252  1.00  0.00           O
ATOM     88  HG1 THR A   7      46.585  32.055   9.783  1.00  0.00           H
ATOM     89  C   THR A   7      45.452  28.695  10.979  1.00  0.00           C
ATOM     90  O   THR A   7      46.387  28.232  11.636  1.00  0.00           O
ATOM     91  N   TYR A   8      45.084  28.158   9.809  1.00  0.00           N
ATOM     92  H   TYR A   8      44.260  28.516   9.347  1.00  0.00           H
ATOM     93  CA  TYR A   8      45.844  27.097   9.137  1.00  0.00           C
ATOM     94  HA  TYR A   8      45.938  26.255   9.825  1.00  0.00           H
ATOM     95  CB  TYR A   8      45.056  26.610   7.907  1.00  0.00           C
ATOM     96  HB2 TYR A   8      45.394  25.597   7.681  1.00  0.00           H
ATOM     97  HB3 TYR A   8      44.001  26.531   8.172  1.00  0.00           H
ATOM     98  CG  TYR A   8      45.198  27.454   6.646  1.00  0.00           C
ATOM     99  CD1 TYR A   8      45.944  26.955   5.559  1.00  0.00           C
ATOM    100  HD1 TYR A   8      46.375  25.966   5.610  1.00  0.00           H
ATOM    101  CE1 TYR A   8      46.133  27.734   4.402  1.00  0.00           C
ATOM    102  HE1 TYR A   8      46.712  27.345   3.576  1.00  0.00           H
ATOM    103  CZ  TYR A   8      45.569  29.027   4.323  1.00  0.00           C
ATOM    104  OH  TYR A   8      45.753  29.796   3.213  1.00  0.00           O
ATOM    105  HH  TYR A   8      46.291  29.351   2.533  1.00  0.00           H
ATOM    106  CE2 TYR A   8      44.802  29.520   5.401  1.00  0.00           C
ATOM    107  HE2 TYR A   8      44.363  30.505   5.329  1.00  0.00           H
ATOM    108  CD2 TYR A   8      44.609  28.733   6.554  1.00  0.00           C
ATOM    109  HD2 TYR A   8      44.003  29.121   7.360  1.00  0.00           H
ATOM    110  C   TYR A   8      47.271  27.561   8.773  1.00  0.00           C
ATOM    111  O   TYR A   8      48.224  26.805   8.958  1.00  0.00           O
ATOM    112  N   LEU A   9      47.441  28.821   8.346  1.00  0.00           N
ATOM    113  H   LEU A   9      46.622  29.397   8.221  1.00  0.00           H
ATOM    114  CA  LEU A   9      48.749  29.425   8.061  1.00  0.00           C
ATOM    115  HA  LEU A   9      49.245  28.816   7.303  1.00  0.00           H
ATOM    116  CB  LEU A   9      48.531  30.840   7.487  1.00  0.00           C
ATOM    117  HB2 LEU A   9      47.957  30.767   6.561  1.00  0.00           H
ATOM    118  HB3 LEU A   9      47.939  31.410   8.198  1.00  0.00           H
ATOM    119  CG  LEU A   9      49.825  31.636   7.217  1.00  0.00           C
ATOM    120  HG  LEU A   9      50.452  31.638   8.107  1.00  0.00           H
ATOM    121  CD1 LEU A   9      50.621  31.050   6.049  1.00  0.00           C
ATOM    122 HD11 LEU A   9      50.013  31.052   5.144  1.00  0.00           H
ATOM    123 HD12 LEU A   9      51.518  31.646   5.882  1.00  0.00           H
ATOM    124 HD13 LEU A   9      50.923  30.030   6.280  1.00  0.00           H
ATOM    125  CD2 LEU A   9      49.494  33.093   6.895  1.00  0.00           C
ATOM    126 HD21 LEU A   9      48.955  33.539   7.732  1.00  0.00           H
ATOM    127 HD22 LEU A   9      50.416  33.654   6.742  1.00  0.00           H
ATOM    128 HD23 LEU A   9      48.879  33.153   5.997  1.00  0.00           H
ATOM    129  C   LEU A   9      49.653  29.446   9.310  1.00  0.00           C
ATOM    130  O   LEU A   9      50.855  29.196   9.196  1.00  0.00           O
ATOM    131  N   ASP A  10      49.088  29.700  10.497  1.00  0.00           N
ATOM    132  H   ASP A  10      48.107  29.950  10.521  1.00  0.00           H
ATOM    133  CA  ASP A  10      49.825  29.616  11.765  1.00  0.00           C
ATOM    134  HA  ASP A  10      50.712  30.247  11.691  1.00  0.00           H
ATOM    135  CB  ASP A  10      48.977  30.131  12.939  1.00  0.00           C
ATOM    136  HB2 ASP A  10      48.124  29.468  13.082  1.00  0.00           H
ATOM    137  HB3 ASP A  10      49.589  30.066  13.838  1.00  0.00           H
ATOM    138  CG  ASP A  10      48.481  31.582  12.803  1.00  0.00           C
ATOM    139  OD1 ASP A  10      49.211  32.436  12.240  1.00  0.00           O
ATOM    140  OD2 ASP A  10      47.387  31.881  13.341  1.00  0.00           O
ATOM    141  C   ASP A  10      50.296  28.183  12.081  1.00  0.00           C
ATOM    142  O   ASP A  10      51.449  27.988  12.479  1.00  0.00           O
ATOM    143  N   LEU A  11      49.421  27.180  11.907  1.00  0.00           N
ATOM    144  H   LEU A  11      48.486  27.413  11.595  1.00  0.00           H
ATOM    145  CA  LEU A  11      49.731  25.780  12.216  1.00  0.00           C
ATOM    146  HA  LEU A  11      50.139  25.756  13.227  1.00  0.00           H
ATOM    147  CB  LEU A  11      48.434  24.946  12.198  1.00  0.00           C
ATOM    148  HB2 LEU A  11      47.730  25.371  12.915  1.00  0.00           H
ATOM    149  HB3 LEU A  11      47.987  25.020  11.205  1.00  0.00           H
ATOM    150  CG  LEU A  11      48.649  23.450  12.522  1.00  0.00           C
ATOM    151  HG  LEU A  11      49.347  23.016  11.808  1.00  0.00           H
ATOM    152  CD1 LEU A  11      49.174  23.224  13.938  1.00  0.00           C
ATOM    153 HD11 LEU A  11      48.471  23.627  14.662  1.00  0.00           H
ATOM    154 HD12 LEU A  11      49.307  22.157  14.115  1.00  0.00           H
ATOM    155 HD13 LEU A  11      50.139  23.706  14.067  1.00  0.00           H
ATOM    156  CD2 LEU A  11      47.333  22.689  12.402  1.00  0.00           C
ATOM    157 HD21 LEU A  11      46.955  22.786  11.385  1.00  0.00           H
ATOM    158 HD22 LEU A  11      47.496  21.631  12.614  1.00  0.00           H
ATOM    159 HD23 LEU A  11      46.607  23.088  13.111  1.00  0.00           H
ATOM    160  C   LEU A  11      50.796  25.172  11.284  1.00  0.00           C
ATOM    161  O   LEU A  11      51.693  24.474  11.764  1.00  0.00           O
ATOM    162  N   LEU A  12      50.690  25.409   9.970  1.00  0.00           N
ATOM    163  H   LEU A  12      49.936  26.011   9.654  1.00  0.00           H
ATOM    164  CA  LEU A  12      51.555  24.793   8.956  1.00  0.00           C
ATOM    165  HA  LEU A  12      51.549  23.716   9.120  1.00  0.00           H
ATOM    166  CB  LEU A  12      51.006  25.077   7.544  1.00  0.00           C
ATOM    167  HB2 LEU A  12      50.919  26.158   7.422  1.00  0.00           H
ATOM    168  HB3 LEU A  12      51.725  24.718   6.806  1.00  0.00           H
ATOM    169  CG  LEU A  12      49.639  24.430   7.246  1.00  0.00           C
ATOM    170  HG  LEU A  12      48.933  24.656   8.038  1.00  0.00           H
ATOM    171  CD1 LEU A  12      49.077  24.965   5.929  1.00  0.00           C
ATOM    172 HD11 LEU A  12      49.770  24.759   5.114  1.00  0.00           H
ATOM    173 HD12 LEU A  12      48.124  24.482   5.716  1.00  0.00           H
ATOM    174 HD13 LEU A  12      48.921  26.041   6.010  1.00  0.00           H
ATOM    175  CD2 LEU A  12      49.728  22.913   7.141  1.00  0.00           C
ATOM    176 HD21 LEU A  12      50.036  22.490   8.095  1.00  0.00           H
ATOM    177 HD22 LEU A  12      48.742  22.520   6.889  1.00  0.00           H
ATOM    178 HD23 LEU A  12      50.434  22.624   6.363  1.00  0.00           H
ATOM    179  C   LEU A  12      53.017  25.262   9.091  1.00  0.00           C
ATOM    180  O   LEU A  12      53.297  26.452   9.261  1.00  0.00           O
ATOM    181  N   GLY A  13      53.947  24.306   9.018  1.00  0.00           N
ATOM    182  H   GLY A  13      53.650  23.359   8.827  1.00  0.00           H
ATOM    183  CA  GLY A  13      55.366  24.489   9.340  1.00  0.00           C
ATOM    184  HA2 GLY A  13      55.947  24.561   8.420  1.00  0.00           H
ATOM    185  HA3 GLY A  13      55.507  25.411   9.906  1.00  0.00           H
ATOM    186  C   GLY A  13      55.902  23.315  10.169  1.00  0.00           C
ATOM    187  O   GLY A  13      55.429  22.184  10.038  1.00  0.00           O
ATOM    188  N   THR A  14      56.872  23.581  11.044  1.00  0.00           N
ATOM    189  H   THR A  14      57.207  24.532  11.111  1.00  0.00           H
ATOM    190  CA  THR A  14      57.483  22.577  11.939  1.00  0.00           C
ATOM    191  HA  THR A  14      57.060  21.597  11.724  1.00  0.00           H
ATOM    192  CB  THR A  14      58.999  22.477  11.700  1.00  0.00           C
ATOM    193  HB  THR A  14      59.474  23.393  12.056  1.00  0.00           H
ATOM    194  CG2 THR A  14      59.640  21.274  12.398  1.00  0.00           C
ATOM    195 HG21 THR A  14      59.159  20.353  12.068  1.00  0.00           H
ATOM    196 HG22 THR A  14      60.700  21.227  12.151  1.00  0.00           H
ATOM    197 HG23 THR A  14      59.546  21.361  13.479  1.00  0.00           H
ATOM    198  OG1 THR A  14      59.255  22.342  10.316  1.00  0.00           O
ATOM    199  HG1 THR A  14      60.168  22.637  10.142  1.00  0.00           H
ATOM    200  C   THR A  14      57.180  22.895  13.406  1.00  0.00           C
ATOM    201  O   THR A  14      57.146  24.064  13.797  1.00  0.00           O
ATOM    202  N   TRP A  15      56.987  21.858  14.223  1.00  0.00           N
ATOM    203  H   TRP A  15      57.030  20.922  13.828  1.00  0.00           H
ATOM    204  CA  TRP A  15      56.718  21.942  15.662  1.00  0.00           C
ATOM    205  HA  TRP A  15      56.856  22.969  16.005  1.00  0.00           H
ATOM    206  CB  TRP A  15      55.258  21.555  15.932  1.00  0.00           C
ATOM    207  HB2 TRP A  15      55.014  20.645  15.381  1.00  0.00           H
ATOM    208  HB3 TRP A  15      55.161  21.320  16.992  1.00  0.00           H
ATOM    209  CG  TRP A  15      54.233  22.607  15.623  1.00  0.00           C
ATOM    210  CD1 TRP A  15      53.733  22.901  14.401  1.00  0.00           C
ATOM    211  HD1 TRP A  15      54.015  22.409  13.477  1.00  0.00           H
ATOM    212  NE1 TRP A  15      52.808  23.922  14.508  1.00  0.00           N
ATOM    213  HE1 TRP A  15      52.315  24.298  13.700  1.00  0.00           H
ATOM    214  CE2 TRP A  15      52.630  24.313  15.821  1.00  0.00           C
ATOM    215  CZ2 TRP A  15      51.782  25.240  16.451  1.00  0.00           C
ATOM    216  HZ2 TRP A  15      51.075  25.816  15.872  1.00  0.00           H
ATOM    217  CH2 TRP A  15      51.858  25.398  17.847  1.00  0.00           C
ATOM    218  HH2 TRP A  15      51.198  26.092  18.351  1.00  0.00           H
ATOM    219  CZ3 TRP A  15      52.796  24.654  18.587  1.00  0.00           C
ATOM    220  HZ3 TRP A  15      52.860  24.780  19.658  1.00  0.00           H
ATOM    221  CE3 TRP A  15      53.642  23.728  17.946  1.00  0.00           C
ATOM    222  HE3 TRP A  15      54.351  23.156  18.525  1.00  0.00           H
ATOM    223  CD2 TRP A  15      53.567  23.519  16.551  1.00  0.00           C
ATOM    224  C   TRP A  15      57.683  21.056  16.463  1.00  0.00           C
ATOM    225  O   TRP A  15      58.019  19.940  16.056  1.00  0.00           O
ATOM    226  N   VAL A  16      58.099  21.549  17.632  1.00  0.00           N
ATOM    227  H   VAL A  16      57.766  22.469  17.908  1.00  0.00           H
ATOM    228  CA  VAL A  16      58.894  20.807  18.624  1.00  0.00           C
ATOM    229  HA  VAL A  16      59.314  19.907  18.174  1.00  0.00           H
ATOM    230  CB  VAL A  16      60.063  21.679  19.130  1.00  0.00           C
ATOM    231  HB  VAL A  16      59.709  22.699  19.270  1.00  0.00           H
ATOM    232  CG1 VAL A  16      60.683  21.203  20.452  1.00  0.00           C
ATOM    233 HG11 VAL A  16      61.023  20.170  20.363  1.00  0.00           H
ATOM    234 HG12 VAL A  16      61.529  21.844  20.705  1.00  0.00           H
ATOM    235 HG13 VAL A  16      59.958  21.277  21.264  1.00  0.00           H
ATOM    236  CG2 VAL A  16      61.183  21.702  18.085  1.00  0.00           C
ATOM    237 HG21 VAL A  16      60.781  21.964  17.107  1.00  0.00           H
ATOM    238 HG22 VAL A  16      61.934  22.441  18.366  1.00  0.00           H
ATOM    239 HG23 VAL A  16      61.655  20.723  18.020  1.00  0.00           H
ATOM    240  C   VAL A  16      57.970  20.369  19.757  1.00  0.00           C
ATOM    241  O   VAL A  16      57.232  21.182  20.303  1.00  0.00           O
ATOM    242  N   PHE A  17      58.002  19.093  20.118  1.00  0.00           N
ATOM    243  H   PHE A  17      58.624  18.466  19.621  1.00  0.00           H
ATOM    244  CA  PHE A  17      57.235  18.514  21.220  1.00  0.00           C
ATOM    245  HA  PHE A  17      56.507  19.235  21.589  1.00  0.00           H
ATOM    246  CB  PHE A  17      56.479  17.266  20.735  1.00  0.00           C
ATOM    247  HB2 PHE A  17      57.219  16.544  20.392  1.00  0.00           H
ATOM    248  HB3 PHE A  17      55.970  16.820  21.591  1.00  0.00           H
ATOM    249  CG  PHE A  17      55.451  17.432  19.629  1.00  0.00           C
ATOM    250  CD1 PHE A  17      55.004  16.281  18.955  1.00  0.00           C
ATOM    251  HD1 PHE A  17      55.412  15.313  19.210  1.00  0.00           H
ATOM    252  CE1 PHE A  17      54.013  16.375  17.965  1.00  0.00           C
ATOM    253  HE1 PHE A  17      53.652  15.479  17.478  1.00  0.00           H
ATOM    254  CZ  PHE A  17      53.492  17.630  17.616  1.00  0.00           C
ATOM    255  HZ  PHE A  17      52.745  17.713  16.845  1.00  0.00           H
ATOM    256  CE2 PHE A  17      53.938  18.787  18.275  1.00  0.00           C
ATOM    257  HE2 PHE A  17      53.527  19.750  18.008  1.00  0.00           H
ATOM    258  CD2 PHE A  17      54.902  18.687  19.291  1.00  0.00           C
ATOM    259  HD2 PHE A  17      55.211  19.583  19.803  1.00  0.00           H
ATOM    260  C   PHE A  17      58.151  18.128  22.378  1.00  0.00           C
ATOM    261  O   PHE A  17      59.236  17.588  22.162  1.00  0.00           O
ATOM    262  N   GLN A  18      57.687  18.339  23.608  1.00  0.00           N
ATOM    263  H   GLN A  18      56.797  18.820  23.708  1.00  0.00           H
ATOM    264  CA  GLN A  18      58.307  17.809  24.826  1.00  0.00           C
ATOM    265  HA  GLN A  18      59.098  17.113  24.548  1.00  0.00           H
ATOM    266  CB  GLN A  18      58.948  18.923  25.661  1.00  0.00           C
ATOM    267  HB2 GLN A  18      58.205  19.700  25.850  1.00  0.00           H
ATOM    268  HB3 GLN A  18      59.272  18.492  26.608  1.00  0.00           H
ATOM    269  CG  GLN A  18      60.180  19.530  24.969  1.00  0.00           C
ATOM    270  HG2 GLN A  18      60.943  18.754  24.896  1.00  0.00           H
ATOM    271  HG3 GLN A  18      59.910  19.849  23.963  1.00  0.00           H
ATOM    272  CD  GLN A  18      60.799  20.733  25.687  1.00  0.00           C
ATOM    273  OE1 GLN A  18      61.698  21.379  25.162  1.00  0.00           O
ATOM    274  NE2 GLN A  18      60.379  21.099  26.882  1.00  0.00           N
ATOM    275 HE21 GLN A  18      60.807  21.905  27.309  1.00  0.00           H
ATOM    276 HE22 GLN A  18      59.651  20.578  27.366  1.00  0.00           H
ATOM    277  C   GLN A  18      57.267  17.003  25.609  1.00  0.00           C
ATOM    278  O   GLN A  18      56.090  17.359  25.623  1.00  0.00           O
ATOM    279  N   VAL A  19      57.694  15.901  26.229  1.00  0.00           N
ATOM    280  H   VAL A  19      58.691  15.700  26.203  1.00  0.00           H
ATOM    281  CA  VAL A  19      56.810  14.871  26.809  1.00  0.00           C
ATOM    282  HA  VAL A  19      55.778  15.213  26.752  1.00  0.00           H
ATOM    283  CB  VAL A  19      56.906  13.581  25.963  1.00  0.00           C
ATOM    284  HB  VAL A  19      57.945  13.268  25.936  1.00  0.00           H
ATOM    285  CG1 VAL A  19      56.077  12.424  26.525  1.00  0.00           C
ATOM    286 HG11 VAL A  19      55.030  12.721  26.589  1.00  0.00           H
ATOM    287 HG12 VAL A  19      56.162  11.555  25.870  1.00  0.00           H
ATOM    288 HG13 VAL A  19      56.441  12.137  27.512  1.00  0.00           H
ATOM    289  CG2 VAL A  19      56.452  13.795  24.510  1.00  0.00           C
ATOM    290 HG21 VAL A  19      57.028  14.589  24.035  1.00  0.00           H
ATOM    291 HG22 VAL A  19      56.611  12.881  23.936  1.00  0.00           H
ATOM    292 HG23 VAL A  19      55.394  14.048  24.481  1.00  0.00           H
ATOM    293  C   VAL A  19      57.128  14.630  28.292  1.00  0.00           C
ATOM    294  O   VAL A  19      58.297  14.587  28.683  1.00  0.00           O
ATOM    295  N   GLY A  20      56.086  14.466  29.115  1.00  0.00           N
ATOM    296  H   GLY A  20      55.155  14.472  28.703  1.00  0.00           H
ATOM    297  CA  GLY A  20      56.148  14.280  30.572  1.00  0.00           C
ATOM    298  HA2 GLY A  20      57.116  13.859  30.848  1.00  0.00           H
ATOM    299  HA3 GLY A  20      56.042  15.244  31.069  1.00  0.00           H
ATOM    300  C   GLY A  20      55.049  13.348  31.100  1.00  0.00           C
ATOM    301  O   GLY A  20      54.016  13.165  30.456  1.00  0.00           O
ATOM    302  N   SER A  21      55.284  12.714  32.253  1.00  0.00           N
ATOM    303  H   SER A  21      56.134  12.937  32.755  1.00  0.00           H
ATOM    304  CA  SER A  21      54.377  11.713  32.858  1.00  0.00           C
ATOM    305  HA  SER A  21      54.927  11.237  33.670  1.00  0.00           H
ATOM    306  CB  SER A  21      53.146  12.382  33.492  1.00  0.00           C
ATOM    307  HB2 SER A  21      52.610  12.961  32.738  1.00  0.00           H
ATOM    308  HB3 SER A  21      52.474  11.619  33.889  1.00  0.00           H
ATOM    309  OG  SER A  21      53.548  13.237  34.554  1.00  0.00           O
ATOM    310  HG  SER A  21      53.830  12.674  35.305  1.00  0.00           H
ATOM    311  C   SER A  21      54.012  10.566  31.896  1.00  0.00           C
ATOM    312  O   SER A  21      52.859  10.136  31.810  1.00  0.00           O
ATOM    313  N   SER A  22      55.002  10.080  31.140  1.00  0.00           N
ATOM    314  H   SER A  22      55.931  10.455  31.272  1.00  0.00           H
ATOM    315  CA  SER A  22      54.860   8.949  30.215  1.00  0.00           C
ATOM    316  HA  SER A  22      53.909   9.056  29.701  1.00  0.00           H
ATOM    317  CB  SER A  22      55.964   8.997  29.152  1.00  0.00           C
ATOM    318  HB2 SER A  22      55.788   8.213  28.413  1.00  0.00           H
ATOM    319  HB3 SER A  22      55.926   9.962  28.645  1.00  0.00           H
ATOM    320  OG  SER A  22      57.245   8.825  29.739  1.00  0.00           O
ATOM    321  HG  SER A  22      57.928   8.916  29.044  1.00  0.00           H
ATOM    322  C   SER A  22      54.832   7.592  30.938  1.00  0.00           C
ATOM    323  O   SER A  22      55.282   7.459  32.082  1.00  0.00           O
ATOM    324  N   GLY A  23      54.265   6.574  30.278  1.00  0.00           N
ATOM    325  H   GLY A  23      53.882   6.754  29.358  1.00  0.00           H
ATOM    326  CA  GLY A  23      53.996   5.260  30.882  1.00  0.00           C
ATOM    327  HA2 GLY A  23      53.801   4.541  30.086  1.00  0.00           H
ATOM    328  HA3 GLY A  23      54.875   4.926  31.435  1.00  0.00           H
ATOM    329  C   GLY A  23      52.788   5.254  31.834  1.00  0.00           C
ATOM    330  O   GLY A  23      52.611   4.306  32.603  1.00  0.00           O
ATOM    331  N   SER A  24      51.972   6.313  31.803  1.00  0.00           N
ATOM    332  H   SER A  24      52.152   7.025  31.106  1.00  0.00           H
ATOM    333  CA  SER A  24      50.729   6.456  32.572  1.00  0.00           C
ATOM    334  HA  SER A  24      50.877   6.023  33.562  1.00  0.00           H
ATOM    335  CB  SER A  24      50.436   7.952  32.784  1.00  0.00           C
ATOM    336  HB2 SER A  24      49.492   8.070  33.312  1.00  0.00           H
ATOM    337  HB3 SER A  24      51.222   8.380  33.409  1.00  0.00           H
ATOM    338  OG  SER A  24      50.380   8.671  31.568  1.00  0.00           O
ATOM    339  HG  SER A  24      51.209   9.182  31.492  1.00  0.00           H
ATOM    340  C   SER A  24      49.554   5.695  31.924  1.00  0.00           C
ATOM    341  O   SER A  24      49.714   4.982  30.926  1.00  0.00           O
ATOM    342  N   GLN A  25      48.367   5.792  32.531  1.00  0.00           N
ATOM    343  H   GLN A  25      48.296   6.407  33.329  1.00  0.00           H
ATOM    344  CA  GLN A  25      47.132   5.089  32.147  1.00  0.00           C
ATOM    345  HA  GLN A  25      47.272   4.597  31.185  1.00  0.00           H
ATOM    346  CB  GLN A  25      46.833   4.011  33.215  1.00  0.00           C
ATOM    347  HB2 GLN A  25      46.840   4.482  34.197  1.00  0.00           H
ATOM    348  HB3 GLN A  25      45.839   3.592  33.056  1.00  0.00           H
ATOM    349  CG  GLN A  25      47.832   2.842  33.250  1.00  0.00           C
ATOM    350  HG2 GLN A  25      48.845   3.218  33.396  1.00  0.00           H
ATOM    351  HG3 GLN A  25      47.591   2.206  34.103  1.00  0.00           H
ATOM    352  CD  GLN A  25      47.776   1.991  31.985  1.00  0.00           C
ATOM    353  OE1 GLN A  25      47.007   1.044  31.867  1.00  0.00           O
ATOM    354  NE2 GLN A  25      48.566   2.310  30.985  1.00  0.00           N
ATOM    355 HE21 GLN A  25      48.475   1.812  30.104  1.00  0.00           H
ATOM    356 HE22 GLN A  25      49.152   3.136  31.040  1.00  0.00           H
ATOM    357  C   GLN A  25      45.952   6.064  31.942  1.00  0.00           C
ATOM    358  O   GLN A  25      46.097   7.279  32.089  1.00  0.00           O
ATOM    359  N   ARG A  26      44.770   5.529  31.592  1.00  0.00           N
ATOM    360  H   ARG A  26      44.726   4.521  31.525  1.00  0.00           H
ATOM    361  CA  ARG A  26      43.554   6.288  31.215  1.00  0.00           C
ATOM    362  HA  ARG A  26      43.781   6.894  30.335  1.00  0.00           H
ATOM    363  CB  ARG A  26      42.434   5.290  30.844  1.00  0.00           C
ATOM    364  HB2 ARG A  26      42.310   4.569  31.654  1.00  0.00           H
ATOM    365  HB3 ARG A  26      41.494   5.833  30.727  1.00  0.00           H
ATOM    366  CG  ARG A  26      42.723   4.547  29.526  1.00  0.00           C
ATOM    367  HG2 ARG A  26      42.698   5.269  28.716  1.00  0.00           H
ATOM    368  HG3 ARG A  26      43.714   4.096  29.564  1.00  0.00           H
ATOM    369  CD  ARG A  26      41.701   3.447  29.213  1.00  0.00           C
ATOM    370  HD2 ARG A  26      41.681   2.739  30.043  1.00  0.00           H
ATOM    371  HD3 ARG A  26      40.713   3.900  29.106  1.00  0.00           H
ATOM    372  NE  ARG A  26      42.062   2.734  27.969  1.00  0.00           N
ATOM    373  HE  ARG A  26      42.895   3.043  27.480  1.00  0.00           H
ATOM    374  CZ  ARG A  26      41.426   1.716  27.418  1.00  0.00           C
ATOM    375  NH1 ARG A  26      41.888   1.181  26.323  1.00  0.00           N
ATOM    376 HH11 ARG A  26      42.731   1.546  25.911  1.00  0.00           H
ATOM    377 HH12 ARG A  26      41.420   0.399  25.897  1.00  0.00           H
ATOM    378  NH2 ARG A  26      40.348   1.197  27.939  1.00  0.00           N
ATOM    379 HH21 ARG A  26      39.966   1.603  28.774  1.00  0.00           H
ATOM    380 HH22 ARG A  26      39.884   0.419  27.502  1.00  0.00           H
ATOM    381  C   ARG A  26      43.060   7.285  32.281  1.00  0.00           C
ATOM    382  O   ARG A  26      42.318   8.210  31.954  1.00  0.00           O
ATOM    383  N   ASP A  27      43.470   7.134  33.542  1.00  0.00           N
ATOM    384  H   ASP A  27      44.112   6.380  33.744  1.00  0.00           H
ATOM    385  CA  ASP A  27      43.154   8.049  34.651  1.00  0.00           C
ATOM    386  HA  ASP A  27      42.114   8.364  34.548  1.00  0.00           H
ATOM    387  CB  ASP A  27      43.273   7.300  35.993  1.00  0.00           C
ATOM    388  HB2 ASP A  27      42.902   7.948  36.789  1.00  0.00           H
ATOM    389  HB3 ASP A  27      42.622   6.424  35.964  1.00  0.00           H
ATOM    390  CG  ASP A  27      44.703   6.840  36.333  1.00  0.00           C
ATOM    391  OD1 ASP A  27      45.344   6.159  35.499  1.00  0.00           O
ATOM    392  OD2 ASP A  27      45.180   7.136  37.456  1.00  0.00           O
ATOM    393  C   ASP A  27      44.012   9.339  34.688  1.00  0.00           C
ATOM    394  O   ASP A  27      43.753  10.214  35.520  1.00  0.00           O
ATOM    395  N   VAL A  28      45.039   9.477  33.837  1.00  0.00           N
ATOM    396  H   VAL A  28      45.217   8.732  33.171  1.00  0.00           H
ATOM    397  CA  VAL A  28      45.995  10.601  33.886  1.00  0.00           C
ATOM    398  HA  VAL A  28      46.302  10.692  34.929  1.00  0.00           H
ATOM    399  CB  VAL A  28      47.273  10.271  33.083  1.00  0.00           C
ATOM    400  HB  VAL A  28      47.548   9.242  33.317  1.00  0.00           H
ATOM    401  CG1 VAL A  28      47.114  10.384  31.562  1.00  0.00           C
ATOM    402 HG11 VAL A  28      47.045  11.428  31.257  1.00  0.00           H
ATOM    403 HG12 VAL A  28      47.977   9.931  31.077  1.00  0.00           H
ATOM    404 HG13 VAL A  28      46.218   9.853  31.243  1.00  0.00           H
ATOM    405  CG2 VAL A  28      48.450  11.157  33.512  1.00  0.00           C
ATOM    406 HG21 VAL A  28      48.633  11.037  34.580  1.00  0.00           H
ATOM    407 HG22 VAL A  28      49.349  10.853  32.975  1.00  0.00           H
ATOM    408 HG23 VAL A  28      48.250  12.205  33.290  1.00  0.00           H
ATOM    409  C   VAL A  28      45.371  11.950  33.481  1.00  0.00           C
ATOM    410  O   VAL A  28      44.633  12.047  32.496  1.00  0.00           O
ATOM    411  N   ASN A  29      45.700  13.012  34.229  1.00  0.00           N
ATOM    412  H   ASN A  29      46.302  12.865  35.029  1.00  0.00           H
ATOM    413  CA  ASN A  29      45.257  14.388  33.978  1.00  0.00           C
ATOM    414  HA  ASN A  29      44.765  14.427  33.004  1.00  0.00           H
ATOM    415  CB  ASN A  29      44.221  14.782  35.050  1.00  0.00           C
ATOM    416  HB2 ASN A  29      43.477  13.991  35.147  1.00  0.00           H
ATOM    417  HB3 ASN A  29      44.724  14.894  36.012  1.00  0.00           H
ATOM    418  CG  ASN A  29      43.476  16.066  34.722  1.00  0.00           C
ATOM    419  OD1 ASN A  29      43.322  16.450  33.571  1.00  0.00           O
ATOM    420  ND2 ASN A  29      42.975  16.766  35.712  1.00  0.00           N
ATOM    421 HD21 ASN A  29      42.495  17.627  35.496  1.00  0.00           H
ATOM    422 HD22 ASN A  29      43.099  16.463  36.667  1.00  0.00           H
ATOM    423  C   ASN A  29      46.468  15.338  33.933  1.00  0.00           C
ATOM    424  O   ASN A  29      47.238  15.425  34.892  1.00  0.00           O
ATOM    425  N   CYS A  30      46.647  16.053  32.818  1.00  0.00           N
ATOM    426  H   CYS A  30      45.974  15.964  32.070  1.00  0.00           H
ATOM    427  CA  CYS A  30      47.869  16.815  32.534  1.00  0.00           C
ATOM    428  HA  CYS A  30      48.707  16.236  32.924  1.00  0.00           H
ATOM    429  CB  CYS A  30      48.057  16.891  31.014  1.00  0.00           C
ATOM    430  HB2 CYS A  30      47.242  17.467  30.571  1.00  0.00           H
ATOM    431  HB3 CYS A  30      48.988  17.414  30.814  1.00  0.00           H
ATOM    432  SG  CYS A  30      48.146  15.270  30.202  1.00  0.00           S
ATOM    433  C   CYS A  30      47.981  18.189  33.229  1.00  0.00           C
ATOM    434  O   CYS A  30      48.969  18.897  33.027  1.00  0.00           O
ATOM    435  N   SER A  31      47.024  18.553  34.090  1.00  0.00           N
ATOM    436  H   SER A  31      46.232  17.938  34.221  1.00  0.00           H
ATOM    437  CA  SER A  31      47.107  19.728  34.977  1.00  0.00           C
ATOM    438  HA  SER A  31      47.278  20.620  34.374  1.00  0.00           H
ATOM    439  CB  SER A  31      45.774  19.895  35.716  1.00  0.00           C
ATOM    440  HB2 SER A  31      45.836  20.762  36.376  1.00  0.00           H
ATOM    441  HB3 SER A  31      44.978  20.063  34.990  1.00  0.00           H
ATOM    442  OG  SER A  31      45.483  18.733  36.481  1.00  0.00           O
ATOM    443  HG  SER A  31      44.676  18.903  37.008  1.00  0.00           H
ATOM    444  C   SER A  31      48.245  19.621  36.008  1.00  0.00           C
ATOM    445  O   SER A  31      48.834  20.638  36.384  1.00  0.00           O
ATOM    446  N   VAL A  32      48.587  18.395  36.431  1.00  0.00           N
ATOM    447  H   VAL A  32      48.006  17.629  36.112  1.00  0.00           H
ATOM    448  CA  VAL A  32      49.647  18.076  37.411  1.00  0.00           C
ATOM    449  HA  VAL A  32      50.164  19.003  37.659  1.00  0.00           H
ATOM    450  CB  VAL A  32      49.061  17.552  38.744  1.00  0.00           C
ATOM    451  HB  VAL A  32      49.888  17.376  39.432  1.00  0.00           H
ATOM    452  CG1 VAL A  32      48.154  18.603  39.398  1.00  0.00           C
ATOM    453 HG11 VAL A  32      47.245  18.740  38.812  1.00  0.00           H
ATOM    454 HG12 VAL A  32      47.883  18.280  40.403  1.00  0.00           H
ATOM    455 HG13 VAL A  32      48.681  19.555  39.468  1.00  0.00           H
ATOM    456  CG2 VAL A  32      48.269  16.245  38.604  1.00  0.00           C
ATOM    457 HG21 VAL A  32      48.894  15.468  38.166  1.00  0.00           H
ATOM    458 HG22 VAL A  32      47.947  15.910  39.591  1.00  0.00           H
ATOM    459 HG23 VAL A  32      47.390  16.396  37.977  1.00  0.00           H
ATOM    460  C   VAL A  32      50.746  17.178  36.815  1.00  0.00           C
ATOM    461  O   VAL A  32      51.334  16.340  37.503  1.00  0.00           O
ATOM    462  N   MET A  33      51.037  17.364  35.520  1.00  0.00           N
ATOM    463  H   MET A  33      50.521  18.080  35.028  1.00  0.00           H
ATOM    464  CA  MET A  33      52.142  16.707  34.807  1.00  0.00           C
ATOM    465  HA  MET A  33      51.937  15.635  34.760  1.00  0.00           H
ATOM    466  CB  MET A  33      52.196  17.251  33.366  1.00  0.00           C
ATOM    467  HB2 MET A  33      51.253  17.032  32.864  1.00  0.00           H
ATOM    468  HB3 MET A  33      52.310  18.334  33.418  1.00  0.00           H
ATOM    469  CG  MET A  33      53.344  16.673  32.523  1.00  0.00           C
ATOM    470  HG2 MET A  33      54.283  16.818  33.050  1.00  0.00           H
ATOM    471  HG3 MET A  33      53.185  15.599  32.421  1.00  0.00           H
ATOM    472  SD  MET A  33      53.546  17.388  30.861  1.00  0.00           S
ATOM    473  CE  MET A  33      54.032  19.088  31.279  1.00  0.00           C
ATOM    474  HE1 MET A  33      54.938  19.074  31.885  1.00  0.00           H
ATOM    475  HE2 MET A  33      54.217  19.653  30.365  1.00  0.00           H
ATOM    476  HE3 MET A  33      53.234  19.583  31.832  1.00  0.00           H
ATOM    477  C   MET A  33      53.484  16.917  35.541  1.00  0.00           C
ATOM    478  O   MET A  33      53.825  18.040  35.926  1.00  0.00           O
ATOM    479  N   GLY A  34      54.243  15.834  35.727  1.00  0.00           N
ATOM    480  H   GLY A  34      53.898  14.949  35.370  1.00  0.00           H
ATOM    481  CA  GLY A  34      55.577  15.838  36.342  1.00  0.00           C
ATOM    482  HA2 GLY A  34      55.566  16.459  37.238  1.00  0.00           H
ATOM    483  HA3 GLY A  34      55.820  14.819  36.648  1.00  0.00           H
ATOM    484  C   GLY A  34      56.692  16.342  35.406  1.00  0.00           C
ATOM    485  O   GLY A  34      56.408  16.878  34.328  1.00  0.00           O
ATOM    486  N   PRO A  35      57.972  16.156  35.781  1.00  0.00           N
ATOM    487  CD  PRO A  35      58.421  15.720  37.097  1.00  0.00           C
ATOM    488  HD2 PRO A  35      58.345  14.634  37.171  1.00  0.00           H
ATOM    489  HD3 PRO A  35      57.846  16.193  37.895  1.00  0.00           H
ATOM    490  CG  PRO A  35      59.884  16.149  37.195  1.00  0.00           C
ATOM    491  HG2 PRO A  35      60.460  15.481  37.837  1.00  0.00           H
ATOM    492  HG3 PRO A  35      59.944  17.177  37.557  1.00  0.00           H
ATOM    493  CB  PRO A  35      60.354  16.087  35.743  1.00  0.00           C
ATOM    494  HB2 PRO A  35      60.602  15.054  35.492  1.00  0.00           H
ATOM    495  HB3 PRO A  35      61.210  16.739  35.565  1.00  0.00           H
ATOM    496  CA  PRO A  35      59.119  16.541  34.957  1.00  0.00           C
ATOM    497  HA  PRO A  35      59.131  17.630  34.881  1.00  0.00           H
ATOM    498  C   PRO A  35      59.101  15.930  33.544  1.00  0.00           C
ATOM    499  O   PRO A  35      58.718  14.770  33.353  1.00  0.00           O
ATOM    500  N   GLN A  36      59.545  16.709  32.553  1.00  0.00           N
ATOM    501  H   GLN A  36      59.866  17.639  32.785  1.00  0.00           H
ATOM    502  CA  GLN A  36      59.705  16.264  31.162  1.00  0.00           C
ATOM    503  HA  GLN A  36      58.980  15.476  30.958  1.00  0.00           H
ATOM    504  CB  GLN A  36      59.427  17.425  30.189  1.00  0.00           C
ATOM    505  HB2 GLN A  36      60.107  18.251  30.404  1.00  0.00           H
ATOM    506  HB3 GLN A  36      59.625  17.076  29.174  1.00  0.00           H
ATOM    507  CG  GLN A  36      57.973  17.927  30.255  1.00  0.00           C
ATOM    508  HG2 GLN A  36      57.305  17.071  30.161  1.00  0.00           H
ATOM    509  HG3 GLN A  36      57.785  18.395  31.222  1.00  0.00           H
ATOM    510  CD  GLN A  36      57.635  18.936  29.154  1.00  0.00           C
ATOM    511  OE1 GLN A  36      58.455  19.731  28.709  1.00  0.00           O
ATOM    512  NE2 GLN A  36      56.410  18.943  28.671  1.00  0.00           N
ATOM    513 HE21 GLN A  36      56.183  19.614  27.938  1.00  0.00           H
ATOM    514 HE22 GLN A  36      55.715  18.309  29.026  1.00  0.00           H
ATOM    515  C   GLN A  36      61.111  15.682  30.931  1.00  0.00           C
ATOM    516  O   GLN A  36      62.106  16.248  31.390  1.00  0.00           O
ATOM    517  N   GLU A  37      61.198  14.562  30.204  1.00  0.00           N
ATOM    518  H   GLU A  37      60.332  14.142  29.885  1.00  0.00           H
ATOM    519  CA  GLU A  37      62.459  13.822  29.965  1.00  0.00           C
ATOM    520  HA  GLU A  37      63.305  14.473  30.192  1.00  0.00           H
ATOM    521  CB  GLU A  37      62.545  12.605  30.910  1.00  0.00           C
ATOM    522  HB2 GLU A  37      61.739  11.910  30.670  1.00  0.00           H
ATOM    523  HB3 GLU A  37      63.497  12.103  30.734  1.00  0.00           H
ATOM    524  CG  GLU A  37      62.477  12.963  32.405  1.00  0.00           C
ATOM    525  HG2 GLU A  37      63.143  13.809  32.589  1.00  0.00           H
ATOM    526  HG3 GLU A  37      61.459  13.269  32.657  1.00  0.00           H
ATOM    527  CD  GLU A  37      62.894  11.789  33.316  1.00  0.00           C
ATOM    528  OE1 GLU A  37      63.489  12.042  34.393  1.00  0.00           O
ATOM    529  OE2 GLU A  37      62.625  10.606  32.988  1.00  0.00           O
ATOM    530  C   GLU A  37      62.662  13.378  28.498  1.00  0.00           C
ATOM    531  O   GLU A  37      63.643  12.697  28.185  1.00  0.00           O
ATOM    532  N   LYS A  38      61.755  13.769  27.589  1.00  0.00           N
ATOM    533  H   LYS A  38      61.012  14.378  27.910  1.00  0.00           H
ATOM    534  CA  LYS A  38      61.724  13.366  26.169  1.00  0.00           C
ATOM    535  HA  LYS A  38      62.720  13.034  25.867  1.00  0.00           H
ATOM    536  CB  LYS A  38      60.738  12.197  25.978  1.00  0.00           C
ATOM    537  HB2 LYS A  38      59.840  12.394  26.563  1.00  0.00           H
ATOM    538  HB3 LYS A  38      60.457  12.133  24.924  1.00  0.00           H
ATOM    539  CG  LYS A  38      61.310  10.837  26.401  1.00  0.00           C
ATOM    540  HG2 LYS A  38      62.186  10.612  25.790  1.00  0.00           H
ATOM    541  HG3 LYS A  38      61.605  10.869  27.450  1.00  0.00           H
ATOM    542  CD  LYS A  38      60.255   9.738  26.206  1.00  0.00           C
ATOM    543  HD2 LYS A  38      59.391   9.955  26.838  1.00  0.00           H
ATOM    544  HD3 LYS A  38      59.936   9.728  25.162  1.00  0.00           H
ATOM    545  CE  LYS A  38      60.830   8.365  26.577  1.00  0.00           C
ATOM    546  HE2 LYS A  38      61.739   8.196  25.991  1.00  0.00           H
ATOM    547  HE3 LYS A  38      61.114   8.375  27.634  1.00  0.00           H
ATOM    548  NZ  LYS A  38      59.853   7.270  26.318  1.00  0.00           N
ATOM    549  HZ1 LYS A  38      59.600   7.223  25.339  1.00  0.00           H
ATOM    550  HZ2 LYS A  38      60.241   6.369  26.570  1.00  0.00           H
ATOM    551  HZ3 LYS A  38      59.003   7.390  26.853  1.00  0.00           H
ATOM    552  C   LYS A  38      61.354  14.540  25.256  1.00  0.00           C
ATOM    553  O   LYS A  38      60.536  15.383  25.632  1.00  0.00           O
ATOM    554  N   LYS A  39      61.933  14.565  24.051  1.00  0.00           N
ATOM    555  H   LYS A  39      62.567  13.807  23.832  1.00  0.00           H
ATOM    556  CA  LYS A  39      61.779  15.623  23.033  1.00  0.00           C
ATOM    557  HA  LYS A  39      60.849  16.156  23.233  1.00  0.00           H
ATOM    558  CB  LYS A  39      62.948  16.614  23.199  1.00  0.00           C
ATOM    559  HB2 LYS A  39      63.076  16.793  24.268  1.00  0.00           H
ATOM    560  HB3 LYS A  39      63.869  16.159  22.830  1.00  0.00           H
ATOM    561  CG  LYS A  39      62.749  17.977  22.514  1.00  0.00           C
ATOM    562  HG2 LYS A  39      62.898  17.878  21.438  1.00  0.00           H
ATOM    563  HG3 LYS A  39      61.738  18.336  22.698  1.00  0.00           H
ATOM    564  CD  LYS A  39      63.750  18.990  23.100  1.00  0.00           C
ATOM    565  HD2 LYS A  39      63.606  19.038  24.181  1.00  0.00           H
ATOM    566  HD3 LYS A  39      64.768  18.647  22.901  1.00  0.00           H
ATOM    567  CE  LYS A  39      63.567  20.399  22.519  1.00  0.00           C
ATOM    568  HE2 LYS A  39      63.856  20.386  21.463  1.00  0.00           H
ATOM    569  HE3 LYS A  39      62.508  20.671  22.580  1.00  0.00           H
ATOM    570  NZ  LYS A  39      64.381  21.399  23.267  1.00  0.00           N
ATOM    571  HZ1 LYS A  39      65.362  21.148  23.282  1.00  0.00           H
ATOM    572  HZ2 LYS A  39      64.312  22.319  22.851  1.00  0.00           H
ATOM    573  HZ3 LYS A  39      64.065  21.483  24.227  1.00  0.00           H
ATOM    574  C   LYS A  39      61.681  15.014  21.624  1.00  0.00           C
ATOM    575  O   LYS A  39      62.438  14.100  21.292  1.00  0.00           O
ATOM    576  N   VAL A  40      60.728  15.489  20.819  1.00  0.00           N
ATOM    577  H   VAL A  40      60.187  16.277  21.163  1.00  0.00           H
ATOM    578  CA  VAL A  40      60.314  14.918  19.515  1.00  0.00           C
ATOM    579  HA  VAL A  40      61.121  14.309  19.106  1.00  0.00           H
ATOM    580  CB  VAL A  40      59.069  14.010  19.703  1.00  0.00           C
ATOM    581  HB  VAL A  40      58.311  14.566  20.252  1.00  0.00           H
ATOM    582  CG1 VAL A  40      58.433  13.544  18.386  1.00  0.00           C
ATOM    583 HG11 VAL A  40      59.169  13.025  17.772  1.00  0.00           H
ATOM    584 HG12 VAL A  40      57.603  12.867  18.593  1.00  0.00           H
ATOM    585 HG13 VAL A  40      58.030  14.395  17.836  1.00  0.00           H
ATOM    586  CG2 VAL A  40      59.400  12.752  20.520  1.00  0.00           C
ATOM    587 HG21 VAL A  40      59.721  13.025  21.524  1.00  0.00           H
ATOM    588 HG22 VAL A  40      58.515  12.122  20.614  1.00  0.00           H
ATOM    589 HG23 VAL A  40      60.190  12.182  20.029  1.00  0.00           H
ATOM    590  C   VAL A  40      60.038  16.054  18.521  1.00  0.00           C
ATOM    591  O   VAL A  40      59.526  17.097  18.919  1.00  0.00           O
ATOM    592  N   VAL A  41      60.357  15.886  17.233  1.00  0.00           N
ATOM    593  H   VAL A  41      60.777  15.012  16.943  1.00  0.00           H
ATOM    594  CA  VAL A  41      60.091  16.897  16.186  1.00  0.00           C
ATOM    595  HA  VAL A  41      59.656  17.785  16.644  1.00  0.00           H
ATOM    596  CB  VAL A  41      61.389  17.351  15.484  1.00  0.00           C
ATOM    597  HB  VAL A  41      61.814  16.510  14.935  1.00  0.00           H
ATOM    598  CG1 VAL A  41      61.118  18.491  14.492  1.00  0.00           C
ATOM    599 HG11 VAL A  41      60.654  19.334  15.005  1.00  0.00           H
ATOM    600 HG12 VAL A  41      62.054  18.821  14.041  1.00  0.00           H
ATOM    601 HG13 VAL A  41      60.463  18.153  13.690  1.00  0.00           H
ATOM    602  CG2 VAL A  41      62.435  17.852  16.490  1.00  0.00           C
ATOM    603 HG21 VAL A  41      62.752  17.038  17.142  1.00  0.00           H
ATOM    604 HG22 VAL A  41      63.314  18.221  15.961  1.00  0.00           H
ATOM    605 HG23 VAL A  41      62.016  18.653  17.096  1.00  0.00           H
ATOM    606  C   VAL A  41      59.078  16.372  15.165  1.00  0.00           C
ATOM    607  O   VAL A  41      59.216  15.246  14.682  1.00  0.00           O
ATOM    608  N   VAL A  42      58.085  17.196  14.805  1.00  0.00           N
ATOM    609  H   VAL A  42      58.038  18.116  15.235  1.00  0.00           H
ATOM    610  CA  VAL A  42      57.102  16.889  13.751  1.00  0.00           C
ATOM    611  HA  VAL A  42      57.453  16.015  13.206  1.00  0.00           H
ATOM    612  CB  VAL A  42      55.718  16.517  14.323  1.00  0.00           C
ATOM    613  HB  VAL A  42      55.340  17.346  14.924  1.00  0.00           H
ATOM    614  CG1 VAL A  42      54.698  16.221  13.212  1.00  0.00           C
ATOM    615 HG11 VAL A  42      55.075  15.437  12.555  1.00  0.00           H
ATOM    616 HG12 VAL A  42      53.755  15.893  13.648  1.00  0.00           H
ATOM    617 HG13 VAL A  42      54.500  17.119  12.627  1.00  0.00           H
ATOM    618  CG2 VAL A  42      55.806  15.265  15.206  1.00  0.00           C
ATOM    619 HG21 VAL A  42      56.389  15.481  16.101  1.00  0.00           H
ATOM    620 HG22 VAL A  42      54.809  14.955  15.515  1.00  0.00           H
ATOM    621 HG23 VAL A  42      56.277  14.450  14.657  1.00  0.00           H
ATOM    622  C   VAL A  42      57.004  18.028  12.736  1.00  0.00           C
ATOM    623  O   VAL A  42      56.882  19.202  13.092  1.00  0.00           O
ATOM    624  N   TYR A  43      57.025  17.662  11.458  1.00  0.00           N
ATOM    625  H   TYR A  43      57.105  16.670  11.260  1.00  0.00           H
ATOM    626  CA  TYR A  43      56.911  18.544  10.299  1.00  0.00           C
ATOM    627  HA  TYR A  43      57.043  19.584  10.598  1.00  0.00           H
ATOM    628  CB  TYR A  43      58.004  18.180   9.284  1.00  0.00           C
ATOM    629  HB2 TYR A  43      57.810  17.167   8.933  1.00  0.00           H
ATOM    630  HB3 TYR A  43      57.905  18.840   8.421  1.00  0.00           H
ATOM    631  CG  TYR A  43      59.438  18.241   9.792  1.00  0.00           C
ATOM    632  CD1 TYR A  43      59.976  17.178  10.549  1.00  0.00           C
ATOM    633  HD1 TYR A  43      59.369  16.311  10.770  1.00  0.00           H
ATOM    634  CE1 TYR A  43      61.306  17.231  11.011  1.00  0.00           C
ATOM    635  HE1 TYR A  43      61.710  16.416  11.593  1.00  0.00           H
ATOM    636  CZ  TYR A  43      62.112  18.351  10.705  1.00  0.00           C
ATOM    637  OH  TYR A  43      63.402  18.419  11.143  1.00  0.00           O
ATOM    638  HH  TYR A  43      63.693  17.603  11.589  1.00  0.00           H
ATOM    639  CE2 TYR A  43      61.582  19.404   9.930  1.00  0.00           C
ATOM    640  HE2 TYR A  43      62.204  20.255   9.690  1.00  0.00           H
ATOM    641  CD2 TYR A  43      60.251  19.346   9.473  1.00  0.00           C
ATOM    642  HD2 TYR A  43      59.851  20.155   8.877  1.00  0.00           H
ATOM    643  C   TYR A  43      55.527  18.368   9.658  1.00  0.00           C
ATOM    644  O   TYR A  43      55.079  17.234   9.472  1.00  0.00           O
ATOM    645  N   LEU A  44      54.857  19.470   9.306  1.00  0.00           N
ATOM    646  H   LEU A  44      55.276  20.374   9.502  1.00  0.00           H
ATOM    647  CA  LEU A  44      53.543  19.485   8.651  1.00  0.00           C
ATOM    648  HA  LEU A  44      53.163  18.465   8.580  1.00  0.00           H
ATOM    649  CB  LEU A  44      52.536  20.296   9.499  1.00  0.00           C
ATOM    650  HB2 LEU A  44      52.834  21.345   9.481  1.00  0.00           H
ATOM    651  HB3 LEU A  44      51.559  20.225   9.020  1.00  0.00           H
ATOM    652  CG  LEU A  44      52.395  19.868  10.977  1.00  0.00           C
ATOM    653  HG  LEU A  44      53.337  20.040  11.499  1.00  0.00           H
ATOM    654  CD1 LEU A  44      51.313  20.703  11.666  1.00  0.00           C
ATOM    655 HD11 LEU A  44      50.355  20.553  11.173  1.00  0.00           H
ATOM    656 HD12 LEU A  44      51.224  20.407  12.712  1.00  0.00           H
ATOM    657 HD13 LEU A  44      51.579  21.757  11.624  1.00  0.00           H
ATOM    658  CD2 LEU A  44      52.009  18.398  11.137  1.00  0.00           C
ATOM    659 HD21 LEU A  44      52.803  17.761  10.755  1.00  0.00           H
ATOM    660 HD22 LEU A  44      51.859  18.164  12.191  1.00  0.00           H
ATOM    661 HD23 LEU A  44      51.090  18.199  10.589  1.00  0.00           H
ATOM    662  C   LEU A  44      53.657  20.027   7.211  1.00  0.00           C
ATOM    663  O   LEU A  44      54.258  21.080   6.981  1.00  0.00           O
ATOM    664  N   GLN A  45      53.065  19.316   6.247  1.00  0.00           N
ATOM    665  H   GLN A  45      52.565  18.475   6.524  1.00  0.00           H
ATOM    666  CA  GLN A  45      53.058  19.621   4.806  1.00  0.00           C
ATOM    667  HA  GLN A  45      53.262  20.685   4.669  1.00  0.00           H
ATOM    668  CB  GLN A  45      54.146  18.822   4.062  1.00  0.00           C
ATOM    669  HB2 GLN A  45      53.968  17.753   4.188  1.00  0.00           H
ATOM    670  HB3 GLN A  45      54.046  19.056   3.001  1.00  0.00           H
ATOM    671  CG  GLN A  45      55.592  19.149   4.480  1.00  0.00           C
ATOM    672  HG2 GLN A  45      55.681  20.222   4.645  1.00  0.00           H
ATOM    673  HG3 GLN A  45      55.824  18.641   5.417  1.00  0.00           H
ATOM    674  CD  GLN A  45      56.627  18.748   3.420  1.00  0.00           C
ATOM    675  OE1 GLN A  45      56.376  17.988   2.491  1.00  0.00           O
ATOM    676  NE2 GLN A  45      57.848  19.231   3.517  1.00  0.00           N
ATOM    677 HE21 GLN A  45      58.534  18.943   2.835  1.00  0.00           H
ATOM    678 HE22 GLN A  45      58.107  19.822   4.293  1.00  0.00           H
ATOM    679  C   GLN A  45      51.682  19.335   4.169  1.00  0.00           C
ATOM    680  O   GLN A  45      50.893  18.541   4.689  1.00  0.00           O
ATOM    681  N   LYS A  46      51.389  19.975   3.025  1.00  0.00           N
ATOM    682  H   LYS A  46      52.093  20.589   2.634  1.00  0.00           H
ATOM    683  CA  LYS A  46      50.068  19.925   2.359  1.00  0.00           C
ATOM    684  HA  LYS A  46      50.085  20.652   1.543  1.00  0.00           H
ATOM    685  CB  LYS A  46      49.864  18.518   1.737  1.00  0.00           C
ATOM    686  HB2 LYS A  46      50.834  18.051   1.555  1.00  0.00           H
ATOM    687  HB3 LYS A  46      49.330  17.884   2.445  1.00  0.00           H
ATOM    688  CG  LYS A  46      49.115  18.575   0.389  1.00  0.00           C
ATOM    689  HG2 LYS A  46      48.406  19.403   0.400  1.00  0.00           H
ATOM    690  HG3 LYS A  46      49.835  18.764  -0.409  1.00  0.00           H
ATOM    691  CD  LYS A  46      48.326  17.295   0.076  1.00  0.00           C
ATOM    692  HD2 LYS A  46      47.573  17.165   0.855  1.00  0.00           H
ATOM    693  HD3 LYS A  46      47.798  17.428  -0.870  1.00  0.00           H
ATOM    694  CE  LYS A  46      49.198  16.033  -0.020  1.00  0.00           C
ATOM    695  HE2 LYS A  46      49.617  15.966  -1.029  1.00  0.00           H
ATOM    696  HE3 LYS A  46      50.032  16.111   0.684  1.00  0.00           H
ATOM    697  NZ  LYS A  46      48.404  14.818   0.303  1.00  0.00           N
ATOM    698  HZ1 LYS A  46      47.601  14.724  -0.305  1.00  0.00           H
ATOM    699  HZ2 LYS A  46      48.961  13.977   0.215  1.00  0.00           H
ATOM    700  HZ3 LYS A  46      48.065  14.873   1.266  1.00  0.00           H
ATOM    701  C   LYS A  46      48.951  20.385   3.327  1.00  0.00           C
ATOM    702  O   LYS A  46      49.223  21.118   4.279  1.00  0.00           O
ATOM    703  N   LEU A  47      47.695  19.986   3.094  1.00  0.00           N
ATOM    704  H   LEU A  47      47.510  19.464   2.250  1.00  0.00           H
ATOM    705  CA  LEU A  47      46.587  20.172   4.052  1.00  0.00           C
ATOM    706  HA  LEU A  47      46.820  21.019   4.699  1.00  0.00           H
ATOM    707  CB  LEU A  47      45.298  20.523   3.276  1.00  0.00           C
ATOM    708  HB2 LEU A  47      45.171  19.800   2.469  1.00  0.00           H
ATOM    709  HB3 LEU A  47      44.439  20.427   3.940  1.00  0.00           H
ATOM    710  CG  LEU A  47      45.296  21.956   2.700  1.00  0.00           C
ATOM    711  HG  LEU A  47      46.259  22.164   2.236  1.00  0.00           H
ATOM    712  CD1 LEU A  47      44.214  22.125   1.634  1.00  0.00           C
ATOM    713 HD11 LEU A  47      43.229  22.119   2.098  1.00  0.00           H
ATOM    714 HD12 LEU A  47      44.354  23.075   1.118  1.00  0.00           H
ATOM    715 HD13 LEU A  47      44.279  21.319   0.902  1.00  0.00           H
ATOM    716  CD2 LEU A  47      45.020  23.001   3.786  1.00  0.00           C
ATOM    717 HD21 LEU A  47      45.817  22.997   4.528  1.00  0.00           H
ATOM    718 HD22 LEU A  47      44.968  23.995   3.339  1.00  0.00           H
ATOM    719 HD23 LEU A  47      44.070  22.787   4.280  1.00  0.00           H
ATOM    720  C   LEU A  47      46.383  18.977   5.016  1.00  0.00           C
ATOM    721  O   LEU A  47      45.589  19.097   5.950  1.00  0.00           O
ATOM    722  N   ASP A  48      47.069  17.839   4.817  1.00  0.00           N
ATOM    723  H   ASP A  48      47.663  17.775   4.004  1.00  0.00           H
ATOM    724  CA  ASP A  48      46.796  16.575   5.536  1.00  0.00           C
ATOM    725  HA  ASP A  48      46.205  16.785   6.429  1.00  0.00           H
ATOM    726  CB  ASP A  48      45.955  15.666   4.617  1.00  0.00           C
ATOM    727  HB2 ASP A  48      45.692  14.760   5.166  1.00  0.00           H
ATOM    728  HB3 ASP A  48      45.026  16.182   4.393  1.00  0.00           H
ATOM    729  CG  ASP A  48      46.625  15.256   3.286  1.00  0.00           C
ATOM    730  OD1 ASP A  48      45.978  14.534   2.491  1.00  0.00           O
ATOM    731  OD2 ASP A  48      47.787  15.638   3.003  1.00  0.00           O
ATOM    732  C   ASP A  48      48.018  15.756   6.007  1.00  0.00           C
ATOM    733  O   ASP A  48      47.838  14.811   6.781  1.00  0.00           O
ATOM    734  N   THR A  49      49.245  16.095   5.594  1.00  0.00           N
ATOM    735  H   THR A  49      49.360  16.939   5.047  1.00  0.00           H
ATOM    736  CA  THR A  49      50.422  15.218   5.743  1.00  0.00           C
ATOM    737  HA  THR A  49      50.081  14.218   6.006  1.00  0.00           H
ATOM    738  CB  THR A  49      51.120  15.089   4.376  1.00  0.00           C
ATOM    739  HB  THR A  49      51.414  16.078   4.022  1.00  0.00           H
ATOM    740  CG2 THR A  49      52.362  14.197   4.418  1.00  0.00           C
ATOM    741 HG21 THR A  49      52.115  13.236   4.869  1.00  0.00           H
ATOM    742 HG22 THR A  49      52.728  14.034   3.404  1.00  0.00           H
ATOM    743 HG23 THR A  49      53.151  14.680   4.994  1.00  0.00           H
ATOM    744  OG1 THR A  49      50.247  14.506   3.425  1.00  0.00           O
ATOM    745  HG1 THR A  49      49.421  15.035   3.390  1.00  0.00           H
ATOM    746  C   THR A  49      51.406  15.661   6.836  1.00  0.00           C
ATOM    747  O   THR A  49      51.861  16.803   6.863  1.00  0.00           O
ATOM    748  N   ALA A  50      51.787  14.736   7.721  1.00  0.00           N
ATOM    749  H   ALA A  50      51.378  13.811   7.646  1.00  0.00           H
ATOM    750  CA  ALA A  50      52.738  14.951   8.820  1.00  0.00           C
ATOM    751  HA  ALA A  50      53.187  15.936   8.713  1.00  0.00           H
ATOM    752  CB  ALA A  50      51.960  14.930  10.143  1.00  0.00           C
ATOM    753  HB1 ALA A  50      51.450  13.972  10.265  1.00  0.00           H
ATOM    754  HB2 ALA A  50      52.644  15.081  10.979  1.00  0.00           H
ATOM    755  HB3 ALA A  50      51.220  15.730  10.147  1.00  0.00           H
ATOM    756  C   ALA A  50      53.881  13.913   8.811  1.00  0.00           C
ATOM    757  O   ALA A  50      53.650  12.766   8.421  1.00  0.00           O
ATOM    758  N   TYR A  51      55.092  14.286   9.253  1.00  0.00           N
ATOM    759  H   TYR A  51      55.231  15.255   9.521  1.00  0.00           H
ATOM    760  CA  TYR A  51      56.239  13.366   9.381  1.00  0.00           C
ATOM    761  HA  TYR A  51      55.831  12.388   9.630  1.00  0.00           H
ATOM    762  CB  TYR A  51      56.974  13.206   8.037  1.00  0.00           C
ATOM    763  HB2 TYR A  51      57.704  12.403   8.143  1.00  0.00           H
ATOM    764  HB3 TYR A  51      56.254  12.868   7.291  1.00  0.00           H
ATOM    765  CG  TYR A  51      57.701  14.422   7.490  1.00  0.00           C
ATOM    766  CD1 TYR A  51      58.987  14.757   7.964  1.00  0.00           C
ATOM    767  HD1 TYR A  51      59.437  14.185   8.765  1.00  0.00           H
ATOM    768  CE1 TYR A  51      59.697  15.832   7.394  1.00  0.00           C
ATOM    769  HE1 TYR A  51      60.676  16.095   7.769  1.00  0.00           H
ATOM    770  CZ  TYR A  51      59.123  16.575   6.338  1.00  0.00           C
ATOM    771  OH  TYR A  51      59.797  17.618   5.775  1.00  0.00           O
ATOM    772  HH  TYR A  51      60.679  17.751   6.166  1.00  0.00           H
ATOM    773  CE2 TYR A  51      57.843  16.228   5.858  1.00  0.00           C
ATOM    774  HE2 TYR A  51      57.421  16.774   5.031  1.00  0.00           H
ATOM    775  CD2 TYR A  51      57.131  15.161   6.435  1.00  0.00           C
ATOM    776  HD2 TYR A  51      56.155  14.893   6.049  1.00  0.00           H
ATOM    777  C   TYR A  51      57.211  13.700  10.530  1.00  0.00           C
ATOM    778  O   TYR A  51      57.241  14.824  11.030  1.00  0.00           O
ATOM    779  N   ASP A  52      57.985  12.699  10.968  1.00  0.00           N
ATOM    780  H   ASP A  52      57.937  11.815  10.479  1.00  0.00           H
ATOM    781  CA  ASP A  52      58.911  12.731  12.118  1.00  0.00           C
ATOM    782  HA  ASP A  52      58.816  13.691  12.624  1.00  0.00           H
ATOM    783  CB  ASP A  52      58.506  11.636  13.131  1.00  0.00           C
ATOM    784  HB2 ASP A  52      59.150  11.711  14.008  1.00  0.00           H
ATOM    785  HB3 ASP A  52      57.496  11.845  13.480  1.00  0.00           H
ATOM    786  CG  ASP A  52      58.555  10.184  12.614  1.00  0.00           C
ATOM    787  OD1 ASP A  52      58.909   9.933  11.439  1.00  0.00           O
ATOM    788  OD2 ASP A  52      58.250   9.261  13.399  1.00  0.00           O
ATOM    789  C   ASP A  52      60.401  12.592  11.715  1.00  0.00           C
ATOM    790  O   ASP A  52      60.753  12.596  10.533  1.00  0.00           O
ATOM    791  N   ASP A  53      61.292  12.453  12.707  1.00  0.00           N
ATOM    792  H   ASP A  53      60.949  12.514  13.661  1.00  0.00           H
ATOM    793  CA  ASP A  53      62.746  12.268  12.546  1.00  0.00           C
ATOM    794  HA  ASP A  53      63.171  13.162  12.086  1.00  0.00           H
ATOM    795  CB  ASP A  53      63.388  12.075  13.935  1.00  0.00           C
ATOM    796  HB2 ASP A  53      63.135  11.074  14.295  1.00  0.00           H
ATOM    797  HB3 ASP A  53      64.474  12.111  13.831  1.00  0.00           H
ATOM    798  CG  ASP A  53      62.934  13.092  14.995  1.00  0.00           C
ATOM    799  OD1 ASP A  53      63.679  14.068  15.253  1.00  0.00           O
ATOM    800  OD2 ASP A  53      61.847  12.900  15.594  1.00  0.00           O
ATOM    801  C   ASP A  53      63.133  11.043  11.686  1.00  0.00           C
ATOM    802  O   ASP A  53      64.177  11.041  11.027  1.00  0.00           O
ATOM    803  N   LEU A  54      62.285  10.007  11.688  1.00  0.00           N
ATOM    804  H   LEU A  54      61.447  10.107  12.243  1.00  0.00           H
ATOM    805  CA  LEU A  54      62.417   8.775  10.899  1.00  0.00           C
ATOM    806  HA  LEU A  54      63.474   8.581  10.709  1.00  0.00           H
ATOM    807  CB  LEU A  54      61.846   7.619  11.743  1.00  0.00           C
ATOM    808  HB2 LEU A  54      60.946   7.982  12.241  1.00  0.00           H
ATOM    809  HB3 LEU A  54      61.556   6.793  11.093  1.00  0.00           H
ATOM    810  CG  LEU A  54      62.824   7.090  12.809  1.00  0.00           C
ATOM    811  HG  LEU A  54      63.391   7.918  13.236  1.00  0.00           H
ATOM    812  CD1 LEU A  54      62.063   6.400  13.943  1.00  0.00           C
ATOM    813 HD11 LEU A  54      61.513   5.540  13.561  1.00  0.00           H
ATOM    814 HD12 LEU A  54      62.767   6.068  14.707  1.00  0.00           H
ATOM    815 HD13 LEU A  54      61.367   7.104  14.400  1.00  0.00           H
ATOM    816  CD2 LEU A  54      63.796   6.073  12.204  1.00  0.00           C
ATOM    817 HD21 LEU A  54      64.384   6.543  11.417  1.00  0.00           H
ATOM    818 HD22 LEU A  54      64.473   5.704  12.975  1.00  0.00           H
ATOM    819 HD23 LEU A  54      63.244   5.232  11.783  1.00  0.00           H
ATOM    820  C   LEU A  54      61.736   8.867   9.513  1.00  0.00           C
ATOM    821  O   LEU A  54      61.926   7.980   8.676  1.00  0.00           O
ATOM    822  N   GLY A  55      60.963   9.926   9.251  1.00  0.00           N
ATOM    823  H   GLY A  55      60.840  10.612   9.988  1.00  0.00           H
ATOM    824  CA  GLY A  55      60.307  10.200   7.967  1.00  0.00           C
ATOM    825  HA2 GLY A  55      60.051  11.259   7.938  1.00  0.00           H
ATOM    826  HA3 GLY A  55      61.005   9.998   7.154  1.00  0.00           H
ATOM    827  C   GLY A  55      59.018   9.400   7.721  1.00  0.00           C
ATOM    828  O   GLY A  55      58.684   9.121   6.566  1.00  0.00           O
ATOM    829  N   ASN A  56      58.297   9.009   8.778  1.00  0.00           N
ATOM    830  H   ASN A  56      58.617   9.293   9.703  1.00  0.00           H
ATOM    831  CA  ASN A  56      57.050   8.236   8.687  1.00  0.00           C
ATOM    832  HA  ASN A  56      57.208   7.412   7.987  1.00  0.00           H
ATOM    833  CB  ASN A  56      56.713   7.636  10.061  1.00  0.00           C
ATOM    834  HB2 ASN A  56      56.639   8.431  10.803  1.00  0.00           H
ATOM    835  HB3 ASN A  56      55.749   7.127  10.015  1.00  0.00           H
ATOM    836  CG  ASN A  56      57.750   6.624  10.504  1.00  0.00           C
ATOM    837  OD1 ASN A  56      57.757   5.476  10.080  1.00  0.00           O
ATOM    838  ND2 ASN A  56      58.657   7.014  11.363  1.00  0.00           N
ATOM    839 HD21 ASN A  56      59.348   6.350  11.665  1.00  0.00           H
ATOM    840 HD22 ASN A  56      58.662   7.985  11.686  1.00  0.00           H
ATOM    841  C   ASN A  56      55.874   9.074   8.149  1.00  0.00           C
ATOM    842  O   ASN A  56      55.824  10.284   8.357  1.00  0.00           O
ATOM    843  N   SER A  57      54.914   8.431   7.475  1.00  0.00           N
ATOM    844  H   SER A  57      54.987   7.428   7.374  1.00  0.00           H
ATOM    845  CA  SER A  57      53.754   9.100   6.863  1.00  0.00           C
ATOM    846  HA  SER A  57      54.015  10.136   6.639  1.00  0.00           H
ATOM    847  CB  SER A  57      53.426   8.425   5.526  1.00  0.00           C
ATOM    848  HB2 SER A  57      54.311   8.459   4.887  1.00  0.00           H
ATOM    849  HB3 SER A  57      53.161   7.380   5.699  1.00  0.00           H
ATOM    850  OG  SER A  57      52.354   9.090   4.876  1.00  0.00           O
ATOM    851  HG  SER A  57      52.199   8.652   4.012  1.00  0.00           H
ATOM    852  C   SER A  57      52.545   9.107   7.811  1.00  0.00           C
ATOM    853  O   SER A  57      51.923   8.068   8.057  1.00  0.00           O
ATOM    854  N   GLY A  58      52.235  10.279   8.374  1.00  0.00           N
ATOM    855  H   GLY A  58      52.822  11.077   8.148  1.00  0.00           H
ATOM    856  CA  GLY A  58      51.140  10.524   9.320  1.00  0.00           C
ATOM    857  HA2 GLY A  58      50.688   9.578   9.621  1.00  0.00           H
ATOM    858  HA3 GLY A  58      51.539  10.993  10.217  1.00  0.00           H
ATOM    859  C   GLY A  58      50.035  11.436   8.774  1.00  0.00           C
ATOM    860  O   GLY A  58      50.249  12.224   7.849  1.00  0.00           O
ATOM    861  N   HIS A  59      48.854  11.345   9.390  1.00  0.00           N
ATOM    862  H   HIS A  59      48.809  10.744  10.208  1.00  0.00           H
ATOM    863  CA  HIS A  59      47.680  12.188   9.120  1.00  0.00           C
ATOM    864  HA  HIS A  59      47.777  12.667   8.145  1.00  0.00           H
ATOM    865  CB  HIS A  59      46.412  11.317   9.111  1.00  0.00           C
ATOM    866  HB2 HIS A  59      46.324  10.799  10.068  1.00  0.00           H
ATOM    867  HB3 HIS A  59      45.546  11.971   9.013  1.00  0.00           H
ATOM    868  CG  HIS A  59      46.347  10.296   7.999  1.00  0.00           C
ATOM    869  ND1 HIS A  59      45.830  10.523   6.720  1.00  0.00           N
ATOM    870  CE1 HIS A  59      45.931   9.352   6.067  1.00  0.00           C
ATOM    871  HE1 HIS A  59      45.609   9.179   5.045  1.00  0.00           H
ATOM    872  NE2 HIS A  59      46.484   8.418   6.862  1.00  0.00           N
ATOM    873  HE2 HIS A  59      46.663   7.454   6.595  1.00  0.00           H
ATOM    874  CD2 HIS A  59      46.752   8.994   8.086  1.00  0.00           C
ATOM    875  HD2 HIS A  59      47.191   8.513   8.952  1.00  0.00           H
ATOM    876  C   HIS A  59      47.548  13.277  10.192  1.00  0.00           C
ATOM    877  O   HIS A  59      47.798  13.011  11.368  1.00  0.00           O
ATOM    878  N   PHE A  60      47.112  14.486   9.830  1.00  0.00           N
ATOM    879  H   PHE A  60      46.969  14.686   8.846  1.00  0.00           H
ATOM    880  CA  PHE A  60      46.823  15.550  10.805  1.00  0.00           C
ATOM    881  HA  PHE A  60      46.499  15.072  11.731  1.00  0.00           H
ATOM    882  CB  PHE A  60      48.095  16.351  11.127  1.00  0.00           C
ATOM    883  HB2 PHE A  60      47.975  16.759  12.127  1.00  0.00           H
ATOM    884  HB3 PHE A  60      48.958  15.686  11.151  1.00  0.00           H
ATOM    885  CG  PHE A  60      48.370  17.517  10.200  1.00  0.00           C
ATOM    886  CD1 PHE A  60      47.965  18.817  10.566  1.00  0.00           C
ATOM    887  HD1 PHE A  60      47.490  18.993  11.521  1.00  0.00           H
ATOM    888  CE1 PHE A  60      48.160  19.890   9.679  1.00  0.00           C
ATOM    889  HE1 PHE A  60      47.836  20.885   9.948  1.00  0.00           H
ATOM    890  CZ  PHE A  60      48.782  19.663   8.440  1.00  0.00           C
ATOM    891  HZ  PHE A  60      48.929  20.472   7.747  1.00  0.00           H
ATOM    892  CE2 PHE A  60      49.218  18.378   8.090  1.00  0.00           C
ATOM    893  HE2 PHE A  60      49.711  18.227   7.142  1.00  0.00           H
ATOM    894  CD2 PHE A  60      49.001  17.300   8.963  1.00  0.00           C
ATOM    895  HD2 PHE A  60      49.315  16.305   8.685  1.00  0.00           H
ATOM    896  C   PHE A  60      45.677  16.482  10.382  1.00  0.00           C
ATOM    897  O   PHE A  60      45.283  16.520   9.213  1.00  0.00           O
ATOM    898  N   THR A  61      45.145  17.237  11.348  1.00  0.00           N
ATOM    899  H   THR A  61      45.497  17.116  12.296  1.00  0.00           H
ATOM    900  CA  THR A  61      44.148  18.294  11.127  1.00  0.00           C
ATOM    901  HA  THR A  61      44.344  18.739  10.151  1.00  0.00           H
ATOM    902  CB  THR A  61      42.736  17.692  11.067  1.00  0.00           C
ATOM    903  HB  THR A  61      42.739  16.854  10.369  1.00  0.00           H
ATOM    904  CG2 THR A  61      42.212  17.204  12.419  1.00  0.00           C
ATOM    905 HG21 THR A  61      42.176  18.020  13.141  1.00  0.00           H
ATOM    906 HG22 THR A  61      41.208  16.806  12.300  1.00  0.00           H
ATOM    907 HG23 THR A  61      42.860  16.413  12.798  1.00  0.00           H
ATOM    908  OG1 THR A  61      41.853  18.671  10.573  1.00  0.00           O
ATOM    909  HG1 THR A  61      41.055  18.223  10.249  1.00  0.00           H
ATOM    910  C   THR A  61      44.232  19.430  12.158  1.00  0.00           C
ATOM    911  O   THR A  61      44.712  19.239  13.280  1.00  0.00           O
ATOM    912  N   ILE A  62      43.753  20.621  11.784  1.00  0.00           N
ATOM    913  H   ILE A  62      43.292  20.660  10.885  1.00  0.00           H
ATOM    914  CA  ILE A  62      43.521  21.747  12.701  1.00  0.00           C
ATOM    915  HA  ILE A  62      44.245  21.690  13.515  1.00  0.00           H
ATOM    916  CB  ILE A  62      43.736  23.105  11.984  1.00  0.00           C
ATOM    917  HB  ILE A  62      44.729  23.083  11.542  1.00  0.00           H
ATOM    918  CG2 ILE A  62      42.752  23.356  10.827  1.00  0.00           C
ATOM    919 HG21 ILE A  62      41.775  23.635  11.223  1.00  0.00           H
ATOM    920 HG22 ILE A  62      43.118  24.164  10.194  1.00  0.00           H
ATOM    921 HG23 ILE A  62      42.653  22.466  10.205  1.00  0.00           H
ATOM    922  CG1 ILE A  62      43.706  24.265  13.008  1.00  0.00           C
ATOM    923 HG12 ILE A  62      42.752  24.270  13.535  1.00  0.00           H
ATOM    924 HG13 ILE A  62      44.492  24.095  13.744  1.00  0.00           H
ATOM    925  CD1 ILE A  62      43.933  25.656  12.400  1.00  0.00           C
ATOM    926 HD11 ILE A  62      43.099  25.932  11.755  1.00  0.00           H
ATOM    927 HD12 ILE A  62      44.007  26.393  13.198  1.00  0.00           H
ATOM    928 HD13 ILE A  62      44.858  25.662  11.824  1.00  0.00           H
ATOM    929  C   ILE A  62      42.112  21.593  13.297  1.00  0.00           C
ATOM    930  O   ILE A  62      41.133  21.431  12.565  1.00  0.00           O
ATOM    931  N   ILE A  63      41.977  21.640  14.626  1.00  0.00           N
ATOM    932  H   ILE A  63      42.792  21.853  15.193  1.00  0.00           H
ATOM    933  CA  ILE A  63      40.669  21.461  15.285  1.00  0.00           C
ATOM    934  HA  ILE A  63      40.066  20.800  14.659  1.00  0.00           H
ATOM    935  CB  ILE A  63      40.795  20.719  16.638  1.00  0.00           C
ATOM    936  HB  ILE A  63      39.796  20.625  17.053  1.00  0.00           H
ATOM    937  CG2 ILE A  63      41.289  19.286  16.355  1.00  0.00           C
ATOM    938 HG21 ILE A  63      42.331  19.291  16.029  1.00  0.00           H
ATOM    939 HG22 ILE A  63      41.197  18.673  17.251  1.00  0.00           H
ATOM    940 HG23 ILE A  63      40.682  18.822  15.574  1.00  0.00           H
ATOM    941  CG1 ILE A  63      41.693  21.417  17.682  1.00  0.00           C
ATOM    942 HG12 ILE A  63      42.579  20.808  17.870  1.00  0.00           H
ATOM    943 HG13 ILE A  63      42.021  22.369  17.280  1.00  0.00           H
ATOM    944  CD1 ILE A  63      41.012  21.708  19.025  1.00  0.00           C
ATOM    945 HD11 ILE A  63      40.441  20.844  19.365  1.00  0.00           H
ATOM    946 HD12 ILE A  63      41.771  21.951  19.771  1.00  0.00           H
ATOM    947 HD13 ILE A  63      40.347  22.563  18.923  1.00  0.00           H
ATOM    948  C   ILE A  63      39.929  22.807  15.302  1.00  0.00           C
ATOM    949  O   ILE A  63      39.953  23.563  16.271  1.00  0.00           O
ATOM    950  N   TYR A  64      39.283  23.096  14.168  1.00  0.00           N
ATOM    951  H   TYR A  64      39.423  22.439  13.406  1.00  0.00           H
ATOM    952  CA  TYR A  64      38.705  24.393  13.792  1.00  0.00           C
ATOM    953  HA  TYR A  64      38.452  24.322  12.735  1.00  0.00           H
ATOM    954  CB  TYR A  64      37.384  24.689  14.520  1.00  0.00           C
ATOM    955  HB2 TYR A  64      36.712  23.848  14.373  1.00  0.00           H
ATOM    956  HB3 TYR A  64      37.571  24.774  15.590  1.00  0.00           H
ATOM    957  CG  TYR A  64      36.661  25.931  14.031  1.00  0.00           C
ATOM    958  CD1 TYR A  64      36.237  26.012  12.690  1.00  0.00           C
ATOM    959  HD1 TYR A  64      36.433  25.203  12.001  1.00  0.00           H
ATOM    960  CE1 TYR A  64      35.556  27.153  12.229  1.00  0.00           C
ATOM    961  HE1 TYR A  64      35.233  27.208  11.200  1.00  0.00           H
ATOM    962  CZ  TYR A  64      35.300  28.227  13.108  1.00  0.00           C
ATOM    963  OH  TYR A  64      34.617  29.320  12.675  1.00  0.00           O
ATOM    964  HH  TYR A  64      34.441  29.260  11.717  1.00  0.00           H
ATOM    965  CE2 TYR A  64      35.723  28.146  14.451  1.00  0.00           C
ATOM    966  HE2 TYR A  64      35.521  28.972  15.118  1.00  0.00           H
ATOM    967  CD2 TYR A  64      36.394  26.996  14.913  1.00  0.00           C
ATOM    968  HD2 TYR A  64      36.703  26.940  15.944  1.00  0.00           H
ATOM    969  C   TYR A  64      39.762  25.501  13.851  1.00  0.00           C
ATOM    970  O   TYR A  64      40.513  25.660  12.891  1.00  0.00           O
ATOM    971  N   ASN A  65      39.883  26.206  14.981  1.00  0.00           N
ATOM    972  H   ASN A  65      39.220  26.022  15.726  1.00  0.00           H
ATOM    973  CA  ASN A  65      40.896  27.244  15.198  1.00  0.00           C
ATOM    974  HA  ASN A  65      41.752  27.039  14.551  1.00  0.00           H
ATOM    975  CB  ASN A  65      40.302  28.601  14.774  1.00  0.00           C
ATOM    976  HB2 ASN A  65      39.425  28.820  15.380  1.00  0.00           H
ATOM    977  HB3 ASN A  65      41.044  29.370  14.942  1.00  0.00           H
ATOM    978  CG  ASN A  65      39.918  28.685  13.304  1.00  0.00           C
ATOM    979  OD1 ASN A  65      38.757  28.679  12.930  1.00  0.00           O
ATOM    980  ND2 ASN A  65      40.890  28.789  12.427  1.00  0.00           N
ATOM    981 HD21 ASN A  65      40.654  28.770  11.450  1.00  0.00           H
ATOM    982 HD22 ASN A  65      41.848  28.791  12.759  1.00  0.00           H
ATOM    983  C   ASN A  65      41.470  27.246  16.635  1.00  0.00           C
ATOM    984  O   ASN A  65      42.055  28.240  17.062  1.00  0.00           O
ATOM    985  N   GLN A  66      41.291  26.155  17.398  1.00  0.00           N
ATOM    986  H   GLN A  66      40.804  25.358  16.995  1.00  0.00           H
ATOM    987  CA  GLN A  66      41.634  26.080  18.833  1.00  0.00           C
ATOM    988  HA  GLN A  66      42.003  27.052  19.168  1.00  0.00           H
ATOM    989  CB  GLN A  66      40.368  25.764  19.660  1.00  0.00           C
ATOM    990  HB2 GLN A  66      39.877  24.875  19.260  1.00  0.00           H
ATOM    991  HB3 GLN A  66      40.660  25.539  20.687  1.00  0.00           H
ATOM    992  CG  GLN A  66      39.367  26.929  19.737  1.00  0.00           C
ATOM    993  HG2 GLN A  66      38.622  26.689  20.494  1.00  0.00           H
ATOM    994  HG3 GLN A  66      39.891  27.828  20.061  1.00  0.00           H
ATOM    995  CD  GLN A  66      38.623  27.192  18.435  1.00  0.00           C
ATOM    996  OE1 GLN A  66      38.204  26.272  17.744  1.00  0.00           O
ATOM    997  NE2 GLN A  66      38.430  28.428  18.050  1.00  0.00           N
ATOM    998 HE21 GLN A  66      37.919  28.613  17.204  1.00  0.00           H
ATOM    999 HE22 GLN A  66      38.838  29.192  18.588  1.00  0.00           H
ATOM   1000  C   GLN A  66      42.763  25.088  19.165  1.00  0.00           C
ATOM   1001  O   GLN A  66      43.083  24.916  20.336  1.00  0.00           O
ATOM   1002  N   GLY A  67      43.387  24.438  18.179  1.00  0.00           N
ATOM   1003  H   GLY A  67      43.133  24.634  17.220  1.00  0.00           H
ATOM   1004  CA  GLY A  67      44.445  23.442  18.403  1.00  0.00           C
ATOM   1005  HA2 GLY A  67      45.372  23.939  18.690  1.00  0.00           H
ATOM   1006  HA3 GLY A  67      44.138  22.788  19.218  1.00  0.00           H
ATOM   1007  C   GLY A  67      44.726  22.567  17.182  1.00  0.00           C
ATOM   1008  O   GLY A  67      44.264  22.857  16.075  1.00  0.00           O
ATOM   1009  N   PHE A  68      45.402  21.440  17.396  1.00  0.00           N
ATOM   1010  H   PHE A  68      45.705  21.230  18.343  1.00  0.00           H
ATOM   1011  CA  PHE A  68      45.633  20.419  16.369  1.00  0.00           C
ATOM   1012  HA  PHE A  68      44.893  20.547  15.579  1.00  0.00           H
ATOM   1013  CB  PHE A  68      47.015  20.604  15.722  1.00  0.00           C
ATOM   1014  HB2 PHE A  68      47.119  19.887  14.906  1.00  0.00           H
ATOM   1015  HB3 PHE A  68      47.045  21.595  15.271  1.00  0.00           H
ATOM   1016  CG  PHE A  68      48.209  20.442  16.651  1.00  0.00           C
ATOM   1017  CD1 PHE A  68      48.652  19.163  17.046  1.00  0.00           C
ATOM   1018  HD1 PHE A  68      48.141  18.276  16.700  1.00  0.00           H
ATOM   1019  CE1 PHE A  68      49.765  19.030  17.898  1.00  0.00           C
ATOM   1020  HE1 PHE A  68      50.096  18.049  18.210  1.00  0.00           H
ATOM   1021  CZ  PHE A  68      50.464  20.171  18.324  1.00  0.00           C
ATOM   1022  HZ  PHE A  68      51.328  20.069  18.966  1.00  0.00           H
ATOM   1023  CE2 PHE A  68      50.045  21.446  17.908  1.00  0.00           C
ATOM   1024  HE2 PHE A  68      50.596  22.324  18.214  1.00  0.00           H
ATOM   1025  CD2 PHE A  68      48.906  21.581  17.095  1.00  0.00           C
ATOM   1026  HD2 PHE A  68      48.577  22.564  16.799  1.00  0.00           H
ATOM   1027  C   PHE A  68      45.455  18.988  16.887  1.00  0.00           C
ATOM   1028  O   PHE A  68      45.524  18.712  18.087  1.00  0.00           O
ATOM   1029  N   GLU A  69      45.256  18.074  15.940  1.00  0.00           N
ATOM   1030  H   GLU A  69      45.200  18.390  14.975  1.00  0.00           H
ATOM   1031  CA  GLU A  69      45.287  16.628  16.143  1.00  0.00           C
ATOM   1032  HA  GLU A  69      45.707  16.430  17.128  1.00  0.00           H
ATOM   1033  CB  GLU A  69      43.855  16.069  16.119  1.00  0.00           C
ATOM   1034  HB2 GLU A  69      43.239  16.718  16.744  1.00  0.00           H
ATOM   1035  HB3 GLU A  69      43.441  16.113  15.112  1.00  0.00           H
ATOM   1036  CG  GLU A  69      43.739  14.651  16.699  1.00  0.00           C
ATOM   1037  HG2 GLU A  69      44.500  14.504  17.463  1.00  0.00           H
ATOM   1038  HG3 GLU A  69      42.780  14.598  17.216  1.00  0.00           H
ATOM   1039  CD  GLU A  69      43.805  13.495  15.680  1.00  0.00           C
ATOM   1040  OE1 GLU A  69      43.385  12.377  16.073  1.00  0.00           O
ATOM   1041  OE2 GLU A  69      44.267  13.683  14.533  1.00  0.00           O
ATOM   1042  C   GLU A  69      46.220  15.997  15.097  1.00  0.00           C
ATOM   1043  O   GLU A  69      46.165  16.359  13.918  1.00  0.00           O
ATOM   1044  N   ILE A  70      47.116  15.106  15.536  1.00  0.00           N
ATOM   1045  H   ILE A  70      47.090  14.855  16.520  1.00  0.00           H
ATOM   1046  CA  ILE A  70      48.101  14.403  14.696  1.00  0.00           C
ATOM   1047  HA  ILE A  70      47.842  14.524  13.645  1.00  0.00           H
ATOM   1048  CB  ILE A  70      49.531  14.971  14.913  1.00  0.00           C
ATOM   1049  HB  ILE A  70      49.713  14.990  15.989  1.00  0.00           H
ATOM   1050  CG2 ILE A  70      50.623  14.086  14.274  1.00  0.00           C
ATOM   1051 HG21 ILE A  70      50.441  13.972  13.204  1.00  0.00           H
ATOM   1052 HG22 ILE A  70      51.608  14.529  14.419  1.00  0.00           H
ATOM   1053 HG23 ILE A  70      50.647  13.104  14.747  1.00  0.00           H
ATOM   1054  CG1 ILE A  70      49.681  16.411  14.369  1.00  0.00           C
ATOM   1055 HG12 ILE A  70      49.850  16.384  13.295  1.00  0.00           H
ATOM   1056 HG13 ILE A  70      48.773  16.979  14.562  1.00  0.00           H
ATOM   1057  CD1 ILE A  70      50.834  17.183  15.014  1.00  0.00           C
ATOM   1058 HD11 ILE A  70      51.793  16.764  14.714  1.00  0.00           H
ATOM   1059 HD12 ILE A  70      50.794  18.227  14.701  1.00  0.00           H
ATOM   1060 HD13 ILE A  70      50.737  17.130  16.096  1.00  0.00           H
ATOM   1061  C   ILE A  70      48.044  12.907  15.021  1.00  0.00           C
ATOM   1062  O   ILE A  70      48.018  12.530  16.193  1.00  0.00           O
ATOM   1063  N   VAL A  71      48.106  12.050  14.002  1.00  0.00           N
ATOM   1064  H   VAL A  71      48.089  12.432  13.060  1.00  0.00           H
ATOM   1065  CA  VAL A  71      48.282  10.597  14.137  1.00  0.00           C
ATOM   1066  HA  VAL A  71      48.539  10.373  15.170  1.00  0.00           H
ATOM   1067  CB  VAL A  71      46.991   9.820  13.822  1.00  0.00           C
ATOM   1068  HB  VAL A  71      46.703   9.984  12.783  1.00  0.00           H
ATOM   1069  CG1 VAL A  71      47.194   8.317  14.052  1.00  0.00           C
ATOM   1070 HG11 VAL A  71      47.529   8.132  15.074  1.00  0.00           H
ATOM   1071 HG12 VAL A  71      46.257   7.785  13.881  1.00  0.00           H
ATOM   1072 HG13 VAL A  71      47.934   7.925  13.353  1.00  0.00           H
ATOM   1073  CG2 VAL A  71      45.847  10.290  14.725  1.00  0.00           C
ATOM   1074 HG21 VAL A  71      45.551  11.299  14.443  1.00  0.00           H
ATOM   1075 HG22 VAL A  71      44.984   9.635  14.625  1.00  0.00           H
ATOM   1076 HG23 VAL A  71      46.170  10.309  15.762  1.00  0.00           H
ATOM   1077  C   VAL A  71      49.460  10.163  13.269  1.00  0.00           C
ATOM   1078  O   VAL A  71      49.386  10.179  12.039  1.00  0.00           O
ATOM   1079  N   LEU A  72      50.569   9.824  13.927  1.00  0.00           N
ATOM   1080  H   LEU A  72      50.521   9.773  14.941  1.00  0.00           H
ATOM   1081  CA  LEU A  72      51.878   9.596  13.313  1.00  0.00           C
ATOM   1082  HA  LEU A  72      51.738   9.209  12.302  1.00  0.00           H
ATOM   1083  CB  LEU A  72      52.583  10.970  13.228  1.00  0.00           C
ATOM   1084  HB2 LEU A  72      52.012  11.609  12.552  1.00  0.00           H
ATOM   1085  HB3 LEU A  72      52.540  11.426  14.219  1.00  0.00           H
ATOM   1086  CG  LEU A  72      54.058  10.986  12.786  1.00  0.00           C
ATOM   1087  HG  LEU A  72      54.654  10.383  13.470  1.00  0.00           H
ATOM   1088  CD1 LEU A  72      54.273  10.479  11.361  1.00  0.00           C
ATOM   1089 HD11 LEU A  72      53.786  11.144  10.649  1.00  0.00           H
ATOM   1090 HD12 LEU A  72      55.341  10.463  11.143  1.00  0.00           H
ATOM   1091 HD13 LEU A  72      53.881   9.471  11.242  1.00  0.00           H
ATOM   1092  CD2 LEU A  72      54.560  12.429  12.835  1.00  0.00           C
ATOM   1093 HD21 LEU A  72      54.490  12.807  13.855  1.00  0.00           H
ATOM   1094 HD22 LEU A  72      55.598  12.471  12.519  1.00  0.00           H
ATOM   1095 HD23 LEU A  72      53.965  13.062  12.176  1.00  0.00           H
ATOM   1096  C   LEU A  72      52.672   8.559  14.126  1.00  0.00           C
ATOM   1097  O   LEU A  72      52.768   8.674  15.348  1.00  0.00           O
ATOM   1098  N   ASN A  73      53.254   7.568  13.437  1.00  0.00           N
ATOM   1099  H   ASN A  73      53.091   7.529  12.440  1.00  0.00           H
ATOM   1100  CA  ASN A  73      54.154   6.549  13.999  1.00  0.00           C
ATOM   1101  HA  ASN A  73      54.229   5.741  13.268  1.00  0.00           H
ATOM   1102  CB  ASN A  73      55.553   7.187  14.117  1.00  0.00           C
ATOM   1103  HB2 ASN A  73      55.794   7.693  13.182  1.00  0.00           H
ATOM   1104  HB3 ASN A  73      55.544   7.938  14.907  1.00  0.00           H
ATOM   1105  CG  ASN A  73      56.678   6.203  14.405  1.00  0.00           C
ATOM   1106  OD1 ASN A  73      56.502   4.997  14.527  1.00  0.00           O
ATOM   1107  ND2 ASN A  73      57.890   6.698  14.491  1.00  0.00           N
ATOM   1108 HD21 ASN A  73      58.660   6.078  14.674  1.00  0.00           H
ATOM   1109 HD22 ASN A  73      58.038   7.680  14.243  1.00  0.00           H
ATOM   1110  C   ASN A  73      53.608   5.897  15.299  1.00  0.00           C
ATOM   1111  O   ASN A  73      54.208   5.984  16.372  1.00  0.00           O
ATOM   1112  N   ASP A  74      52.435   5.258  15.184  1.00  0.00           N
ATOM   1113  H   ASP A  74      52.026   5.232  14.260  1.00  0.00           H
ATOM   1114  CA  ASP A  74      51.711   4.505  16.233  1.00  0.00           C
ATOM   1115  HA  ASP A  74      50.802   4.140  15.752  1.00  0.00           H
ATOM   1116  CB  ASP A  74      52.480   3.238  16.667  1.00  0.00           C
ATOM   1117  HB2 ASP A  74      53.384   3.541  17.198  1.00  0.00           H
ATOM   1118  HB3 ASP A  74      51.862   2.682  17.372  1.00  0.00           H
ATOM   1119  CG  ASP A  74      52.862   2.272  15.529  1.00  0.00           C
ATOM   1120  OD1 ASP A  74      52.268   2.317  14.423  1.00  0.00           O
ATOM   1121  OD2 ASP A  74      53.744   1.408  15.760  1.00  0.00           O
ATOM   1122  C   ASP A  74      51.183   5.318  17.440  1.00  0.00           C
ATOM   1123  O   ASP A  74      50.610   4.734  18.366  1.00  0.00           O
ATOM   1124  N   TYR A  75      51.275   6.653  17.410  1.00  0.00           N
ATOM   1125  H   TYR A  75      51.757   7.082  16.630  1.00  0.00           H
ATOM   1126  CA  TYR A  75      50.739   7.550  18.443  1.00  0.00           C
ATOM   1127  HA  TYR A  75      50.182   6.962  19.171  1.00  0.00           H
ATOM   1128  CB  TYR A  75      51.880   8.237  19.211  1.00  0.00           C
ATOM   1129  HB2 TYR A  75      52.620   8.613  18.503  1.00  0.00           H
ATOM   1130  HB3 TYR A  75      51.474   9.101  19.739  1.00  0.00           H
ATOM   1131  CG  TYR A  75      52.558   7.339  20.231  1.00  0.00           C
ATOM   1132  CD1 TYR A  75      53.622   6.498  19.851  1.00  0.00           C
ATOM   1133  HD1 TYR A  75      53.972   6.503  18.829  1.00  0.00           H
ATOM   1134  CE1 TYR A  75      54.225   5.644  20.795  1.00  0.00           C
ATOM   1135  HE1 TYR A  75      55.036   4.996  20.497  1.00  0.00           H
ATOM   1136  CZ  TYR A  75      53.765   5.634  22.133  1.00  0.00           C
ATOM   1137  OH  TYR A  75      54.338   4.811  23.056  1.00  0.00           O
ATOM   1138  HH  TYR A  75      55.073   4.289  22.687  1.00  0.00           H
ATOM   1139  CE2 TYR A  75      52.705   6.483  22.515  1.00  0.00           C
ATOM   1140  HE2 TYR A  75      52.356   6.473  23.538  1.00  0.00           H
ATOM   1141  CD2 TYR A  75      52.107   7.332  21.565  1.00  0.00           C
ATOM   1142  HD2 TYR A  75      51.292   7.975  21.858  1.00  0.00           H
ATOM   1143  C   TYR A  75      49.749   8.573  17.876  1.00  0.00           C
ATOM   1144  O   TYR A  75      49.934   9.115  16.783  1.00  0.00           O
ATOM   1145  N   LYS A  76      48.704   8.853  18.661  1.00  0.00           N
ATOM   1146  H   LYS A  76      48.661   8.382  19.563  1.00  0.00           H
ATOM   1147  CA  LYS A  76      47.715   9.912  18.438  1.00  0.00           C
ATOM   1148  HA  LYS A  76      47.906  10.362  17.464  1.00  0.00           H
ATOM   1149  CB  LYS A  76      46.287   9.326  18.379  1.00  0.00           C
ATOM   1150  HB2 LYS A  76      45.580  10.157  18.374  1.00  0.00           H
ATOM   1151  HB3 LYS A  76      46.179   8.793  17.433  1.00  0.00           H
ATOM   1152  CG  LYS A  76      45.903   8.329  19.489  1.00  0.00           C
ATOM   1153  HG2 LYS A  76      46.373   7.366  19.285  1.00  0.00           H
ATOM   1154  HG3 LYS A  76      46.264   8.697  20.445  1.00  0.00           H
ATOM   1155  CD  LYS A  76      44.372   8.158  19.556  1.00  0.00           C
ATOM   1156  HD2 LYS A  76      43.946   9.075  19.969  1.00  0.00           H
ATOM   1157  HD3 LYS A  76      43.979   8.040  18.544  1.00  0.00           H
ATOM   1158  CE  LYS A  76      43.861   6.971  20.389  1.00  0.00           C
ATOM   1159  HE2 LYS A  76      42.790   7.125  20.556  1.00  0.00           H
ATOM   1160  HE3 LYS A  76      43.970   6.043  19.822  1.00  0.00           H
ATOM   1161  NZ  LYS A  76      44.531   6.842  21.702  1.00  0.00           N
ATOM   1162  HZ1 LYS A  76      44.719   7.759  22.096  1.00  0.00           H
ATOM   1163  HZ2 LYS A  76      43.903   6.392  22.372  1.00  0.00           H
ATOM   1164  HZ3 LYS A  76      45.401   6.321  21.639  1.00  0.00           H
ATOM   1165  C   LYS A  76      47.903  11.031  19.475  1.00  0.00           C
ATOM   1166  O   LYS A  76      47.950  10.775  20.677  1.00  0.00           O
ATOM   1167  N   TRP A  77      48.042  12.266  18.996  1.00  0.00           N
ATOM   1168  H   TRP A  77      47.962  12.385  17.993  1.00  0.00           H
ATOM   1169  CA  TRP A  77      48.400  13.465  19.763  1.00  0.00           C
ATOM   1170  HA  TRP A  77      48.519  13.211  20.818  1.00  0.00           H
ATOM   1171  CB  TRP A  77      49.724  14.071  19.248  1.00  0.00           C
ATOM   1172  HB2 TRP A  77      49.522  14.589  18.312  1.00  0.00           H
ATOM   1173  HB3 TRP A  77      50.028  14.835  19.963  1.00  0.00           H
ATOM   1174  CG  TRP A  77      50.918  13.188  18.999  1.00  0.00           C
ATOM   1175  CD1 TRP A  77      51.019  12.243  18.034  1.00  0.00           C
ATOM   1176  HD1 TRP A  77      50.234  11.980  17.335  1.00  0.00           H
ATOM   1177  NE1 TRP A  77      52.281  11.681  18.051  1.00  0.00           N
ATOM   1178  HE1 TRP A  77      52.576  10.954  17.408  1.00  0.00           H
ATOM   1179  CE2 TRP A  77      53.077  12.258  19.017  1.00  0.00           C
ATOM   1180  CZ2 TRP A  77      54.409  12.053  19.407  1.00  0.00           C
ATOM   1181  HZ2 TRP A  77      55.017  11.316  18.902  1.00  0.00           H
ATOM   1182  CH2 TRP A  77      54.939  12.815  20.464  1.00  0.00           C
ATOM   1183  HH2 TRP A  77      55.963  12.668  20.780  1.00  0.00           H
ATOM   1184  CZ3 TRP A  77      54.134  13.773  21.107  1.00  0.00           C
ATOM   1185  HZ3 TRP A  77      54.544  14.363  21.916  1.00  0.00           H
ATOM   1186  CE3 TRP A  77      52.803  13.981  20.694  1.00  0.00           C
ATOM   1187  HE3 TRP A  77      52.199  14.724  21.191  1.00  0.00           H
ATOM   1188  CD2 TRP A  77      52.233  13.227  19.644  1.00  0.00           C
ATOM   1189  C   TRP A  77      47.299  14.525  19.626  1.00  0.00           C
ATOM   1190  O   TRP A  77      46.835  14.781  18.513  1.00  0.00           O
ATOM   1191  N   PHE A  78      46.914  15.179  20.724  1.00  0.00           N
ATOM   1192  H   PHE A  78      47.283  14.881  21.622  1.00  0.00           H
ATOM   1193  CA  PHE A  78      45.912  16.251  20.736  1.00  0.00           C
ATOM   1194  HA  PHE A  78      45.867  16.709  19.747  1.00  0.00           H
ATOM   1195  CB  PHE A  78      44.534  15.646  21.040  1.00  0.00           C
ATOM   1196  HB2 PHE A  78      44.260  14.965  20.234  1.00  0.00           H
ATOM   1197  HB3 PHE A  78      44.593  15.069  21.965  1.00  0.00           H
ATOM   1198  CG  PHE A  78      43.457  16.699  21.179  1.00  0.00           C
ATOM   1199  CD1 PHE A  78      43.052  17.425  20.047  1.00  0.00           C
ATOM   1200  HD1 PHE A  78      43.463  17.193  19.075  1.00  0.00           H
ATOM   1201  CE1 PHE A  78      42.136  18.479  20.183  1.00  0.00           C
ATOM   1202  HE1 PHE A  78      41.842  19.042  19.316  1.00  0.00           H
ATOM   1203  CZ  PHE A  78      41.612  18.806  21.444  1.00  0.00           C
ATOM   1204  HZ  PHE A  78      40.908  19.621  21.545  1.00  0.00           H
ATOM   1205  CE2 PHE A  78      42.007  18.072  22.574  1.00  0.00           C
ATOM   1206  HE2 PHE A  78      41.613  18.326  23.546  1.00  0.00           H
ATOM   1207  CD2 PHE A  78      42.932  17.021  22.444  1.00  0.00           C
ATOM   1208  HD2 PHE A  78      43.253  16.479  23.322  1.00  0.00           H
ATOM   1209  C   PHE A  78      46.259  17.362  21.740  1.00  0.00           C
ATOM   1210  O   PHE A  78      46.544  17.077  22.905  1.00  0.00           O
ATOM   1211  N   ALA A  79      46.222  18.625  21.298  1.00  0.00           N
ATOM   1212  H   ALA A  79      45.946  18.796  20.337  1.00  0.00           H
ATOM   1213  CA  ALA A  79      46.570  19.790  22.117  1.00  0.00           C
ATOM   1214  HA  ALA A  79      46.303  19.582  23.154  1.00  0.00           H
ATOM   1215  CB  ALA A  79      48.089  19.997  22.042  1.00  0.00           C
ATOM   1216  HB1 ALA A  79      48.381  20.236  21.018  1.00  0.00           H
ATOM   1217  HB2 ALA A  79      48.379  20.812  22.704  1.00  0.00           H
ATOM   1218  HB3 ALA A  79      48.606  19.093  22.360  1.00  0.00           H
ATOM   1219  C   ALA A  79      45.827  21.071  21.690  1.00  0.00           C
ATOM   1220  O   ALA A  79      45.640  21.316  20.495  1.00  0.00           O
ATOM   1221  N   PHE A  80      45.463  21.921  22.660  1.00  0.00           N
ATOM   1222  H   PHE A  80      45.647  21.666  23.620  1.00  0.00           H
ATOM   1223  CA  PHE A  80      44.862  23.241  22.413  1.00  0.00           C
ATOM   1224  HA  PHE A  80      44.238  23.166  21.525  1.00  0.00           H
ATOM   1225  CB  PHE A  80      43.961  23.672  23.588  1.00  0.00           C
ATOM   1226  HB2 PHE A  80      44.583  24.144  24.349  1.00  0.00           H
ATOM   1227  HB3 PHE A  80      43.276  24.442  23.228  1.00  0.00           H
ATOM   1228  CG  PHE A  80      43.143  22.582  24.262  1.00  0.00           C
ATOM   1229  CD1 PHE A  80      43.499  22.138  25.552  1.00  0.00           C
ATOM   1230  HD1 PHE A  80      44.355  22.564  26.057  1.00  0.00           H
ATOM   1231  CE1 PHE A  80      42.736  21.150  26.199  1.00  0.00           C
ATOM   1232  HE1 PHE A  80      43.008  20.820  27.193  1.00  0.00           H
ATOM   1233  CZ  PHE A  80      41.614  20.599  25.559  1.00  0.00           C
ATOM   1234  HZ  PHE A  80      41.026  19.842  26.060  1.00  0.00           H
ATOM   1235  CE2 PHE A  80      41.257  21.036  24.271  1.00  0.00           C
ATOM   1236  HE2 PHE A  80      40.395  20.607  23.780  1.00  0.00           H
ATOM   1237  CD2 PHE A  80      42.016  22.029  23.623  1.00  0.00           C
ATOM   1238  HD2 PHE A  80      41.730  22.369  22.637  1.00  0.00           H
ATOM   1239  C   PHE A  80      45.941  24.317  22.181  1.00  0.00           C
ATOM   1240  O   PHE A  80      46.960  24.320  22.875  1.00  0.00           O
ATOM   1241  N   PHE A  81      45.715  25.283  21.284  1.00  0.00           N
ATOM   1242  H   PHE A  81      44.828  25.278  20.795  1.00  0.00           H
ATOM   1243  CA  PHE A  81      46.589  26.459  21.144  1.00  0.00           C
ATOM   1244  HA  PHE A  81      47.610  26.115  20.988  1.00  0.00           H
ATOM   1245  CB  PHE A  81      46.185  27.334  19.944  1.00  0.00           C
ATOM   1246  HB2 PHE A  81      45.157  27.669  20.096  1.00  0.00           H
ATOM   1247  HB3 PHE A  81      46.817  28.224  19.942  1.00  0.00           H
ATOM   1248  CG  PHE A  81      46.305  26.698  18.570  1.00  0.00           C
ATOM   1249  CD1 PHE A  81      45.269  26.865  17.631  1.00  0.00           C
ATOM   1250  HD1 PHE A  81      44.393  27.441  17.891  1.00  0.00           H
ATOM   1251  CE1 PHE A  81      45.371  26.294  16.349  1.00  0.00           C
ATOM   1252  HE1 PHE A  81      44.574  26.425  15.630  1.00  0.00           H
ATOM   1253  CZ  PHE A  81      46.518  25.564  15.996  1.00  0.00           C
ATOM   1254  HZ  PHE A  81      46.593  25.125  15.011  1.00  0.00           H
ATOM   1255  CE2 PHE A  81      47.572  25.427  16.916  1.00  0.00           C
ATOM   1256  HE2 PHE A  81      48.473  24.900  16.637  1.00  0.00           H
ATOM   1257  CD2 PHE A  81      47.469  25.998  18.196  1.00  0.00           C
ATOM   1258  HD2 PHE A  81      48.299  25.910  18.879  1.00  0.00           H
ATOM   1259  C   PHE A  81      46.583  27.298  22.430  1.00  0.00           C
ATOM   1260  O   PHE A  81      45.564  27.404  23.121  1.00  0.00           O
ATOM   1261  N   LYS A  82      47.736  27.881  22.770  1.00  0.00           N
ATOM   1262  H   LYS A  82      48.525  27.805  22.130  1.00  0.00           H
ATOM   1263  CA  LYS A  82      47.954  28.545  24.060  1.00  0.00           C
ATOM   1264  HA  LYS A  82      47.588  27.886  24.843  1.00  0.00           H
ATOM   1265  CB  LYS A  82      49.469  28.738  24.251  1.00  0.00           C
ATOM   1266  HB2 LYS A  82      49.964  27.776  24.104  1.00  0.00           H
ATOM   1267  HB3 LYS A  82      49.823  29.414  23.471  1.00  0.00           H
ATOM   1268  CG  LYS A  82      49.896  29.273  25.632  1.00  0.00           C
ATOM   1269  HG2 LYS A  82      49.311  30.150  25.903  1.00  0.00           H
ATOM   1270  HG3 LYS A  82      49.740  28.504  26.391  1.00  0.00           H
ATOM   1271  CD  LYS A  82      51.385  29.646  25.565  1.00  0.00           C
ATOM   1272  HD2 LYS A  82      51.957  28.729  25.420  1.00  0.00           H
ATOM   1273  HD3 LYS A  82      51.555  30.297  24.705  1.00  0.00           H
ATOM   1274  CE  LYS A  82      51.906  30.362  26.818  1.00  0.00           C
ATOM   1275  HE2 LYS A  82      51.282  31.236  27.030  1.00  0.00           H
ATOM   1276  HE3 LYS A  82      51.833  29.678  27.669  1.00  0.00           H
ATOM   1277  NZ  LYS A  82      53.319  30.784  26.615  1.00  0.00           N
ATOM   1278  HZ1 LYS A  82      53.383  31.587  26.002  1.00  0.00           H
ATOM   1279  HZ2 LYS A  82      53.774  31.023  27.488  1.00  0.00           H
ATOM   1280  HZ3 LYS A  82      53.857  30.040  26.160  1.00  0.00           H
ATOM   1281  C   LYS A  82      47.170  29.860  24.165  1.00  0.00           C
ATOM   1282  O   LYS A  82      47.224  30.708  23.274  1.00  0.00           O
ATOM   1283  N   TYR A  83      46.503  30.050  25.301  1.00  0.00           N
ATOM   1284  H   TYR A  83      46.482  29.302  25.979  1.00  0.00           H
ATOM   1285  CA  TYR A  83      45.890  31.317  25.704  1.00  0.00           C
ATOM   1286  HA  TYR A  83      46.484  32.108  25.254  1.00  0.00           H
ATOM   1287  CB  TYR A  83      44.456  31.452  25.159  1.00  0.00           C
ATOM   1288  HB2 TYR A  83      44.144  32.491  25.274  1.00  0.00           H
ATOM   1289  HB3 TYR A  83      44.465  31.252  24.087  1.00  0.00           H
ATOM   1290  CG  TYR A  83      43.408  30.573  25.818  1.00  0.00           C
ATOM   1291  CD1 TYR A  83      42.749  31.019  26.983  1.00  0.00           C
ATOM   1292  HD1 TYR A  83      43.004  31.975  27.421  1.00  0.00           H
ATOM   1293  CE1 TYR A  83      41.746  30.230  27.577  1.00  0.00           C
ATOM   1294  HE1 TYR A  83      41.238  30.578  28.465  1.00  0.00           H
ATOM   1295  CZ  TYR A  83      41.396  28.986  27.005  1.00  0.00           C
ATOM   1296  OH  TYR A  83      40.414  28.222  27.561  1.00  0.00           O
ATOM   1297  HH  TYR A  83      40.027  28.628  28.358  1.00  0.00           H
ATOM   1298  CE2 TYR A  83      42.060  28.539  25.842  1.00  0.00           C
ATOM   1299  HE2 TYR A  83      41.790  27.586  25.411  1.00  0.00           H
ATOM   1300  CD2 TYR A  83      43.062  29.332  25.249  1.00  0.00           C
ATOM   1301  HD2 TYR A  83      43.562  28.986  24.353  1.00  0.00           H
ATOM   1302  C   TYR A  83      45.982  31.501  27.230  1.00  0.00           C
ATOM   1303  O   TYR A  83      46.046  30.520  27.979  1.00  0.00           O
ATOM   1304  N   LYS A  84      46.038  32.758  27.685  1.00  0.00           N
ATOM   1305  H   LYS A  84      45.977  33.503  26.994  1.00  0.00           H
ATOM   1306  CA  LYS A  84      46.320  33.148  29.079  1.00  0.00           C
ATOM   1307  HA  LYS A  84      46.153  32.291  29.735  1.00  0.00           H
ATOM   1308  CB  LYS A  84      47.798  33.560  29.174  1.00  0.00           C
ATOM   1309  HB2 LYS A  84      48.415  32.782  28.722  1.00  0.00           H
ATOM   1310  HB3 LYS A  84      47.939  34.481  28.605  1.00  0.00           H
ATOM   1311  CG  LYS A  84      48.284  33.764  30.616  1.00  0.00           C
ATOM   1312  HG2 LYS A  84      47.566  34.362  31.177  1.00  0.00           H
ATOM   1313  HG3 LYS A  84      48.389  32.791  31.099  1.00  0.00           H
ATOM   1314  CD  LYS A  84      49.629  34.499  30.622  1.00  0.00           C
ATOM   1315  HD2 LYS A  84      50.349  33.964  30.000  1.00  0.00           H
ATOM   1316  HD3 LYS A  84      49.475  35.498  30.209  1.00  0.00           H
ATOM   1317  CE  LYS A  84      50.176  34.609  32.050  1.00  0.00           C
ATOM   1318  HE2 LYS A  84      49.351  34.852  32.727  1.00  0.00           H
ATOM   1319  HE3 LYS A  84      50.583  33.638  32.348  1.00  0.00           H
ATOM   1320  NZ  LYS A  84      51.213  35.668  32.145  1.00  0.00           N
ATOM   1321  HZ1 LYS A  84      50.779  36.584  32.010  1.00  0.00           H
ATOM   1322  HZ2 LYS A  84      51.649  35.675  33.057  1.00  0.00           H
ATOM   1323  HZ3 LYS A  84      51.941  35.546  31.453  1.00  0.00           H
ATOM   1324  C   LYS A  84      45.395  34.279  29.530  1.00  0.00           C
ATOM   1325  O   LYS A  84      45.214  35.253  28.803  1.00  0.00           O
ATOM   1326  N   GLU A  85      44.823  34.148  30.724  1.00  0.00           N
ATOM   1327  H   GLU A  85      45.075  33.344  31.280  1.00  0.00           H
ATOM   1328  CA  GLU A  85      43.808  35.052  31.286  1.00  0.00           C
ATOM   1329  HA  GLU A  85      43.492  35.771  30.529  1.00  0.00           H
ATOM   1330  CB  GLU A  85      42.567  34.240  31.716  1.00  0.00           C
ATOM   1331  HB2 GLU A  85      42.807  33.698  32.631  1.00  0.00           H
ATOM   1332  HB3 GLU A  85      41.760  34.941  31.938  1.00  0.00           H
ATOM   1333  CG  GLU A  85      42.063  33.224  30.674  1.00  0.00           C
ATOM   1334  HG2 GLU A  85      41.872  33.749  29.736  1.00  0.00           H
ATOM   1335  HG3 GLU A  85      42.837  32.475  30.490  1.00  0.00           H
ATOM   1336  CD  GLU A  85      40.786  32.493  31.138  1.00  0.00           C
ATOM   1337  OE1 GLU A  85      40.695  32.082  32.322  1.00  0.00           O
ATOM   1338  OE2 GLU A  85      39.863  32.299  30.309  1.00  0.00           O
ATOM   1339  C   GLU A  85      44.378  35.829  32.490  1.00  0.00           C
ATOM   1340  O   GLU A  85      44.933  35.219  33.407  1.00  0.00           O
ATOM   1341  N   GLU A  86      44.235  37.162  32.515  1.00  0.00           N
ATOM   1342  H   GLU A  86      43.804  37.618  31.714  1.00  0.00           H
ATOM   1343  CA  GLU A  86      44.822  38.027  33.568  1.00  0.00           C
ATOM   1344  HA  GLU A  86      45.180  37.392  34.379  1.00  0.00           H
ATOM   1345  CB  GLU A  86      46.058  38.785  33.032  1.00  0.00           C
ATOM   1346  HB2 GLU A  86      45.725  39.605  32.394  1.00  0.00           H
ATOM   1347  HB3 GLU A  86      46.582  39.208  33.891  1.00  0.00           H
ATOM   1348  CG  GLU A  86      47.058  37.916  32.247  1.00  0.00           C
ATOM   1349  HG2 GLU A  86      47.199  36.973  32.781  1.00  0.00           H
ATOM   1350  HG3 GLU A  86      46.636  37.688  31.265  1.00  0.00           H
ATOM   1351  CD  GLU A  86      48.432  38.599  32.059  1.00  0.00           C
ATOM   1352  OE1 GLU A  86      49.468  37.886  32.061  1.00  0.00           O
ATOM   1353  OE2 GLU A  86      48.495  39.843  31.890  1.00  0.00           O
ATOM   1354  C   GLU A  86      43.804  38.983  34.240  1.00  0.00           C
ATOM   1355  O   GLU A  86      44.189  39.951  34.902  1.00  0.00           O
ATOM   1356  N   GLY A  87      42.502  38.707  34.087  1.00  0.00           N
ATOM   1357  H   GLY A  87      42.272  37.875  33.560  1.00  0.00           H
ATOM   1358  CA  GLY A  87      41.383  39.490  34.637  1.00  0.00           C
ATOM   1359  HA2 GLY A  87      40.599  38.810  34.971  1.00  0.00           H
ATOM   1360  HA3 GLY A  87      41.710  40.061  35.508  1.00  0.00           H
ATOM   1361  C   GLY A  87      40.802  40.466  33.605  1.00  0.00           C
ATOM   1362  O   GLY A  87      41.392  41.512  33.323  1.00  0.00           O
ATOM   1363  N   SER A  88      39.656  40.100  33.016  1.00  0.00           N
ATOM   1364  H   SER A  88      39.220  39.250  33.350  1.00  0.00           H
ATOM   1365  CA  SER A  88      38.948  40.819  31.929  1.00  0.00           C
ATOM   1366  HA  SER A  88      38.131  40.168  31.619  1.00  0.00           H
ATOM   1367  CB  SER A  88      38.285  42.109  32.442  1.00  0.00           C
ATOM   1368  HB2 SER A  88      39.047  42.790  32.825  1.00  0.00           H
ATOM   1369  HB3 SER A  88      37.760  42.597  31.621  1.00  0.00           H
ATOM   1370  OG  SER A  88      37.348  41.807  33.472  1.00  0.00           O
ATOM   1371  HG  SER A  88      36.919  42.640  33.757  1.00  0.00           H
ATOM   1372  C   SER A  88      39.767  41.050  30.640  1.00  0.00           C
ATOM   1373  O   SER A  88      39.357  41.810  29.761  1.00  0.00           O
ATOM   1374  N   LYS A  89      40.895  40.346  30.476  1.00  0.00           N
ATOM   1375  H   LYS A  89      41.156  39.721  31.228  1.00  0.00           H
ATOM   1376  CA  LYS A  89      41.816  40.424  29.328  1.00  0.00           C
ATOM   1377  HA  LYS A  89      41.265  40.741  28.441  1.00  0.00           H
ATOM   1378  CB  LYS A  89      42.902  41.475  29.638  1.00  0.00           C
ATOM   1379  HB2 LYS A  89      42.421  42.378  30.019  1.00  0.00           H
ATOM   1380  HB3 LYS A  89      43.548  41.085  30.426  1.00  0.00           H
ATOM   1381  CG  LYS A  89      43.746  41.873  28.413  1.00  0.00           C
ATOM   1382  HG2 LYS A  89      44.181  40.988  27.947  1.00  0.00           H
ATOM   1383  HG3 LYS A  89      43.092  42.356  27.685  1.00  0.00           H
ATOM   1384  CD  LYS A  89      44.878  42.851  28.778  1.00  0.00           C
ATOM   1385  HD2 LYS A  89      45.306  43.247  27.855  1.00  0.00           H
ATOM   1386  HD3 LYS A  89      44.460  43.685  29.346  1.00  0.00           H
ATOM   1387  CE  LYS A  89      45.993  42.166  29.589  1.00  0.00           C
ATOM   1388  HE2 LYS A  89      45.551  41.650  30.447  1.00  0.00           H
ATOM   1389  HE3 LYS A  89      46.469  41.410  28.956  1.00  0.00           H
ATOM   1390  NZ  LYS A  89      47.012  43.139  30.070  1.00  0.00           N
ATOM   1391  HZ1 LYS A  89      46.613  43.806  30.719  1.00  0.00           H
ATOM   1392  HZ2 LYS A  89      47.765  42.665  30.554  1.00  0.00           H
ATOM   1393  HZ3 LYS A  89      47.423  43.661  29.306  1.00  0.00           H
ATOM   1394  C   LYS A  89      42.420  39.044  29.057  1.00  0.00           C
ATOM   1395  O   LYS A  89      42.758  38.326  30.004  1.00  0.00           O
ATOM   1396  N   VAL A  90      42.562  38.680  27.782  1.00  0.00           N
ATOM   1397  H   VAL A  90      42.268  39.334  27.061  1.00  0.00           H
ATOM   1398  CA  VAL A  90      43.119  37.388  27.346  1.00  0.00           C
ATOM   1399  HA  VAL A  90      43.604  36.924  28.202  1.00  0.00           H
ATOM   1400  CB  VAL A  90      42.035  36.408  26.836  1.00  0.00           C
ATOM   1401  HB  VAL A  90      41.759  36.684  25.818  1.00  0.00           H
ATOM   1402  CG1 VAL A  90      42.574  34.971  26.813  1.00  0.00           C
ATOM   1403 HG11 VAL A  90      42.842  34.659  27.821  1.00  0.00           H
ATOM   1404 HG12 VAL A  90      41.813  34.295  26.428  1.00  0.00           H
ATOM   1405 HG13 VAL A  90      43.450  34.895  26.169  1.00  0.00           H
ATOM   1406  CG2 VAL A  90      40.749  36.406  27.675  1.00  0.00           C
ATOM   1407 HG21 VAL A  90      40.252  37.373  27.601  1.00  0.00           H
ATOM   1408 HG22 VAL A  90      40.062  35.647  27.295  1.00  0.00           H
ATOM   1409 HG23 VAL A  90      40.979  36.191  28.719  1.00  0.00           H
ATOM   1410  C   VAL A  90      44.177  37.593  26.263  1.00  0.00           C
ATOM   1411  O   VAL A  90      43.944  38.328  25.302  1.00  0.00           O
ATOM   1412  N   THR A  91      45.314  36.910  26.384  1.00  0.00           N
ATOM   1413  H   THR A  91      45.449  36.348  27.219  1.00  0.00           H
ATOM   1414  CA  THR A  91      46.330  36.815  25.322  1.00  0.00           C
ATOM   1415  HA  THR A  91      46.148  37.581  24.568  1.00  0.00           H
ATOM   1416  CB  THR A  91      47.764  37.006  25.850  1.00  0.00           C
ATOM   1417  HB  THR A  91      48.077  36.098  26.369  1.00  0.00           H
ATOM   1418  CG2 THR A  91      48.735  37.299  24.702  1.00  0.00           C
ATOM   1419 HG21 THR A  91      48.426  38.202  24.173  1.00  0.00           H
ATOM   1420 HG22 THR A  91      49.739  37.449  25.097  1.00  0.00           H
ATOM   1421 HG23 THR A  91      48.762  36.465  24.001  1.00  0.00           H
ATOM   1422  OG1 THR A  91      47.845  38.096  26.747  1.00  0.00           O
ATOM   1423  HG1 THR A  91      48.700  38.036  27.214  1.00  0.00           H
ATOM   1424  C   THR A  91      46.227  35.441  24.667  1.00  0.00           C
ATOM   1425  O   THR A  91      46.177  34.434  25.370  1.00  0.00           O
ATOM   1426  N   THR A  92      46.218  35.382  23.338  1.00  0.00           N
ATOM   1427  H   THR A  92      46.247  36.263  22.832  1.00  0.00           H
ATOM   1428  CA  THR A  92      46.323  34.153  22.532  1.00  0.00           C
ATOM   1429  HA  THR A  92      46.247  33.275  23.174  1.00  0.00           H
ATOM   1430  CB  THR A  92      45.178  34.085  21.505  1.00  0.00           C
ATOM   1431  HB  THR A  92      45.180  34.995  20.905  1.00  0.00           H
ATOM   1432  CG2 THR A  92      45.259  32.882  20.564  1.00  0.00           C
ATOM   1433 HG21 THR A  92      45.209  31.955  21.137  1.00  0.00           H
ATOM   1434 HG22 THR A  92      44.429  32.922  19.859  1.00  0.00           H
ATOM   1435 HG23 THR A  92      46.183  32.905  19.988  1.00  0.00           H
ATOM   1436  OG1 THR A  92      43.937  33.975  22.172  1.00  0.00           O
ATOM   1437  HG1 THR A  92      43.745  34.826  22.605  1.00  0.00           H
ATOM   1438  C   THR A  92      47.682  34.125  21.832  1.00  0.00           C
ATOM   1439  O   THR A  92      48.105  35.144  21.284  1.00  0.00           O
ATOM   1440  N   TYR A  93      48.350  32.969  21.804  1.00  0.00           N
ATOM   1441  H   TYR A  93      47.938  32.161  22.264  1.00  0.00           H
ATOM   1442  CA  TYR A  93      49.640  32.766  21.128  1.00  0.00           C
ATOM   1443  HA  TYR A  93      49.902  33.672  20.580  1.00  0.00           H
ATOM   1444  CB  TYR A  93      50.772  32.506  22.142  1.00  0.00           C
ATOM   1445  HB2 TYR A  93      50.834  31.434  22.333  1.00  0.00           H
ATOM   1446  HB3 TYR A  93      51.719  32.793  21.681  1.00  0.00           H
ATOM   1447  CG  TYR A  93      50.647  33.196  23.491  1.00  0.00           C
ATOM   1448  CD1 TYR A  93      51.325  34.399  23.769  1.00  0.00           C
ATOM   1449  HD1 TYR A  93      51.919  34.878  23.001  1.00  0.00           H
ATOM   1450  CE1 TYR A  93      51.244  34.970  25.055  1.00  0.00           C
ATOM   1451  HE1 TYR A  93      51.772  35.887  25.273  1.00  0.00           H
ATOM   1452  CZ  TYR A  93      50.477  34.346  26.065  1.00  0.00           C
ATOM   1453  OH  TYR A  93      50.409  34.878  27.315  1.00  0.00           O
ATOM   1454  HH  TYR A  93      51.022  35.623  27.442  1.00  0.00           H
ATOM   1455  CE2 TYR A  93      49.779  33.157  25.776  1.00  0.00           C
ATOM   1456  HE2 TYR A  93      49.188  32.682  26.544  1.00  0.00           H
ATOM   1457  CD2 TYR A  93      49.867  32.592  24.492  1.00  0.00           C
ATOM   1458  HD2 TYR A  93      49.336  31.685  24.263  1.00  0.00           H
ATOM   1459  C   TYR A  93      49.510  31.616  20.120  1.00  0.00           C
ATOM   1460  O   TYR A  93      49.120  30.507  20.490  1.00  0.00           O
ATOM   1461  N   CYS A  94      49.829  31.865  18.848  1.00  0.00           N
ATOM   1462  H   CYS A  94      50.190  32.784  18.605  1.00  0.00           H
ATOM   1463  CA  CYS A  94      49.521  30.934  17.753  1.00  0.00           C
ATOM   1464  HA  CYS A  94      48.747  30.251  18.104  1.00  0.00           H
ATOM   1465  CB  CYS A  94      48.889  31.723  16.599  1.00  0.00           C
ATOM   1466  HB2 CYS A  94      49.575  32.508  16.279  1.00  0.00           H
ATOM   1467  HB3 CYS A  94      48.735  31.050  15.756  1.00  0.00           H
ATOM   1468  SG  CYS A  94      47.282  32.469  17.004  1.00  0.00           S
ATOM   1469  C   CYS A  94      50.670  29.997  17.321  1.00  0.00           C
ATOM   1470  O   CYS A  94      50.509  29.250  16.355  1.00  0.00           O
ATOM   1471  N   ASN A  95      51.800  29.985  18.043  1.00  0.00           N
ATOM   1472  H   ASN A  95      51.901  30.669  18.781  1.00  0.00           H
ATOM   1473  CA  ASN A  95      52.915  29.042  17.833  1.00  0.00           C
ATOM   1474  HA  ASN A  95      52.566  28.259  17.157  1.00  0.00           H
ATOM   1475  CB  ASN A  95      54.069  29.754  17.093  1.00  0.00           C
ATOM   1476  HB2 ASN A  95      54.771  28.998  16.741  1.00  0.00           H
ATOM   1477  HB3 ASN A  95      53.677  30.265  16.214  1.00  0.00           H
ATOM   1478  CG  ASN A  95      54.847  30.763  17.923  1.00  0.00           C
ATOM   1479  OD1 ASN A  95      54.441  31.207  18.989  1.00  0.00           O
ATOM   1480  ND2 ASN A  95      56.003  31.168  17.448  1.00  0.00           N
ATOM   1481 HD21 ASN A  95      56.532  31.835  17.987  1.00  0.00           H
ATOM   1482 HD22 ASN A  95      56.321  30.855  16.534  1.00  0.00           H
ATOM   1483  C   ASN A  95      53.343  28.274  19.112  1.00  0.00           C
ATOM   1484  O   ASN A  95      54.458  27.760  19.191  1.00  0.00           O
ATOM   1485  N   GLU A  96      52.442  28.149  20.097  1.00  0.00           N
ATOM   1486  H   GLU A  96      51.536  28.578  19.962  1.00  0.00           H
ATOM   1487  CA  GLU A  96      52.580  27.296  21.293  1.00  0.00           C
ATOM   1488  HA  GLU A  96      53.286  26.494  21.080  1.00  0.00           H
ATOM   1489  CB  GLU A  96      53.115  28.088  22.506  1.00  0.00           C
ATOM   1490  HB2 GLU A  96      52.601  29.048  22.578  1.00  0.00           H
ATOM   1491  HB3 GLU A  96      52.884  27.511  23.402  1.00  0.00           H
ATOM   1492  CG  GLU A  96      54.638  28.307  22.476  1.00  0.00           C
ATOM   1493  HG2 GLU A  96      55.111  27.377  22.153  1.00  0.00           H
ATOM   1494  HG3 GLU A  96      54.872  29.077  21.738  1.00  0.00           H
ATOM   1495  CD  GLU A  96      55.243  28.705  23.842  1.00  0.00           C
ATOM   1496  OE1 GLU A  96      56.489  28.653  23.979  1.00  0.00           O
ATOM   1497  OE2 GLU A  96      54.508  29.082  24.787  1.00  0.00           O
ATOM   1498  C   GLU A  96      51.242  26.624  21.657  1.00  0.00           C
ATOM   1499  O   GLU A  96      50.168  27.120  21.303  1.00  0.00           O
ATOM   1500  N   THR A  97      51.293  25.507  22.390  1.00  0.00           N
ATOM   1501  H   THR A  97      52.199  25.125  22.641  1.00  0.00           H
ATOM   1502  CA  THR A  97      50.105  24.784  22.887  1.00  0.00           C
ATOM   1503  HA  THR A  97      49.226  25.392  22.686  1.00  0.00           H
ATOM   1504  CB  THR A  97      49.879  23.445  22.169  1.00  0.00           C
ATOM   1505  HB  THR A  97      48.980  22.986  22.574  1.00  0.00           H
ATOM   1506  CG2 THR A  97      49.693  23.601  20.665  1.00  0.00           C
ATOM   1507 HG21 THR A  97      50.637  23.869  20.196  1.00  0.00           H
ATOM   1508 HG22 THR A  97      49.330  22.662  20.251  1.00  0.00           H
ATOM   1509 HG23 THR A  97      48.955  24.373  20.463  1.00  0.00           H
ATOM   1510  OG1 THR A  97      50.954  22.561  22.384  1.00  0.00           O
ATOM   1511  HG1 THR A  97      50.722  21.702  21.987  1.00  0.00           H
ATOM   1512  C   THR A  97      50.123  24.549  24.400  1.00  0.00           C
ATOM   1513  O   THR A  97      51.180  24.411  25.023  1.00  0.00           O
ATOM   1514  N   MET A  98      48.926  24.517  24.999  1.00  0.00           N
ATOM   1515  H   MET A  98      48.107  24.584  24.402  1.00  0.00           H
ATOM   1516  CA  MET A  98      48.708  24.072  26.385  1.00  0.00           C
ATOM   1517  HA  MET A  98      49.439  24.554  27.037  1.00  0.00           H
ATOM   1518  CB  MET A  98      47.295  24.465  26.852  1.00  0.00           C
ATOM   1519  HB2 MET A  98      46.571  24.171  26.090  1.00  0.00           H
ATOM   1520  HB3 MET A  98      47.044  23.947  27.778  1.00  0.00           H
ATOM   1521  CG  MET A  98      47.195  25.976  27.089  1.00  0.00           C
ATOM   1522  HG2 MET A  98      47.710  26.481  26.278  1.00  0.00           H
ATOM   1523  HG3 MET A  98      46.145  26.270  27.056  1.00  0.00           H
ATOM   1524  SD  MET A  98      47.908  26.567  28.650  1.00  0.00           S
ATOM   1525  CE  MET A  98      46.502  26.285  29.764  1.00  0.00           C
ATOM   1526  HE1 MET A  98      46.211  25.235  29.744  1.00  0.00           H
ATOM   1527  HE2 MET A  98      46.781  26.561  30.782  1.00  0.00           H
ATOM   1528  HE3 MET A  98      45.659  26.900  29.448  1.00  0.00           H
ATOM   1529  C   MET A  98      48.919  22.554  26.501  1.00  0.00           C
ATOM   1530  O   MET A  98      48.916  21.841  25.494  1.00  0.00           O
ATOM   1531  N   THR A  99      49.096  22.051  27.726  1.00  0.00           N
ATOM   1532  H   THR A  99      49.101  22.677  28.521  1.00  0.00           H
ATOM   1533  CA  THR A  99      49.501  20.658  27.975  1.00  0.00           C
ATOM   1534  HA  THR A  99      50.431  20.480  27.441  1.00  0.00           H
ATOM   1535  CB  THR A  99      49.768  20.402  29.467  1.00  0.00           C
ATOM   1536  HB  THR A  99      48.823  20.275  29.997  1.00  0.00           H
ATOM   1537  CG2 THR A  99      50.638  19.160  29.652  1.00  0.00           C
ATOM   1538 HG21 THR A  99      51.626  19.334  29.229  1.00  0.00           H
ATOM   1539 HG22 THR A  99      50.743  18.941  30.715  1.00  0.00           H
ATOM   1540 HG23 THR A  99      50.188  18.306  29.147  1.00  0.00           H
ATOM   1541  OG1 THR A  99      50.473  21.491  30.033  1.00  0.00           O
ATOM   1542  HG1 THR A  99      50.472  21.386  31.002  1.00  0.00           H
ATOM   1543  C   THR A  99      48.450  19.678  27.444  1.00  0.00           C
ATOM   1544  O   THR A  99      47.338  19.582  27.968  1.00  0.00           O
ATOM   1545  N   GLY A 100      48.814  18.979  26.372  1.00  0.00           N
ATOM   1546  H   GLY A 100      49.770  19.086  26.053  1.00  0.00           H
ATOM   1547  CA  GLY A 100      47.974  18.079  25.596  1.00  0.00           C
ATOM   1548  HA2 GLY A 100      46.924  18.340  25.725  1.00  0.00           H
ATOM   1549  HA3 GLY A 100      48.223  18.193  24.542  1.00  0.00           H
ATOM   1550  C   GLY A 100      48.173  16.613  25.970  1.00  0.00           C
ATOM   1551  O   GLY A 100      49.084  16.249  26.720  1.00  0.00           O
ATOM   1552  N   TRP A 101      47.311  15.770  25.411  1.00  0.00           N
ATOM   1553  H   TRP A 101      46.681  16.140  24.709  1.00  0.00           H
ATOM   1554  CA  TRP A 101      47.322  14.326  25.609  1.00  0.00           C
ATOM   1555  HA  TRP A 101      47.939  14.071  26.473  1.00  0.00           H
ATOM   1556  CB  TRP A 101      45.900  13.825  25.894  1.00  0.00           C
ATOM   1557  HB2 TRP A 101      45.210  14.243  25.158  1.00  0.00           H
ATOM   1558  HB3 TRP A 101      45.901  12.746  25.765  1.00  0.00           H
ATOM   1559  CG  TRP A 101      45.381  14.106  27.272  1.00  0.00           C
ATOM   1560  CD1 TRP A 101      45.281  13.186  28.258  1.00  0.00           C
ATOM   1561  HD1 TRP A 101      45.546  12.140  28.155  1.00  0.00           H
ATOM   1562  NE1 TRP A 101      44.816  13.779  29.414  1.00  0.00           N
ATOM   1563  HE1 TRP A 101      44.662  13.266  30.277  1.00  0.00           H
ATOM   1564  CE2 TRP A 101      44.621  15.133  29.237  1.00  0.00           C
ATOM   1565  CZ2 TRP A 101      44.218  16.159  30.103  1.00  0.00           C
ATOM   1566  HZ2 TRP A 101      44.003  15.944  31.136  1.00  0.00           H
ATOM   1567  CH2 TRP A 101      44.096  17.468  29.607  1.00  0.00           C
ATOM   1568  HH2 TRP A 101      43.789  18.273  30.264  1.00  0.00           H
ATOM   1569  CZ3 TRP A 101      44.363  17.728  28.251  1.00  0.00           C
ATOM   1570  HZ3 TRP A 101      44.263  18.736  27.870  1.00  0.00           H
ATOM   1571  CE3 TRP A 101      44.769  16.690  27.389  1.00  0.00           C
ATOM   1572  HE3 TRP A 101      44.965  16.907  26.350  1.00  0.00           H
ATOM   1573  CD2 TRP A 101      44.933  15.368  27.863  1.00  0.00           C
ATOM   1574  C   TRP A 101      47.910  13.629  24.382  1.00  0.00           C
ATOM   1575  O   TRP A 101      47.509  13.896  23.246  1.00  0.00           O
ATOM   1576  N   VAL A 102      48.847  12.711  24.615  1.00  0.00           N
ATOM   1577  H   VAL A 102      49.160  12.553  25.568  1.00  0.00           H
ATOM   1578  CA  VAL A 102      49.347  11.784  23.600  1.00  0.00           C
ATOM   1579  HA  VAL A 102      48.666  11.824  22.753  1.00  0.00           H
ATOM   1580  CB  VAL A 102      50.734  12.166  23.044  1.00  0.00           C
ATOM   1581  HB  VAL A 102      50.640  13.128  22.539  1.00  0.00           H
ATOM   1582  CG1 VAL A 102      51.821  12.289  24.113  1.00  0.00           C
ATOM   1583 HG11 VAL A 102      51.982  11.322  24.582  1.00  0.00           H
ATOM   1584 HG12 VAL A 102      52.751  12.624  23.652  1.00  0.00           H
ATOM   1585 HG13 VAL A 102      51.526  13.016  24.867  1.00  0.00           H
ATOM   1586  CG2 VAL A 102      51.218  11.132  22.020  1.00  0.00           C
ATOM   1587 HG21 VAL A 102      50.513  11.067  21.193  1.00  0.00           H
ATOM   1588 HG22 VAL A 102      52.190  11.423  21.630  1.00  0.00           H
ATOM   1589 HG23 VAL A 102      51.333  10.156  22.485  1.00  0.00           H
ATOM   1590  C   VAL A 102      49.272  10.363  24.138  1.00  0.00           C
ATOM   1591  O   VAL A 102      49.648  10.063  25.273  1.00  0.00           O
ATOM   1592  N   HIS A 103      48.749   9.475  23.308  1.00  0.00           N
ATOM   1593  H   HIS A 103      48.435   9.794  22.395  1.00  0.00           H
ATOM   1594  CA  HIS A 103      48.490   8.083  23.639  1.00  0.00           C
ATOM   1595  HA  HIS A 103      49.218   7.763  24.381  1.00  0.00           H
ATOM   1596  CB  HIS A 103      47.085   7.906  24.254  1.00  0.00           C
ATOM   1597  HB2 HIS A 103      46.642   6.979  23.888  1.00  0.00           H
ATOM   1598  HB3 HIS A 103      47.205   7.793  25.331  1.00  0.00           H
ATOM   1599  CG  HIS A 103      46.108   9.041  24.019  1.00  0.00           C
ATOM   1600  ND1 HIS A 103      45.440   9.320  22.825  1.00  0.00           N
ATOM   1601  CE1 HIS A 103      44.669  10.392  23.067  1.00  0.00           C
ATOM   1602  HE1 HIS A 103      44.001  10.852  22.350  1.00  0.00           H
ATOM   1603  NE2 HIS A 103      44.826  10.803  24.334  1.00  0.00           N
ATOM   1604  HE2 HIS A 103      44.315  11.563  24.770  1.00  0.00           H
ATOM   1605  CD2 HIS A 103      45.747   9.978  24.941  1.00  0.00           C
ATOM   1606  HD2 HIS A 103      46.107  10.039  25.956  1.00  0.00           H
ATOM   1607  C   HIS A 103      48.731   7.222  22.405  1.00  0.00           C
ATOM   1608  O   HIS A 103      48.633   7.697  21.271  1.00  0.00           O
ATOM   1609  N   ASP A 104      49.089   5.958  22.605  1.00  0.00           N
ATOM   1610  H   ASP A 104      49.118   5.591  23.551  1.00  0.00           H
ATOM   1611  CA  ASP A 104      49.205   5.030  21.482  1.00  0.00           C
ATOM   1612  HA  ASP A 104      49.868   5.483  20.746  1.00  0.00           H
ATOM   1613  CB  ASP A 104      49.865   3.700  21.893  1.00  0.00           C
ATOM   1614  HB2 ASP A 104      49.928   3.064  21.009  1.00  0.00           H
ATOM   1615  HB3 ASP A 104      50.886   3.919  22.207  1.00  0.00           H
ATOM   1616  CG  ASP A 104      49.184   2.904  23.016  1.00  0.00           C
ATOM   1617  OD1 ASP A 104      48.156   3.340  23.570  1.00  0.00           O
ATOM   1618  OD2 ASP A 104      49.700   1.810  23.350  1.00  0.00           O
ATOM   1619  C   ASP A 104      47.835   4.843  20.801  1.00  0.00           C
ATOM   1620  O   ASP A 104      46.774   5.105  21.383  1.00  0.00           O
ATOM   1621  N   VAL A 105      47.829   4.397  19.542  1.00  0.00           N
ATOM   1622  H   VAL A 105      48.720   4.267  19.067  1.00  0.00           H
ATOM   1623  CA  VAL A 105      46.569   4.148  18.804  1.00  0.00           C
ATOM   1624  HA  VAL A 105      45.985   5.068  18.812  1.00  0.00           H
ATOM   1625  CB  VAL A 105      46.830   3.781  17.328  1.00  0.00           C
ATOM   1626  HB  VAL A 105      45.871   3.547  16.865  1.00  0.00           H
ATOM   1627  CG1 VAL A 105      47.419   4.970  16.559  1.00  0.00           C
ATOM   1628 HG11 VAL A 105      48.404   5.227  16.941  1.00  0.00           H
ATOM   1629 HG12 VAL A 105      47.503   4.714  15.502  1.00  0.00           H
ATOM   1630 HG13 VAL A 105      46.762   5.835  16.654  1.00  0.00           H
ATOM   1631  CG2 VAL A 105      47.740   2.557  17.158  1.00  0.00           C
ATOM   1632 HG21 VAL A 105      47.280   1.681  17.615  1.00  0.00           H
ATOM   1633 HG22 VAL A 105      47.880   2.351  16.096  1.00  0.00           H
ATOM   1634 HG23 VAL A 105      48.716   2.729  17.612  1.00  0.00           H
ATOM   1635  C   VAL A 105      45.692   3.071  19.472  1.00  0.00           C
ATOM   1636  O   VAL A 105      44.484   3.033  19.237  1.00  0.00           O
ATOM   1637  N   LEU A 106      46.275   2.247  20.354  1.00  0.00           N
ATOM   1638  H   LEU A 106      47.272   2.343  20.485  1.00  0.00           H
ATOM   1639  CA  LEU A 106      45.574   1.248  21.171  1.00  0.00           C
ATOM   1640  HA  LEU A 106      44.804   0.776  20.558  1.00  0.00           H
ATOM   1641  CB  LEU A 106      46.574   0.157  21.614  1.00  0.00           C
ATOM   1642  HB2 LEU A 106      47.232   0.581  22.375  1.00  0.00           H
ATOM   1643  HB3 LEU A 106      46.003  -0.645  22.085  1.00  0.00           H
ATOM   1644  CG  LEU A 106      47.460  -0.454  20.508  1.00  0.00           C
ATOM   1645  HG  LEU A 106      48.165   0.299  20.155  1.00  0.00           H
ATOM   1646  CD1 LEU A 106      48.260  -1.625  21.082  1.00  0.00           C
ATOM   1647 HD11 LEU A 106      47.586  -2.427  21.386  1.00  0.00           H
ATOM   1648 HD12 LEU A 106      48.949  -2.005  20.327  1.00  0.00           H
ATOM   1649 HD13 LEU A 106      48.837  -1.290  21.944  1.00  0.00           H
ATOM   1650  CD2 LEU A 106      46.662  -0.976  19.311  1.00  0.00           C
ATOM   1651 HD21 LEU A 106      46.127  -0.159  18.829  1.00  0.00           H
ATOM   1652 HD22 LEU A 106      47.342  -1.414  18.580  1.00  0.00           H
ATOM   1653 HD23 LEU A 106      45.946  -1.731  19.636  1.00  0.00           H
ATOM   1654  C   LEU A 106      44.862   1.844  22.407  1.00  0.00           C
ATOM   1655  O   LEU A 106      43.959   1.209  22.957  1.00  0.00           O
ATOM   1656  N   GLY A 107      45.261   3.037  22.869  1.00  0.00           N
ATOM   1657  H   GLY A 107      46.030   3.505  22.397  1.00  0.00           H
ATOM   1658  CA  GLY A 107      44.751   3.664  24.098  1.00  0.00           C
ATOM   1659  HA2 GLY A 107      45.097   4.696  24.130  1.00  0.00           H
ATOM   1660  HA3 GLY A 107      43.661   3.664  24.079  1.00  0.00           H
ATOM   1661  C   GLY A 107      45.211   2.982  25.393  1.00  0.00           C
ATOM   1662  O   GLY A 107      44.508   3.055  26.405  1.00  0.00           O
ATOM   1663  N   ARG A 108      46.354   2.287  25.358  1.00  0.00           N
ATOM   1664  H   ARG A 108      46.909   2.393  24.508  1.00  0.00           H
ATOM   1665  CA  ARG A 108      46.933   1.478  26.447  1.00  0.00           C
ATOM   1666  HA  ARG A 108      46.186   1.357  27.236  1.00  0.00           H
ATOM   1667  CB  ARG A 108      47.290   0.085  25.885  1.00  0.00           C
ATOM   1668  HB2 ARG A 108      46.538  -0.215  25.152  1.00  0.00           H
ATOM   1669  HB3 ARG A 108      48.251   0.148  25.373  1.00  0.00           H
ATOM   1670  CG  ARG A 108      47.347  -0.999  26.979  1.00  0.00           C
ATOM   1671  HG2 ARG A 108      47.737  -0.577  27.903  1.00  0.00           H
ATOM   1672  HG3 ARG A 108      46.336  -1.354  27.183  1.00  0.00           H
ATOM   1673  CD  ARG A 108      48.243  -2.191  26.620  1.00  0.00           C
ATOM   1674  HD2 ARG A 108      49.259  -1.829  26.443  1.00  0.00           H
ATOM   1675  HD3 ARG A 108      48.265  -2.854  27.487  1.00  0.00           H
ATOM   1676  NE  ARG A 108      47.772  -2.935  25.433  1.00  0.00           N
ATOM   1677  HE  ARG A 108      47.176  -2.443  24.785  1.00  0.00           H
ATOM   1678  CZ  ARG A 108      48.076  -4.185  25.121  1.00  0.00           C
ATOM   1679  NH1 ARG A 108      47.618  -4.726  24.027  1.00  0.00           N
ATOM   1680 HH11 ARG A 108      47.024  -4.200  23.408  1.00  0.00           H
ATOM   1681 HH12 ARG A 108      47.855  -5.676  23.794  1.00  0.00           H
ATOM   1682  NH2 ARG A 108      48.835  -4.927  25.878  1.00  0.00           N
ATOM   1683 HH21 ARG A 108      49.207  -4.542  26.730  1.00  0.00           H
ATOM   1684 HH22 ARG A 108      49.043  -5.879  25.626  1.00  0.00           H
ATOM   1685  C   ARG A 108      48.166   2.128  27.094  1.00  0.00           C
ATOM   1686  O   ARG A 108      48.486   1.802  28.234  1.00  0.00           O
ATOM   1687  N   ASN A 109      48.845   3.051  26.408  1.00  0.00           N
ATOM   1688  H   ASN A 109      48.529   3.256  25.462  1.00  0.00           H
ATOM   1689  CA  ASN A 109      50.044   3.752  26.888  1.00  0.00           C
ATOM   1690  HA  ASN A 109      50.178   3.562  27.956  1.00  0.00           H
ATOM   1691  CB  ASN A 109      51.291   3.218  26.162  1.00  0.00           C
ATOM   1692  HB2 ASN A 109      51.188   3.373  25.089  1.00  0.00           H
ATOM   1693  HB3 ASN A 109      52.166   3.778  26.492  1.00  0.00           H
ATOM   1694  CG  ASN A 109      51.551   1.745  26.438  1.00  0.00           C
ATOM   1695  OD1 ASN A 109      52.129   1.374  27.451  1.00  0.00           O
ATOM   1696  ND2 ASN A 109      51.145   0.863  25.554  1.00  0.00           N
ATOM   1697 HD21 ASN A 109      51.343  -0.111  25.708  1.00  0.00           H
ATOM   1698 HD22 ASN A 109      50.637   1.182  24.724  1.00  0.00           H
ATOM   1699  C   ASN A 109      49.882   5.270  26.707  1.00  0.00           C
ATOM   1700  O   ASN A 109      49.599   5.734  25.601  1.00  0.00           O
ATOM   1701  N   TRP A 110      50.057   6.030  27.793  1.00  0.00           N
ATOM   1702  H   TRP A 110      50.320   5.582  28.661  1.00  0.00           H
ATOM   1703  CA  TRP A 110      49.725   7.459  27.878  1.00  0.00           C
ATOM   1704  HA  TRP A 110      49.399   7.815  26.900  1.00  0.00           H
ATOM   1705  CB  TRP A 110      48.550   7.661  28.854  1.00  0.00           C
ATOM   1706  HB2 TRP A 110      48.825   7.278  29.833  1.00  0.00           H
ATOM   1707  HB3 TRP A 110      48.393   8.734  28.968  1.00  0.00           H
ATOM   1708  CG  TRP A 110      47.236   7.052  28.456  1.00  0.00           C
ATOM   1709  CD1 TRP A 110      46.984   5.733  28.281  1.00  0.00           C
ATOM   1710  HD1 TRP A 110      47.699   4.937  28.450  1.00  0.00           H
ATOM   1711  NE1 TRP A 110      45.710   5.562  27.778  1.00  0.00           N
ATOM   1712  HE1 TRP A 110      45.323   4.658  27.517  1.00  0.00           H
ATOM   1713  CE2 TRP A 110      45.056   6.768  27.653  1.00  0.00           C
ATOM   1714  CZ2 TRP A 110      43.787   7.120  27.180  1.00  0.00           C
ATOM   1715  HZ2 TRP A 110      43.142   6.364  26.761  1.00  0.00           H
ATOM   1716  CH2 TRP A 110      43.361   8.453  27.285  1.00  0.00           C
ATOM   1717  HH2 TRP A 110      42.376   8.738  26.941  1.00  0.00           H
ATOM   1718  CZ3 TRP A 110      44.213   9.417  27.854  1.00  0.00           C
ATOM   1719  HZ3 TRP A 110      43.870  10.439  27.947  1.00  0.00           H
ATOM   1720  CE3 TRP A 110      45.511   9.063  28.275  1.00  0.00           C
ATOM   1721  HE3 TRP A 110      46.168   9.814  28.689  1.00  0.00           H
ATOM   1722  CD2 TRP A 110      45.975   7.732  28.164  1.00  0.00           C
ATOM   1723  C   TRP A 110      50.924   8.322  28.293  1.00  0.00           C
ATOM   1724  O   TRP A 110      51.816   7.872  29.020  1.00  0.00           O
ATOM   1725  N   ALA A 111      50.937   9.568  27.815  1.00  0.00           N
ATOM   1726  H   ALA A 111      50.233   9.827  27.130  1.00  0.00           H
ATOM   1727  CA  ALA A 111      51.830  10.639  28.244  1.00  0.00           C
ATOM   1728  HA  ALA A 111      52.026  10.512  29.310  1.00  0.00           H
ATOM   1729  CB  ALA A 111      53.166  10.550  27.495  1.00  0.00           C
ATOM   1730  HB1 ALA A 111      53.045  10.881  26.467  1.00  0.00           H
ATOM   1731  HB2 ALA A 111      53.892  11.193  27.992  1.00  0.00           H
ATOM   1732  HB3 ALA A 111      53.537   9.526  27.490  1.00  0.00           H
ATOM   1733  C   ALA A 111      51.179  12.023  28.050  1.00  0.00           C
ATOM   1734  O   ALA A 111      50.323  12.222  27.182  1.00  0.00           O
ATOM   1735  N   CYS A 112      51.598  12.996  28.854  1.00  0.00           N
ATOM   1736  H   CYS A 112      52.339  12.794  29.517  1.00  0.00           H
ATOM   1737  CA  CYS A 112      51.273  14.405  28.649  1.00  0.00           C
ATOM   1738  HA  CYS A 112      50.313  14.498  28.141  1.00  0.00           H
ATOM   1739  CB  CYS A 112      51.155  15.076  30.017  1.00  0.00           C
ATOM   1740  HB2 CYS A 112      52.091  14.922  30.552  1.00  0.00           H
ATOM   1741  HB3 CYS A 112      51.011  16.148  29.882  1.00  0.00           H
ATOM   1742  SG  CYS A 112      49.804  14.428  31.032  1.00  0.00           S
ATOM   1743  C   CYS A 112      52.358  15.054  27.772  1.00  0.00           C
ATOM   1744  O   CYS A 112      53.525  14.661  27.836  1.00  0.00           O
ATOM   1745  N   PHE A 113      52.012  16.048  26.951  1.00  0.00           N
ATOM   1746  H   PHE A 113      51.039  16.337  26.902  1.00  0.00           H
ATOM   1747  CA  PHE A 113      52.985  16.714  26.074  1.00  0.00           C
ATOM   1748  HA  PHE A 113      53.946  16.695  26.586  1.00  0.00           H
ATOM   1749  CB  PHE A 113      53.154  15.929  24.759  1.00  0.00           C
ATOM   1750  HB2 PHE A 113      54.171  16.088  24.404  1.00  0.00           H
ATOM   1751  HB3 PHE A 113      53.061  14.861  24.954  1.00  0.00           H
ATOM   1752  CG  PHE A 113      52.210  16.320  23.639  1.00  0.00           C
ATOM   1753  CD1 PHE A 113      52.679  17.109  22.570  1.00  0.00           C
ATOM   1754  HD1 PHE A 113      53.712  17.425  22.537  1.00  0.00           H
ATOM   1755  CE1 PHE A 113      51.808  17.484  21.533  1.00  0.00           C
ATOM   1756  HE1 PHE A 113      52.176  18.078  20.706  1.00  0.00           H
ATOM   1757  CZ  PHE A 113      50.462  17.080  21.566  1.00  0.00           C
ATOM   1758  HZ  PHE A 113      49.792  17.372  20.770  1.00  0.00           H
ATOM   1759  CE2 PHE A 113      49.992  16.294  22.633  1.00  0.00           C
ATOM   1760  HE2 PHE A 113      48.958  15.987  22.661  1.00  0.00           H
ATOM   1761  CD2 PHE A 113      50.865  15.910  23.666  1.00  0.00           C
ATOM   1762  HD2 PHE A 113      50.501  15.304  24.484  1.00  0.00           H
ATOM   1763  C   PHE A 113      52.675  18.197  25.830  1.00  0.00           C
ATOM   1764  O   PHE A 113      51.556  18.657  26.045  1.00  0.00           O
ATOM   1765  N   THR A 114      53.680  18.955  25.395  1.00  0.00           N
ATOM   1766  H   THR A 114      54.592  18.518  25.293  1.00  0.00           H
ATOM   1767  CA  THR A 114      53.596  20.402  25.130  1.00  0.00           C
ATOM   1768  HA  THR A 114      52.548  20.696  25.056  1.00  0.00           H
ATOM   1769  CB  THR A 114      54.232  21.210  26.278  1.00  0.00           C
ATOM   1770  HB  THR A 114      54.250  22.265  26.000  1.00  0.00           H
ATOM   1771  CG2 THR A 114      53.459  21.077  27.587  1.00  0.00           C
ATOM   1772 HG21 THR A 114      53.431  20.036  27.905  1.00  0.00           H
ATOM   1773 HG22 THR A 114      53.948  21.670  28.360  1.00  0.00           H
ATOM   1774 HG23 THR A 114      52.445  21.449  27.452  1.00  0.00           H
ATOM   1775  OG1 THR A 114      55.554  20.779  26.544  1.00  0.00           O
ATOM   1776  HG1 THR A 114      56.117  21.038  25.791  1.00  0.00           H
ATOM   1777  C   THR A 114      54.263  20.751  23.799  1.00  0.00           C
ATOM   1778  O   THR A 114      55.341  20.236  23.491  1.00  0.00           O
ATOM   1779  N   GLY A 115      53.636  21.633  23.014  1.00  0.00           N
ATOM   1780  H   GLY A 115      52.740  22.006  23.310  1.00  0.00           H
ATOM   1781  CA  GLY A 115      54.112  22.078  21.701  1.00  0.00           C
ATOM   1782  HA2 GLY A 115      54.795  21.336  21.287  1.00  0.00           H
ATOM   1783  HA3 GLY A 115      53.266  22.161  21.018  1.00  0.00           H
ATOM   1784  C   GLY A 115      54.813  23.439  21.754  1.00  0.00           C
ATOM   1785  O   GLY A 115      54.307  24.396  22.348  1.00  0.00           O
ATOM   1786  N   LYS A 116      55.981  23.509  21.108  1.00  0.00           N
ATOM   1787  H   LYS A 116      56.294  22.655  20.654  1.00  0.00           H
ATOM   1788  CA  LYS A 116      56.956  24.607  21.132  1.00  0.00           C
ATOM   1789  HA  LYS A 116      56.515  25.434  21.689  1.00  0.00           H
ATOM   1790  CB  LYS A 116      58.220  24.109  21.871  1.00  0.00           C
ATOM   1791  HB2 LYS A 116      57.923  23.534  22.751  1.00  0.00           H
ATOM   1792  HB3 LYS A 116      58.755  23.426  21.213  1.00  0.00           H
ATOM   1793  CG  LYS A 116      59.200  25.206  22.323  1.00  0.00           C
ATOM   1794  HG2 LYS A 116      60.145  24.735  22.599  1.00  0.00           H
ATOM   1795  HG3 LYS A 116      59.396  25.894  21.502  1.00  0.00           H
ATOM   1796  CD  LYS A 116      58.664  25.972  23.540  1.00  0.00           C
ATOM   1797  HD2 LYS A 116      57.673  26.363  23.314  1.00  0.00           H
ATOM   1798  HD3 LYS A 116      58.581  25.286  24.386  1.00  0.00           H
ATOM   1799  CE  LYS A 116      59.586  27.138  23.921  1.00  0.00           C
ATOM   1800  HE2 LYS A 116      60.556  26.742  24.239  1.00  0.00           H
ATOM   1801  HE3 LYS A 116      59.751  27.760  23.036  1.00  0.00           H
ATOM   1802  NZ  LYS A 116      58.979  27.958  25.004  1.00  0.00           N
ATOM   1803  HZ1 LYS A 116      58.858  27.423  25.854  1.00  0.00           H
ATOM   1804  HZ2 LYS A 116      59.548  28.765  25.226  1.00  0.00           H
ATOM   1805  HZ3 LYS A 116      58.055  28.298  24.717  1.00  0.00           H
ATOM   1806  C   LYS A 116      57.278  25.106  19.714  1.00  0.00           C
ATOM   1807  O   LYS A 116      57.331  24.324  18.758  1.00  0.00           O
ATOM   1808  N   LYS A 117      57.517  26.416  19.606  1.00  0.00           N
ATOM   1809  H   LYS A 117      57.423  26.960  20.451  1.00  0.00           H
ATOM   1810  CA  LYS A 117      57.786  27.159  18.363  1.00  0.00           C
ATOM   1811  HA  LYS A 117      56.947  26.970  17.687  1.00  0.00           H
ATOM   1812  CB  LYS A 117      57.802  28.671  18.674  1.00  0.00           C
ATOM   1813  HB2 LYS A 117      57.910  29.217  17.735  1.00  0.00           H
ATOM   1814  HB3 LYS A 117      56.840  28.941  19.109  1.00  0.00           H
ATOM   1815  CG  LYS A 117      58.919  29.130  19.635  1.00  0.00           C
ATOM   1816  HG2 LYS A 117      58.865  28.559  20.562  1.00  0.00           H
ATOM   1817  HG3 LYS A 117      59.892  28.961  19.173  1.00  0.00           H
ATOM   1818  CD  LYS A 117      58.765  30.624  19.966  1.00  0.00           C
ATOM   1819  HD2 LYS A 117      58.831  31.214  19.050  1.00  0.00           H
ATOM   1820  HD3 LYS A 117      57.772  30.777  20.395  1.00  0.00           H
ATOM   1821  CE  LYS A 117      59.798  31.134  20.987  1.00  0.00           C
ATOM   1822  HE2 LYS A 117      59.432  32.086  21.387  1.00  0.00           H
ATOM   1823  HE3 LYS A 117      59.851  30.431  21.825  1.00  0.00           H
ATOM   1824  NZ  LYS A 117      61.150  31.341  20.393  1.00  0.00           N
ATOM   1825  HZ1 LYS A 117      61.117  31.977  19.605  1.00  0.00           H
ATOM   1826  HZ2 LYS A 117      61.782  31.750  21.071  1.00  0.00           H
ATOM   1827  HZ3 LYS A 117      61.568  30.475  20.080  1.00  0.00           H
ATOM   1828  C   LYS A 117      59.072  26.750  17.629  1.00  0.00           C
ATOM   1829  O   LYS A 117      60.071  26.386  18.249  1.00  0.00           O
ATOM   1830  N   VAL A 118      59.040  26.888  16.299  1.00  0.00           N
ATOM   1831  H   VAL A 118      58.137  27.069  15.883  1.00  0.00           H
ATOM   1832  CA  VAL A 118      60.212  26.789  15.392  1.00  0.00           C
ATOM   1833  HA  VAL A 118      61.119  26.810  15.998  1.00  0.00           H
ATOM   1834  CB  VAL A 118      60.210  25.444  14.620  1.00  0.00           C
ATOM   1835  HB  VAL A 118      59.422  25.472  13.868  1.00  0.00           H
ATOM   1836  CG1 VAL A 118      61.541  25.160  13.909  1.00  0.00           C
ATOM   1837 HG11 VAL A 118      62.361  25.182  14.628  1.00  0.00           H
ATOM   1838 HG12 VAL A 118      61.513  24.178  13.435  1.00  0.00           H
ATOM   1839 HG13 VAL A 118      61.724  25.897  13.129  1.00  0.00           H
ATOM   1840  CG2 VAL A 118      59.953  24.244  15.547  1.00  0.00           C
ATOM   1841 HG21 VAL A 118      58.948  24.295  15.963  1.00  0.00           H
ATOM   1842 HG22 VAL A 118      60.036  23.311  14.990  1.00  0.00           H
ATOM   1843 HG23 VAL A 118      60.680  24.245  16.360  1.00  0.00           H
ATOM   1844  C   VAL A 118      60.304  28.010  14.444  1.00  0.00           C
ATOM   1845  O   VAL A 118      61.362  28.293  13.880  1.00  0.00           O
ATOM   1846  N   GLY A 119      59.212  28.774  14.300  1.00  0.00           N
ATOM   1847  H   GLY A 119      58.386  28.522  14.820  1.00  0.00           H
ATOM   1848  CA  GLY A 119      59.096  29.987  13.478  1.00  0.00           C
ATOM   1849  HA2 GLY A 119      59.891  30.690  13.732  1.00  0.00           H
ATOM   1850  HA3 GLY A 119      59.200  29.716  12.426  1.00  0.00           H
ATOM   1851  C   GLY A 119      57.742  30.684  13.685  1.00  0.00           C
ATOM   1852  O   GLY A 119      57.133  30.544  14.752  1.00  0.00           O
ATOM   1853  N   THR A 120      57.291  31.428  12.663  1.00  0.00           N
ATOM   1854  H   THR A 120      57.897  31.503  11.856  1.00  0.00           H
ATOM   1855  CA  THR A 120      55.928  32.004  12.516  1.00  0.00           C
ATOM   1856  HA  THR A 120      56.008  32.849  11.830  1.00  0.00           H
ATOM   1857  CB  THR A 120      54.968  30.989  11.847  1.00  0.00           C
ATOM   1858  HB  THR A 120      53.957  31.400  11.863  1.00  0.00           H
ATOM   1859  CG2 THR A 120      55.342  30.740  10.383  1.00  0.00           C
ATOM   1860 HG21 THR A 120      56.349  30.329  10.308  1.00  0.00           H
ATOM   1861 HG22 THR A 120      54.637  30.039   9.936  1.00  0.00           H
ATOM   1862 HG23 THR A 120      55.294  31.678   9.828  1.00  0.00           H
ATOM   1863  OG1 THR A 120      54.963  29.733  12.504  1.00  0.00           O
ATOM   1864  HG1 THR A 120      54.189  29.232  12.189  1.00  0.00           H
ATOM   1865  C   THR A 120      55.346  32.596  13.813  1.00  0.00           C
ATOM   1866  O   THR A 120      54.283  32.200  14.299  1.00  0.00           O
ATOM   1867  N   ALA A 121      56.064  33.562  14.398  1.00  0.00           N
ATOM   1868  H   ALA A 121      56.906  33.880  13.941  1.00  0.00           H
ATOM   1869  CA  ALA A 121      55.746  34.115  15.715  1.00  0.00           C
ATOM   1870  HA  ALA A 121      55.405  33.301  16.349  1.00  0.00           H
ATOM   1871  CB  ALA A 121      57.034  34.667  16.339  1.00  0.00           C
ATOM   1872  HB1 ALA A 121      57.401  35.517  15.763  1.00  0.00           H
ATOM   1873  HB2 ALA A 121      56.837  34.988  17.363  1.00  0.00           H
ATOM   1874  HB3 ALA A 121      57.799  33.889  16.356  1.00  0.00           H
ATOM   1875  C   ALA A 121      54.604  35.149  15.665  1.00  0.00           C
ATOM   1876  O   ALA A 121      54.759  36.240  15.105  1.00  0.00           O
ATOM   1877  N   SER A 122      53.471  34.801  16.289  1.00  0.00           N
ATOM   1878  H   SER A 122      53.433  33.890  16.724  1.00  0.00           H
ATOM   1879  CA  SER A 122      52.223  35.580  16.279  1.00  0.00           C
ATOM   1880  HA  SER A 122      52.455  36.630  16.096  1.00  0.00           H
ATOM   1881  CB  SER A 122      51.288  35.101  15.155  1.00  0.00           C
ATOM   1882  HB2 SER A 122      51.046  34.049  15.317  1.00  0.00           H
ATOM   1883  HB3 SER A 122      50.362  35.679  15.191  1.00  0.00           H
ATOM   1884  OG  SER A 122      51.882  35.253  13.872  1.00  0.00           O
ATOM   1885  HG  SER A 122      51.271  34.883  13.203  1.00  0.00           H
ATOM   1886  C   SER A 122      51.474  35.486  17.613  1.00  0.00           C
ATOM   1887  O   SER A 122      51.257  34.397  18.151  1.00  0.00           O
ATOM   1888  N   GLU A 123      51.023  36.635  18.113  1.00  0.00           N
ATOM   1889  H   GLU A 123      51.242  37.486  17.610  1.00  0.00           H
ATOM   1890  CA  GLU A 123      50.172  36.790  19.300  1.00  0.00           C
ATOM   1891  HA  GLU A 123      49.696  35.830  19.501  1.00  0.00           H
ATOM   1892  CB  GLU A 123      51.004  37.137  20.554  1.00  0.00           C
ATOM   1893  HB2 GLU A 123      50.322  37.467  21.338  1.00  0.00           H
ATOM   1894  HB3 GLU A 123      51.467  36.216  20.911  1.00  0.00           H
ATOM   1895  CG  GLU A 123      52.128  38.182  20.416  1.00  0.00           C
ATOM   1896  HG2 GLU A 123      52.455  38.463  21.420  1.00  0.00           H
ATOM   1897  HG3 GLU A 123      52.983  37.704  19.931  1.00  0.00           H
ATOM   1898  CD  GLU A 123      51.745  39.455  19.638  1.00  0.00           C
ATOM   1899  OE1 GLU A 123      50.963  40.281  20.170  1.00  0.00           O
ATOM   1900  OE2 GLU A 123      52.272  39.665  18.517  1.00  0.00           O
ATOM   1901  C   GLU A 123      49.016  37.780  19.050  1.00  0.00           C
ATOM   1902  O   GLU A 123      49.080  38.625  18.152  1.00  0.00           O
ATOM   1903  N   ASN A 124      47.936  37.645  19.826  1.00  0.00           N
ATOM   1904  H   ASN A 124      47.949  36.908  20.526  1.00  0.00           H
ATOM   1905  CA  ASN A 124      46.724  38.467  19.752  1.00  0.00           C
ATOM   1906  HA  ASN A 124      46.955  39.425  19.281  1.00  0.00           H
ATOM   1907  CB  ASN A 124      45.667  37.734  18.897  1.00  0.00           C
ATOM   1908  HB2 ASN A 124      45.550  36.715  19.266  1.00  0.00           H
ATOM   1909  HB3 ASN A 124      44.704  38.233  19.006  1.00  0.00           H
ATOM   1910  CG  ASN A 124      45.991  37.706  17.408  1.00  0.00           C
ATOM   1911  OD1 ASN A 124      46.144  38.734  16.761  1.00  0.00           O
ATOM   1912  ND2 ASN A 124      46.065  36.540  16.802  1.00  0.00           N
ATOM   1913 HD21 ASN A 124      46.255  36.529  15.811  1.00  0.00           H
ATOM   1914 HD22 ASN A 124      45.905  35.684  17.308  1.00  0.00           H
ATOM   1915  C   ASN A 124      46.184  38.759  21.164  1.00  0.00           C
ATOM   1916  O   ASN A 124      46.078  37.843  21.980  1.00  0.00           O
ATOM   1917  N   VAL A 125      45.796  40.007  21.449  1.00  0.00           N
ATOM   1918  H   VAL A 125      45.911  40.719  20.739  1.00  0.00           H
ATOM   1919  CA  VAL A 125      45.084  40.387  22.689  1.00  0.00           C
ATOM   1920  HA  VAL A 125      45.171  39.574  23.409  1.00  0.00           H
ATOM   1921  CB  VAL A 125      45.706  41.634  23.358  1.00  0.00           C
ATOM   1922  HB  VAL A 125      45.843  42.413  22.607  1.00  0.00           H
ATOM   1923  CG1 VAL A 125      44.852  42.214  24.498  1.00  0.00           C
ATOM   1924 HG11 VAL A 125      44.615  41.439  25.228  1.00  0.00           H
ATOM   1925 HG12 VAL A 125      45.392  43.019  24.998  1.00  0.00           H
ATOM   1926 HG13 VAL A 125      43.927  42.637  24.102  1.00  0.00           H
ATOM   1927  CG2 VAL A 125      47.071  41.277  23.958  1.00  0.00           C
ATOM   1928 HG21 VAL A 125      47.737  40.903  23.180  1.00  0.00           H
ATOM   1929 HG22 VAL A 125      47.523  42.165  24.402  1.00  0.00           H
ATOM   1930 HG23 VAL A 125      46.954  40.514  24.729  1.00  0.00           H
ATOM   1931  C   VAL A 125      43.589  40.573  22.417  1.00  0.00           C
ATOM   1932  O   VAL A 125      43.187  41.111  21.383  1.00  0.00           O
ATOM   1933  N   TYR A 126      42.774  40.147  23.381  1.00  0.00           N
ATOM   1934  H   TYR A 126      43.198  39.690  24.183  1.00  0.00           H
ATOM   1935  CA  TYR A 126      41.319  40.270  23.410  1.00  0.00           C
ATOM   1936  HA  TYR A 126      40.994  40.972  22.639  1.00  0.00           H
ATOM   1937  CB  TYR A 126      40.718  38.894  23.094  1.00  0.00           C
ATOM   1938  HB2 TYR A 126      41.034  38.598  22.092  1.00  0.00           H
ATOM   1939  HB3 TYR A 126      41.131  38.163  23.791  1.00  0.00           H
ATOM   1940  CG  TYR A 126      39.205  38.830  23.160  1.00  0.00           C
ATOM   1941  CD1 TYR A 126      38.436  39.273  22.066  1.00  0.00           C
ATOM   1942  HD1 TYR A 126      38.925  39.661  21.180  1.00  0.00           H
ATOM   1943  CE1 TYR A 126      37.030  39.203  22.117  1.00  0.00           C
ATOM   1944  HE1 TYR A 126      36.441  39.535  21.274  1.00  0.00           H
ATOM   1945  CZ  TYR A 126      36.390  38.687  23.267  1.00  0.00           C
ATOM   1946  OH  TYR A 126      35.031  38.605  23.325  1.00  0.00           O
ATOM   1947  HH  TYR A 126      34.600  38.958  22.525  1.00  0.00           H
ATOM   1948  CE2 TYR A 126      37.165  38.244  24.361  1.00  0.00           C
ATOM   1949  HE2 TYR A 126      36.668  37.842  25.231  1.00  0.00           H
ATOM   1950  CD2 TYR A 126      38.570  38.319  24.309  1.00  0.00           C
ATOM   1951  HD2 TYR A 126      39.160  37.974  25.149  1.00  0.00           H
ATOM   1952  C   TYR A 126      40.860  40.817  24.771  1.00  0.00           C
ATOM   1953  O   TYR A 126      41.444  40.490  25.808  1.00  0.00           O
ATOM   1954  N   VAL A 127      39.817  41.652  24.777  1.00  0.00           N
ATOM   1955  H   VAL A 127      39.343  41.833  23.901  1.00  0.00           H
ATOM   1956  CA  VAL A 127      39.293  42.318  25.983  1.00  0.00           C
ATOM   1957  HA  VAL A 127      39.934  42.084  26.833  1.00  0.00           H
ATOM   1958  CB  VAL A 127      39.320  43.853  25.830  1.00  0.00           C
ATOM   1959  HB  VAL A 127      38.696  44.146  24.984  1.00  0.00           H
ATOM   1960  CG1 VAL A 127      38.797  44.557  27.088  1.00  0.00           C
ATOM   1961 HG11 VAL A 127      39.366  44.237  27.963  1.00  0.00           H
ATOM   1962 HG12 VAL A 127      38.896  45.637  26.976  1.00  0.00           H
ATOM   1963 HG13 VAL A 127      37.743  44.329  27.238  1.00  0.00           H
ATOM   1964  CG2 VAL A 127      40.750  44.354  25.574  1.00  0.00           C
ATOM   1965 HG21 VAL A 127      41.127  43.955  24.633  1.00  0.00           H
ATOM   1966 HG22 VAL A 127      40.756  45.442  25.506  1.00  0.00           H
ATOM   1967 HG23 VAL A 127      41.408  44.042  26.386  1.00  0.00           H
ATOM   1968  C   VAL A 127      37.898  41.774  26.296  1.00  0.00           C
ATOM   1969  O   VAL A 127      36.945  42.003  25.550  1.00  0.00           O
ATOM   1970  N   ASN A 128      37.787  41.044  27.409  1.00  0.00           N
ATOM   1971  H   ASN A 128      38.597  40.986  28.016  1.00  0.00           H
ATOM   1972  CA  ASN A 128      36.594  40.296  27.819  1.00  0.00           C
ATOM   1973  HA  ASN A 128      35.921  40.229  26.961  1.00  0.00           H
ATOM   1974  CB  ASN A 128      37.032  38.863  28.193  1.00  0.00           C
ATOM   1975  HB2 ASN A 128      37.736  38.487  27.451  1.00  0.00           H
ATOM   1976  HB3 ASN A 128      37.540  38.887  29.157  1.00  0.00           H
ATOM   1977  CG  ASN A 128      35.870  37.876  28.253  1.00  0.00           C
ATOM   1978  OD1 ASN A 128      34.924  37.928  27.478  1.00  0.00           O
ATOM   1979  ND2 ASN A 128      35.911  36.924  29.160  1.00  0.00           N
ATOM   1980 HD21 ASN A 128      35.150  36.262  29.196  1.00  0.00           H
ATOM   1981 HD22 ASN A 128      36.682  36.866  29.808  1.00  0.00           H
ATOM   1982  C   ASN A 128      35.807  41.019  28.937  1.00  0.00           C
ATOM   1983  O   ASN A 128      35.185  40.382  29.790  1.00  0.00           O
ATOM   1984  N   THR A 129      35.838  42.356  28.945  1.00  0.00           N
ATOM   1985  H   THR A 129      36.409  42.821  28.255  1.00  0.00           H
ATOM   1986  CA  THR A 129      35.084  43.201  29.887  1.00  0.00           C
ATOM   1987  HA  THR A 129      35.215  42.823  30.901  1.00  0.00           H
ATOM   1988  CB  THR A 129      35.603  44.654  29.849  1.00  0.00           C
ATOM   1989  HB  THR A 129      35.395  45.089  28.869  1.00  0.00           H
ATOM   1990  CG2 THR A 129      34.976  45.534  30.932  1.00  0.00           C
ATOM   1991 HG21 THR A 129      35.216  45.137  31.919  1.00  0.00           H
ATOM   1992 HG22 THR A 129      35.366  46.549  30.850  1.00  0.00           H
ATOM   1993 HG23 THR A 129      33.894  45.571  30.810  1.00  0.00           H
ATOM   1994  OG1 THR A 129      37.001  44.678  30.062  1.00  0.00           O
ATOM   1995  HG1 THR A 129      37.315  45.587  29.899  1.00  0.00           H
ATOM   1996  C   THR A 129      33.597  43.142  29.512  1.00  0.00           C
ATOM   1997  O   THR A 129      33.167  43.781  28.548  1.00  0.00           O
ATOM   1998  N   ALA A 130      32.817  42.342  30.246  1.00  0.00           N
ATOM   1999  H   ALA A 130      33.242  41.826  31.004  1.00  0.00           H
ATOM   2000  CA  ALA A 130      31.438  41.990  29.892  1.00  0.00           C
ATOM   2001  HA  ALA A 130      31.000  42.799  29.303  1.00  0.00           H
ATOM   2002  CB  ALA A 130      31.483  40.734  29.008  1.00  0.00           C
ATOM   2003  HB1 ALA A 130      31.914  39.899  29.564  1.00  0.00           H
ATOM   2004  HB2 ALA A 130      30.474  40.467  28.690  1.00  0.00           H
ATOM   2005  HB3 ALA A 130      32.094  40.921  28.124  1.00  0.00           H
ATOM   2006  C   ALA A 130      30.551  41.779  31.135  1.00  0.00           C
ATOM   2007  O   ALA A 130      30.876  40.981  32.021  1.00  0.00           O
ATOM   2008  N   HIS A 131      29.424  42.497  31.191  1.00  0.00           N
ATOM   2009  H   HIS A 131      29.225  43.121  30.420  1.00  0.00           H
ATOM   2010  CA  HIS A 131      28.417  42.443  32.265  1.00  0.00           C
ATOM   2011  HA  HIS A 131      28.324  41.410  32.608  1.00  0.00           H
ATOM   2012  CB  HIS A 131      28.897  43.301  33.449  1.00  0.00           C
ATOM   2013  HB2 HIS A 131      29.925  43.035  33.695  1.00  0.00           H
ATOM   2014  HB3 HIS A 131      28.886  44.353  33.157  1.00  0.00           H
ATOM   2015  CG  HIS A 131      28.067  43.120  34.696  1.00  0.00           C
ATOM   2016  ND1 HIS A 131      27.980  41.947  35.453  1.00  0.00           N
ATOM   2017  CE1 HIS A 131      27.125  42.217  36.455  1.00  0.00           C
ATOM   2018  HE1 HIS A 131      26.843  41.520  37.238  1.00  0.00           H
ATOM   2019  NE2 HIS A 131      26.671  43.479  36.355  1.00  0.00           N
ATOM   2020  HE2 HIS A 131      26.007  43.912  36.990  1.00  0.00           H
ATOM   2021  CD2 HIS A 131      27.260  44.064  35.257  1.00  0.00           C
ATOM   2022  HD2 HIS A 131      27.125  45.074  34.901  1.00  0.00           H
ATOM   2023  C   HIS A 131      27.029  42.888  31.760  1.00  0.00           C
ATOM   2024  O   HIS A 131      26.932  43.535  30.713  1.00  0.00           O
ATOM   2025  N   LEU A 132      25.959  42.548  32.492  1.00  0.00           N
ATOM   2026  H   LEU A 132      26.120  42.035  33.349  1.00  0.00           H
ATOM   2027  CA  LEU A 132      24.568  42.917  32.182  1.00  0.00           C
ATOM   2028  HA  LEU A 132      24.556  43.626  31.354  1.00  0.00           H
ATOM   2029  CB  LEU A 132      23.785  41.664  31.736  1.00  0.00           C
ATOM   2030  HB2 LEU A 132      23.872  40.912  32.522  1.00  0.00           H
ATOM   2031  HB3 LEU A 132      22.730  41.923  31.647  1.00  0.00           H
ATOM   2032  CG  LEU A 132      24.248  41.045  30.402  1.00  0.00           C
ATOM   2033  HG  LEU A 132      25.326  40.887  30.423  1.00  0.00           H
ATOM   2034  CD1 LEU A 132      23.580  39.685  30.195  1.00  0.00           C
ATOM   2035 HD11 LEU A 132      22.498  39.802  30.132  1.00  0.00           H
ATOM   2036 HD12 LEU A 132      23.948  39.229  29.276  1.00  0.00           H
ATOM   2037 HD13 LEU A 132      23.823  39.026  31.029  1.00  0.00           H
ATOM   2038  CD2 LEU A 132      23.899  41.932  29.203  1.00  0.00           C
ATOM   2039 HD21 LEU A 132      24.444  42.872  29.261  1.00  0.00           H
ATOM   2040 HD22 LEU A 132      24.185  41.429  28.279  1.00  0.00           H
ATOM   2041 HD23 LEU A 132      22.828  42.134  29.184  1.00  0.00           H
ATOM   2042  C   LEU A 132      23.895  43.624  33.377  1.00  0.00           C
ATOM   2043  O   LEU A 132      23.568  43.000  34.391  1.00  0.00           O
ATOM   2044  N   LYS A 133      23.688  44.937  33.234  1.00  0.00           N
ATOM   2045  H   LYS A 133      24.054  45.357  32.384  1.00  0.00           H
ATOM   2046  CA  LYS A 133      23.023  45.853  34.184  1.00  0.00           C
ATOM   2047  HA  LYS A 133      23.117  45.453  35.196  1.00  0.00           H
ATOM   2048  CB  LYS A 133      23.724  47.233  34.133  1.00  0.00           C
ATOM   2049  HB2 LYS A 133      23.629  47.642  33.126  1.00  0.00           H
ATOM   2050  HB3 LYS A 133      23.231  47.917  34.826  1.00  0.00           H
ATOM   2051  CG  LYS A 133      25.218  47.142  34.507  1.00  0.00           C
ATOM   2052  HG2 LYS A 133      25.313  46.908  35.568  1.00  0.00           H
ATOM   2053  HG3 LYS A 133      25.672  46.333  33.940  1.00  0.00           H
ATOM   2054  CD  LYS A 133      26.042  48.396  34.178  1.00  0.00           C
ATOM   2055  HD2 LYS A 133      27.094  48.163  34.358  1.00  0.00           H
ATOM   2056  HD3 LYS A 133      25.925  48.622  33.117  1.00  0.00           H
ATOM   2057  CE  LYS A 133      25.663  49.623  35.016  1.00  0.00           C
ATOM   2058  HE2 LYS A 133      24.589  49.807  34.920  1.00  0.00           H
ATOM   2059  HE3 LYS A 133      25.875  49.408  36.069  1.00  0.00           H
ATOM   2060  NZ  LYS A 133      26.426  50.825  34.579  1.00  0.00           N
ATOM   2061  HZ1 LYS A 133      26.220  51.065  33.617  1.00  0.00           H
ATOM   2062  HZ2 LYS A 133      26.199  51.631  35.146  1.00  0.00           H
ATOM   2063  HZ3 LYS A 133      27.425  50.678  34.650  1.00  0.00           H
ATOM   2064  C   LYS A 133      21.522  45.965  33.874  1.00  0.00           C
ATOM   2065  O   LYS A 133      21.086  45.631  32.772  1.00  0.00           O
ATOM   2066  N   ASN A 134      20.718  46.465  34.815  1.00  0.00           N
ATOM   2067  H   ASN A 134      21.132  46.745  35.694  1.00  0.00           H
ATOM   2068  CA  ASN A 134      19.250  46.521  34.679  1.00  0.00           C
ATOM   2069  HA  ASN A 134      18.876  45.500  34.573  1.00  0.00           H
ATOM   2070  CB  ASN A 134      18.651  47.130  35.960  1.00  0.00           C
ATOM   2071  HB2 ASN A 134      19.045  48.138  36.107  1.00  0.00           H
ATOM   2072  HB3 ASN A 134      17.569  47.209  35.849  1.00  0.00           H
ATOM   2073  CG  ASN A 134      18.947  46.307  37.203  1.00  0.00           C
ATOM   2074  OD1 ASN A 134      19.818  46.631  37.999  1.00  0.00           O
ATOM   2075  ND2 ASN A 134      18.253  45.208  37.401  1.00  0.00           N
ATOM   2076 HD21 ASN A 134      18.456  44.649  38.216  1.00  0.00           H
ATOM   2077 HD22 ASN A 134      17.543  44.927  36.741  1.00  0.00           H
ATOM   2078  C   ASN A 134      18.779  47.298  33.430  1.00  0.00           C
ATOM   2079  O   ASN A 134      17.865  46.861  32.729  1.00  0.00           O
ATOM   2080  N   SER A 135      19.439  48.417  33.116  1.00  0.00           N
ATOM   2081  H   SER A 135      20.179  48.726  33.733  1.00  0.00           H
ATOM   2082  CA  SER A 135      19.191  49.224  31.910  1.00  0.00           C
ATOM   2083  HA  SER A 135      18.131  49.479  31.867  1.00  0.00           H
ATOM   2084  CB  SER A 135      19.985  50.533  32.015  1.00  0.00           C
ATOM   2085  HB2 SER A 135      19.839  51.121  31.107  1.00  0.00           H
ATOM   2086  HB3 SER A 135      19.608  51.107  32.864  1.00  0.00           H
ATOM   2087  OG  SER A 135      21.371  50.273  32.204  1.00  0.00           O
ATOM   2088  HG  SER A 135      21.835  51.130  32.307  1.00  0.00           H
ATOM   2089  C   SER A 135      19.548  48.477  30.614  1.00  0.00           C
ATOM   2090  O   SER A 135      18.782  48.517  29.649  1.00  0.00           O
ATOM   2091  N   GLN A 136      20.661  47.734  30.601  1.00  0.00           N
ATOM   2092  H   GLN A 136      21.240  47.752  31.429  1.00  0.00           H
ATOM   2093  CA  GLN A 136      21.077  46.886  29.475  1.00  0.00           C
ATOM   2094  HA  GLN A 136      21.097  47.490  28.567  1.00  0.00           H
ATOM   2095  CB  GLN A 136      22.496  46.339  29.719  1.00  0.00           C
ATOM   2096  HB2 GLN A 136      22.536  45.900  30.714  1.00  0.00           H
ATOM   2097  HB3 GLN A 136      22.704  45.546  29.000  1.00  0.00           H
ATOM   2098  CG  GLN A 136      23.588  47.414  29.578  1.00  0.00           C
ATOM   2099  HG2 GLN A 136      23.681  47.680  28.524  1.00  0.00           H
ATOM   2100  HG3 GLN A 136      23.305  48.312  30.129  1.00  0.00           H
ATOM   2101  CD  GLN A 136      24.946  46.948  30.111  1.00  0.00           C
ATOM   2102  OE1 GLN A 136      25.053  46.293  31.137  1.00  0.00           O
ATOM   2103  NE2 GLN A 136      26.042  47.272  29.458  1.00  0.00           N
ATOM   2104 HE21 GLN A 136      26.921  46.942  29.827  1.00  0.00           H
ATOM   2105 HE22 GLN A 136      25.996  47.801  28.600  1.00  0.00           H
ATOM   2106  C   GLN A 136      20.097  45.725  29.233  1.00  0.00           C
ATOM   2107  O   GLN A 136      19.770  45.433  28.085  1.00  0.00           O
ATOM   2108  N   GLU A 137      19.591  45.085  30.290  1.00  0.00           N
ATOM   2109  H   GLU A 137      19.939  45.336  31.212  1.00  0.00           H
ATOM   2110  CA  GLU A 137      18.600  44.000  30.188  1.00  0.00           C
ATOM   2111  HA  GLU A 137      18.950  43.280  29.446  1.00  0.00           H
ATOM   2112  CB  GLU A 137      18.486  43.266  31.532  1.00  0.00           C
ATOM   2113  HB2 GLU A 137      18.256  43.987  32.318  1.00  0.00           H
ATOM   2114  HB3 GLU A 137      17.669  42.545  31.473  1.00  0.00           H
ATOM   2115  CG  GLU A 137      19.777  42.503  31.873  1.00  0.00           C
ATOM   2116  HG2 GLU A 137      19.968  41.774  31.081  1.00  0.00           H
ATOM   2117  HG3 GLU A 137      20.621  43.194  31.890  1.00  0.00           H
ATOM   2118  CD  GLU A 137      19.691  41.789  33.236  1.00  0.00           C
ATOM   2119  OE1 GLU A 137      19.329  42.428  34.255  1.00  0.00           O
ATOM   2120  OE2 GLU A 137      19.995  40.572  33.302  1.00  0.00           O
ATOM   2121  C   GLU A 137      17.223  44.490  29.699  1.00  0.00           C
ATOM   2122  O   GLU A 137      16.587  43.830  28.874  1.00  0.00           O
ATOM   2123  N   LYS A 138      16.775  45.677  30.136  1.00  0.00           N
ATOM   2124  H   LYS A 138      17.302  46.145  30.868  1.00  0.00           H
ATOM   2125  CA  LYS A 138      15.582  46.351  29.586  1.00  0.00           C
ATOM   2126  HA  LYS A 138      14.733  45.667  29.649  1.00  0.00           H
ATOM   2127  CB  LYS A 138      15.270  47.584  30.456  1.00  0.00           C
ATOM   2128  HB2 LYS A 138      15.082  47.237  31.474  1.00  0.00           H
ATOM   2129  HB3 LYS A 138      16.139  48.243  30.479  1.00  0.00           H
ATOM   2130  CG  LYS A 138      14.049  48.394  29.985  1.00  0.00           C
ATOM   2131  HG2 LYS A 138      14.277  48.872  29.031  1.00  0.00           H
ATOM   2132  HG3 LYS A 138      13.197  47.725  29.852  1.00  0.00           H
ATOM   2133  CD  LYS A 138      13.687  49.472  31.019  1.00  0.00           C
ATOM   2134  HD2 LYS A 138      13.412  48.984  31.957  1.00  0.00           H
ATOM   2135  HD3 LYS A 138      14.555  50.111  31.197  1.00  0.00           H
ATOM   2136  CE  LYS A 138      12.515  50.336  30.532  1.00  0.00           C
ATOM   2137  HE2 LYS A 138      12.829  50.883  29.638  1.00  0.00           H
ATOM   2138  HE3 LYS A 138      11.686  49.680  30.248  1.00  0.00           H
ATOM   2139  NZ  LYS A 138      12.064  51.293  31.582  1.00  0.00           N
ATOM   2140  HZ1 LYS A 138      12.812  51.911  31.870  1.00  0.00           H
ATOM   2141  HZ2 LYS A 138      11.305  51.873  31.247  1.00  0.00           H
ATOM   2142  HZ3 LYS A 138      11.729  50.809  32.405  1.00  0.00           H
ATOM   2143  C   LYS A 138      15.766  46.688  28.098  1.00  0.00           C
ATOM   2144  O   LYS A 138      14.863  46.452  27.296  1.00  0.00           O
ATOM   2145  N   TYR A 139      16.949  47.167  27.710  1.00  0.00           N
ATOM   2146  H   TYR A 139      17.634  47.371  28.429  1.00  0.00           H
ATOM   2147  CA  TYR A 139      17.294  47.476  26.318  1.00  0.00           C
ATOM   2148  HA  TYR A 139      16.516  48.124  25.910  1.00  0.00           H
ATOM   2149  CB  TYR A 139      18.609  48.264  26.294  1.00  0.00           C
ATOM   2150  HB2 TYR A 139      18.466  49.203  26.832  1.00  0.00           H
ATOM   2151  HB3 TYR A 139      19.373  47.699  26.826  1.00  0.00           H
ATOM   2152  CG  TYR A 139      19.119  48.578  24.901  1.00  0.00           C
ATOM   2153  CD1 TYR A 139      18.489  49.576  24.132  1.00  0.00           C
ATOM   2154  HD1 TYR A 139      17.643  50.119  24.537  1.00  0.00           H
ATOM   2155  CE1 TYR A 139      18.959  49.873  22.838  1.00  0.00           C
ATOM   2156  HE1 TYR A 139      18.477  50.641  22.250  1.00  0.00           H
ATOM   2157  CZ  TYR A 139      20.064  49.168  22.309  1.00  0.00           C
ATOM   2158  OH  TYR A 139      20.541  49.459  21.066  1.00  0.00           O
ATOM   2159  HH  TYR A 139      20.102  50.234  20.669  1.00  0.00           H
ATOM   2160  CE2 TYR A 139      20.687  48.161  23.078  1.00  0.00           C
ATOM   2161  HE2 TYR A 139      21.532  47.625  22.669  1.00  0.00           H
ATOM   2162  CD2 TYR A 139      20.214  47.865  24.371  1.00  0.00           C
ATOM   2163  HD2 TYR A 139      20.697  47.093  24.958  1.00  0.00           H
ATOM   2164  C   TYR A 139      17.364  46.232  25.410  1.00  0.00           C
ATOM   2165  O   TYR A 139      16.796  46.250  24.317  1.00  0.00           O
ATOM   2166  N   SER A 140      17.992  45.133  25.846  1.00  0.00           N
ATOM   2167  H   SER A 140      18.471  45.155  26.741  1.00  0.00           H
ATOM   2168  CA  SER A 140      18.044  43.889  25.058  1.00  0.00           C
ATOM   2169  HA  SER A 140      18.414  44.137  24.063  1.00  0.00           H
ATOM   2170  CB  SER A 140      19.035  42.885  25.663  1.00  0.00           C
ATOM   2171  HB2 SER A 140      19.175  42.065  24.956  1.00  0.00           H
ATOM   2172  HB3 SER A 140      19.999  43.375  25.813  1.00  0.00           H
ATOM   2173  OG  SER A 140      18.575  42.358  26.895  1.00  0.00           O
ATOM   2174  HG  SER A 140      19.145  41.602  27.144  1.00  0.00           H
ATOM   2175  C   SER A 140      16.649  43.263  24.890  1.00  0.00           C
ATOM   2176  O   SER A 140      16.301  42.821  23.795  1.00  0.00           O
ATOM   2177  N   ASN A 141      15.803  43.315  25.925  1.00  0.00           N
ATOM   2178  H   ASN A 141      16.178  43.612  26.820  1.00  0.00           H
ATOM   2179  CA  ASN A 141      14.399  42.894  25.869  1.00  0.00           C
ATOM   2180  HA  ASN A 141      14.358  41.851  25.549  1.00  0.00           H
ATOM   2181  CB  ASN A 141      13.838  42.996  27.298  1.00  0.00           C
ATOM   2182  HB2 ASN A 141      14.414  42.351  27.961  1.00  0.00           H
ATOM   2183  HB3 ASN A 141      13.946  44.020  27.653  1.00  0.00           H
ATOM   2184  CG  ASN A 141      12.378  42.586  27.402  1.00  0.00           C
ATOM   2185  OD1 ASN A 141      11.952  41.565  26.883  1.00  0.00           O
ATOM   2186  ND2 ASN A 141      11.565  43.368  28.077  1.00  0.00           N
ATOM   2187 HD21 ASN A 141      10.598  43.093  28.168  1.00  0.00           H
ATOM   2188 HD22 ASN A 141      11.910  44.207  28.519  1.00  0.00           H
ATOM   2189  C   ASN A 141      13.570  43.723  24.861  1.00  0.00           C
ATOM   2190  O   ASN A 141      12.802  43.165  24.074  1.00  0.00           O
ATOM   2191  N   ARG A 142      13.769  45.052  24.832  1.00  0.00           N
ATOM   2192  H   ARG A 142      14.392  45.440  25.535  1.00  0.00           H
ATOM   2193  CA  ARG A 142      13.106  46.002  23.912  1.00  0.00           C
ATOM   2194  HA  ARG A 142      12.027  45.924  24.062  1.00  0.00           H
ATOM   2195  CB  ARG A 142      13.541  47.428  24.310  1.00  0.00           C
ATOM   2196  HB2 ARG A 142      13.294  47.575  25.364  1.00  0.00           H
ATOM   2197  HB3 ARG A 142      14.620  47.513  24.204  1.00  0.00           H
ATOM   2198  CG  ARG A 142      12.898  48.574  23.512  1.00  0.00           C
ATOM   2199  HG2 ARG A 142      13.189  48.497  22.464  1.00  0.00           H
ATOM   2200  HG3 ARG A 142      11.811  48.517  23.591  1.00  0.00           H
ATOM   2201  CD  ARG A 142      13.378  49.924  24.067  1.00  0.00           C
ATOM   2202  HD2 ARG A 142      12.942  50.066  25.058  1.00  0.00           H
ATOM   2203  HD3 ARG A 142      14.466  49.901  24.164  1.00  0.00           H
ATOM   2204  NE  ARG A 142      13.009  51.047  23.181  1.00  0.00           N
ATOM   2205  HE  ARG A 142      12.730  50.817  22.238  1.00  0.00           H
ATOM   2206  CZ  ARG A 142      13.072  52.337  23.466  1.00  0.00           C
ATOM   2207  NH1 ARG A 142      12.782  53.222  22.555  1.00  0.00           N
ATOM   2208 HH11 ARG A 142      12.546  52.922  21.621  1.00  0.00           H
ATOM   2209 HH12 ARG A 142      12.834  54.206  22.764  1.00  0.00           H
ATOM   2210  NH2 ARG A 142      13.424  52.780  24.642  1.00  0.00           N
ATOM   2211 HH21 ARG A 142      13.660  52.124  25.368  1.00  0.00           H
ATOM   2212 HH22 ARG A 142      13.462  53.768  24.830  1.00  0.00           H
ATOM   2213  C   ARG A 142      13.346  45.688  22.425  1.00  0.00           C
ATOM   2214  O   ARG A 142      12.501  46.031  21.600  1.00  0.00           O
ATOM   2215  N   LEU A 143      14.426  44.979  22.072  1.00  0.00           N
ATOM   2216  H   LEU A 143      15.077  44.719  22.800  1.00  0.00           H
ATOM   2217  CA  LEU A 143      14.706  44.549  20.690  1.00  0.00           C
ATOM   2218  HA  LEU A 143      14.765  45.443  20.068  1.00  0.00           H
ATOM   2219  CB  LEU A 143      16.059  43.815  20.596  1.00  0.00           C
ATOM   2220  HB2 LEU A 143      15.998  42.891  21.173  1.00  0.00           H
ATOM   2221  HB3 LEU A 143      16.212  43.532  19.553  1.00  0.00           H
ATOM   2222  CG  LEU A 143      17.294  44.611  21.061  1.00  0.00           C
ATOM   2223  HG  LEU A 143      17.222  44.799  22.129  1.00  0.00           H
ATOM   2224  CD1 LEU A 143      18.558  43.790  20.799  1.00  0.00           C
ATOM   2225 HD11 LEU A 143      18.669  43.600  19.731  1.00  0.00           H
ATOM   2226 HD12 LEU A 143      19.433  44.331  21.159  1.00  0.00           H
ATOM   2227 HD13 LEU A 143      18.493  42.839  21.326  1.00  0.00           H
ATOM   2228  CD2 LEU A 143      17.445  45.952  20.339  1.00  0.00           C
ATOM   2229 HD21 LEU A 143      16.623  46.614  20.610  1.00  0.00           H
ATOM   2230 HD22 LEU A 143      18.375  46.431  20.645  1.00  0.00           H
ATOM   2231 HD23 LEU A 143      17.454  45.800  19.260  1.00  0.00           H
ATOM   2232  C   LEU A 143      13.593  43.685  20.068  1.00  0.00           C
ATOM   2233  O   LEU A 143      13.420  43.740  18.851  1.00  0.00           O
ATOM   2234  N   TYR A 144      12.799  42.944  20.858  1.00  0.00           N
ATOM   2235  H   TYR A 144      12.986  42.922  21.854  1.00  0.00           H
ATOM   2236  CA  TYR A 144      11.646  42.181  20.345  1.00  0.00           C
ATOM   2237  HA  TYR A 144      12.014  41.403  19.675  1.00  0.00           H
ATOM   2238  CB  TYR A 144      10.909  41.495  21.510  1.00  0.00           C
ATOM   2239  HB2 TYR A 144      11.554  40.724  21.933  1.00  0.00           H
ATOM   2240  HB3 TYR A 144      10.721  42.230  22.294  1.00  0.00           H
ATOM   2241  CG  TYR A 144       9.583  40.868  21.101  1.00  0.00           C
ATOM   2242  CD1 TYR A 144       9.567  39.716  20.288  1.00  0.00           C
ATOM   2243  HD1 TYR A 144      10.498  39.241  20.010  1.00  0.00           H
ATOM   2244  CE1 TYR A 144       8.345  39.185  19.828  1.00  0.00           C
ATOM   2245  HE1 TYR A 144       8.338  38.306  19.199  1.00  0.00           H
ATOM   2246  CZ  TYR A 144       7.128  39.812  20.179  1.00  0.00           C
ATOM   2247  OH  TYR A 144       5.940  39.329  19.717  1.00  0.00           O
ATOM   2248  HH  TYR A 144       6.051  38.556  19.138  1.00  0.00           H
ATOM   2249  CE2 TYR A 144       7.143  40.958  21.006  1.00  0.00           C
ATOM   2250  HE2 TYR A 144       6.209  41.432  21.272  1.00  0.00           H
ATOM   2251  CD2 TYR A 144       8.367  41.483  21.466  1.00  0.00           C
ATOM   2252  HD2 TYR A 144       8.369  42.371  22.085  1.00  0.00           H
ATOM   2253  C   TYR A 144      10.667  43.057  19.535  1.00  0.00           C
ATOM   2254  O   TYR A 144      10.181  42.637  18.481  1.00  0.00           O
ATOM   2255  N   LYS A 145      10.430  44.300  19.983  1.00  0.00           N
ATOM   2256  H   LYS A 145      10.916  44.602  20.819  1.00  0.00           H
ATOM   2257  CA  LYS A 145       9.520  45.256  19.325  1.00  0.00           C
ATOM   2258  HA  LYS A 145       8.535  44.794  19.224  1.00  0.00           H
ATOM   2259  CB  LYS A 145       9.382  46.523  20.188  1.00  0.00           C
ATOM   2260  HB2 LYS A 145      10.365  46.966  20.357  1.00  0.00           H
ATOM   2261  HB3 LYS A 145       8.777  47.249  19.642  1.00  0.00           H
ATOM   2262  CG  LYS A 145       8.701  46.244  21.538  1.00  0.00           C
ATOM   2263  HG2 LYS A 145       7.723  45.799  21.353  1.00  0.00           H
ATOM   2264  HG3 LYS A 145       9.301  45.542  22.121  1.00  0.00           H
ATOM   2265  CD  LYS A 145       8.526  47.537  22.346  1.00  0.00           C
ATOM   2266  HD2 LYS A 145       9.508  47.911  22.643  1.00  0.00           H
ATOM   2267  HD3 LYS A 145       8.034  48.288  21.724  1.00  0.00           H
ATOM   2268  CE  LYS A 145       7.667  47.272  23.590  1.00  0.00           C
ATOM   2269  HE2 LYS A 145       6.693  46.893  23.264  1.00  0.00           H
ATOM   2270  HE3 LYS A 145       8.143  46.491  24.193  1.00  0.00           H
ATOM   2271  NZ  LYS A 145       7.480  48.505  24.405  1.00  0.00           N
ATOM   2272  HZ1 LYS A 145       7.055  49.247  23.863  1.00  0.00           H
ATOM   2273  HZ2 LYS A 145       6.875  48.329  25.197  1.00  0.00           H
ATOM   2274  HZ3 LYS A 145       8.359  48.850  24.768  1.00  0.00           H
ATOM   2275  C   LYS A 145       9.981  45.620  17.908  1.00  0.00           C
ATOM   2276  O   LYS A 145       9.159  45.716  16.996  1.00  0.00           O
ATOM   2277  N   TYR A 146      11.291  45.802  17.718  1.00  0.00           N
ATOM   2278  H   TYR A 146      11.899  45.698  18.517  1.00  0.00           H
ATOM   2279  CA  TYR A 146      11.901  46.093  16.414  1.00  0.00           C
ATOM   2280  HA  TYR A 146      11.247  46.767  15.859  1.00  0.00           H
ATOM   2281  CB  TYR A 146      13.244  46.811  16.627  1.00  0.00           C
ATOM   2282  HB2 TYR A 146      13.935  46.107  17.094  1.00  0.00           H
ATOM   2283  HB3 TYR A 146      13.652  47.062  15.647  1.00  0.00           H
ATOM   2284  CG  TYR A 146      13.226  48.090  17.464  1.00  0.00           C
ATOM   2285  CD1 TYR A 146      14.411  48.493  18.114  1.00  0.00           C
ATOM   2286  HD1 TYR A 146      15.306  47.892  18.023  1.00  0.00           H
ATOM   2287  CE1 TYR A 146      14.444  49.681  18.872  1.00  0.00           C
ATOM   2288  HE1 TYR A 146      15.359  49.986  19.361  1.00  0.00           H
ATOM   2289  CZ  TYR A 146      13.284  50.477  18.992  1.00  0.00           C
ATOM   2290  OH  TYR A 146      13.309  51.631  19.719  1.00  0.00           O
ATOM   2291  HH  TYR A 146      14.213  51.986  19.807  1.00  0.00           H
ATOM   2292  CE2 TYR A 146      12.096  50.078  18.344  1.00  0.00           C
ATOM   2293  HE2 TYR A 146      11.211  50.694  18.429  1.00  0.00           H
ATOM   2294  CD2 TYR A 146      12.070  48.896  17.576  1.00  0.00           C
ATOM   2295  HD2 TYR A 146      11.153  48.621  17.073  1.00  0.00           H
ATOM   2296  C   TYR A 146      12.066  44.833  15.546  1.00  0.00           C
ATOM   2297  O   TYR A 146      11.795  44.868  14.346  1.00  0.00           O
ATOM   2298  N   ASP A 147      12.441  43.696  16.139  1.00  0.00           N
ATOM   2299  H   ASP A 147      12.676  43.718  17.127  1.00  0.00           H
ATOM   2300  CA  ASP A 147      12.619  42.428  15.420  1.00  0.00           C
ATOM   2301  HA  ASP A 147      13.324  42.596  14.605  1.00  0.00           H
ATOM   2302  CB  ASP A 147      13.221  41.389  16.377  1.00  0.00           C
ATOM   2303  HB2 ASP A 147      14.097  41.826  16.862  1.00  0.00           H
ATOM   2304  HB3 ASP A 147      12.491  41.152  17.153  1.00  0.00           H
ATOM   2305  CG  ASP A 147      13.670  40.100  15.664  1.00  0.00           C
ATOM   2306  OD1 ASP A 147      14.245  40.177  14.552  1.00  0.00           O
ATOM   2307  OD2 ASP A 147      13.486  39.004  16.246  1.00  0.00           O
ATOM   2308  C   ASP A 147      11.303  41.918  14.801  1.00  0.00           C
ATOM   2309  O   ASP A 147      11.277  41.500  13.642  1.00  0.00           O
ATOM   2310  N   HIS A 148      10.178  42.037  15.521  1.00  0.00           N
ATOM   2311  H   HIS A 148      10.244  42.357  16.484  1.00  0.00           H
ATOM   2312  CA  HIS A 148       8.852  41.706  14.979  1.00  0.00           C
ATOM   2313  HA  HIS A 148       8.916  40.706  14.549  1.00  0.00           H
ATOM   2314  CB  HIS A 148       7.813  41.641  16.110  1.00  0.00           C
ATOM   2315  HB2 HIS A 148       8.232  41.082  16.948  1.00  0.00           H
ATOM   2316  HB3 HIS A 148       7.583  42.649  16.457  1.00  0.00           H
ATOM   2317  CG  HIS A 148       6.541  40.943  15.685  1.00  0.00           C
ATOM   2318  ND1 HIS A 148       6.443  39.593  15.325  1.00  0.00           N
ATOM   2319  CE1 HIS A 148       5.155  39.387  15.000  1.00  0.00           C
ATOM   2320  HE1 HIS A 148       4.741  38.441  14.669  1.00  0.00           H
ATOM   2321  NE2 HIS A 148       4.451  40.525  15.141  1.00  0.00           N
ATOM   2322  HE2 HIS A 148       3.457  40.621  14.955  1.00  0.00           H
ATOM   2323  CD2 HIS A 148       5.306  41.516  15.573  1.00  0.00           C
ATOM   2324  HD2 HIS A 148       5.057  42.550  15.780  1.00  0.00           H
ATOM   2325  C   HIS A 148       8.418  42.639  13.828  1.00  0.00           C
ATOM   2326  O   HIS A 148       7.631  42.231  12.972  1.00  0.00           O
ATOM   2327  N   ASN A 149       8.947  43.870  13.752  1.00  0.00           N
ATOM   2328  H   ASN A 149       9.600  44.162  14.466  1.00  0.00           H
ATOM   2329  CA  ASN A 149       8.769  44.735  12.577  1.00  0.00           C
ATOM   2330  HA  ASN A 149       7.717  44.691  12.292  1.00  0.00           H
ATOM   2331  CB  ASN A 149       9.096  46.197  12.940  1.00  0.00           C
ATOM   2332  HB2 ASN A 149       8.638  46.453  13.896  1.00  0.00           H
ATOM   2333  HB3 ASN A 149      10.174  46.325  13.036  1.00  0.00           H
ATOM   2334  CG  ASN A 149       8.561  47.170  11.898  1.00  0.00           C
ATOM   2335  OD1 ASN A 149       7.401  47.124  11.506  1.00  0.00           O
ATOM   2336  ND2 ASN A 149       9.375  48.077  11.406  1.00  0.00           N
ATOM   2337 HD21 ASN A 149       9.014  48.723  10.719  1.00  0.00           H
ATOM   2338 HD22 ASN A 149      10.330  48.140  11.726  1.00  0.00           H
ATOM   2339  C   ASN A 149       9.587  44.238  11.366  1.00  0.00           C
ATOM   2340  O   ASN A 149       9.071  44.188  10.249  1.00  0.00           O
ATOM   2341  N   PHE A 150      10.842  43.816  11.577  1.00  0.00           N
ATOM   2342  H   PHE A 150      11.222  43.901  12.515  1.00  0.00           H
ATOM   2343  CA  PHE A 150      11.720  43.277  10.526  1.00  0.00           C
ATOM   2344  HA  PHE A 150      11.707  43.963   9.679  1.00  0.00           H
ATOM   2345  CB  PHE A 150      13.165  43.192  11.046  1.00  0.00           C
ATOM   2346  HB2 PHE A 150      13.186  42.505  11.893  1.00  0.00           H
ATOM   2347  HB3 PHE A 150      13.786  42.757  10.262  1.00  0.00           H
ATOM   2348  CG  PHE A 150      13.818  44.506  11.470  1.00  0.00           C
ATOM   2349  CD1 PHE A 150      13.424  45.745  10.919  1.00  0.00           C
ATOM   2350  HD1 PHE A 150      12.635  45.802  10.185  1.00  0.00           H
ATOM   2351  CE1 PHE A 150      14.061  46.936  11.313  1.00  0.00           C
ATOM   2352  HE1 PHE A 150      13.750  47.881  10.886  1.00  0.00           H
ATOM   2353  CZ  PHE A 150      15.105  46.899  12.251  1.00  0.00           C
ATOM   2354  HZ  PHE A 150      15.598  47.815  12.549  1.00  0.00           H
ATOM   2355  CE2 PHE A 150      15.515  45.667  12.794  1.00  0.00           C
ATOM   2356  HE2 PHE A 150      16.328  45.638  13.508  1.00  0.00           H
ATOM   2357  CD2 PHE A 150      14.875  44.477  12.404  1.00  0.00           C
ATOM   2358  HD2 PHE A 150      15.203  43.534  12.819  1.00  0.00           H
ATOM   2359  C   PHE A 150      11.244  41.928   9.953  1.00  0.00           C
ATOM   2360  O   PHE A 150      11.467  41.661   8.774  1.00  0.00           O
ATOM   2361  N   VAL A 151      10.515  41.118  10.727  1.00  0.00           N
ATOM   2362  H   VAL A 151      10.453  41.346  11.715  1.00  0.00           H
ATOM   2363  CA  VAL A 151       9.849  39.885  10.245  1.00  0.00           C
ATOM   2364  HA  VAL A 151      10.615  39.175   9.930  1.00  0.00           H
ATOM   2365  CB  VAL A 151       9.046  39.247  11.403  1.00  0.00           C
ATOM   2366  HB  VAL A 151       8.576  40.041  11.980  1.00  0.00           H
ATOM   2367  CG1 VAL A 151       7.934  38.285  10.967  1.00  0.00           C
ATOM   2368 HG11 VAL A 151       8.343  37.507  10.326  1.00  0.00           H
ATOM   2369 HG12 VAL A 151       7.482  37.822  11.845  1.00  0.00           H
ATOM   2370 HG13 VAL A 151       7.149  38.823  10.435  1.00  0.00           H
ATOM   2371  CG2 VAL A 151       9.995  38.477  12.327  1.00  0.00           C
ATOM   2372 HG21 VAL A 151      10.810  39.119  12.656  1.00  0.00           H
ATOM   2373 HG22 VAL A 151       9.451  38.131  13.206  1.00  0.00           H
ATOM   2374 HG23 VAL A 151      10.413  37.615  11.805  1.00  0.00           H
ATOM   2375  C   VAL A 151       8.967  40.142   9.015  1.00  0.00           C
ATOM   2376  O   VAL A 151       9.024  39.368   8.055  1.00  0.00           O
ATOM   2377  N   LYS A 152       8.203  41.246   8.988  1.00  0.00           N
ATOM   2378  H   LYS A 152       8.216  41.852   9.799  1.00  0.00           H
ATOM   2379  CA  LYS A 152       7.373  41.633   7.829  1.00  0.00           C
ATOM   2380  HA  LYS A 152       6.705  40.806   7.571  1.00  0.00           H
ATOM   2381  CB  LYS A 152       6.516  42.866   8.168  1.00  0.00           C
ATOM   2382  HB2 LYS A 152       7.165  43.676   8.503  1.00  0.00           H
ATOM   2383  HB3 LYS A 152       6.010  43.197   7.259  1.00  0.00           H
ATOM   2384  CG  LYS A 152       5.447  42.573   9.233  1.00  0.00           C
ATOM   2385  HG2 LYS A 152       4.819  41.755   8.877  1.00  0.00           H
ATOM   2386  HG3 LYS A 152       5.920  42.261  10.165  1.00  0.00           H
ATOM   2387  CD  LYS A 152       4.551  43.793   9.501  1.00  0.00           C
ATOM   2388  HD2 LYS A 152       4.163  44.168   8.551  1.00  0.00           H
ATOM   2389  HD3 LYS A 152       3.705  43.474  10.113  1.00  0.00           H
ATOM   2390  CE  LYS A 152       5.309  44.909  10.237  1.00  0.00           C
ATOM   2391  HE2 LYS A 152       5.624  44.527  11.213  1.00  0.00           H
ATOM   2392  HE3 LYS A 152       6.211  45.165   9.672  1.00  0.00           H
ATOM   2393  NZ  LYS A 152       4.472  46.127  10.415  1.00  0.00           N
ATOM   2394  HZ1 LYS A 152       3.635  45.930  10.949  1.00  0.00           H
ATOM   2395  HZ2 LYS A 152       4.988  46.848  10.905  1.00  0.00           H
ATOM   2396  HZ3 LYS A 152       4.185  46.514   9.524  1.00  0.00           H
ATOM   2397  C   LYS A 152       8.225  41.910   6.588  1.00  0.00           C
ATOM   2398  O   LYS A 152       7.940  41.378   5.515  1.00  0.00           O
ATOM   2399  N   ALA A 153       9.304  42.681   6.751  1.00  0.00           N
ATOM   2400  H   ALA A 153       9.473  43.069   7.668  1.00  0.00           H
ATOM   2401  CA  ALA A 153      10.245  42.996   5.676  1.00  0.00           C
ATOM   2402  HA  ALA A 153       9.697  43.478   4.864  1.00  0.00           H
ATOM   2403  CB  ALA A 153      11.292  43.990   6.196  1.00  0.00           C
ATOM   2404  HB1 ALA A 153      11.915  43.528   6.962  1.00  0.00           H
ATOM   2405  HB2 ALA A 153      11.932  44.307   5.371  1.00  0.00           H
ATOM   2406  HB3 ALA A 153      10.799  44.869   6.614  1.00  0.00           H
ATOM   2407  C   ALA A 153      10.899  41.726   5.106  1.00  0.00           C
ATOM   2408  O   ALA A 153      10.880  41.524   3.896  1.00  0.00           O
ATOM   2409  N   ILE A 154      11.409  40.830   5.958  1.00  0.00           N
ATOM   2410  H   ILE A 154      11.397  41.056   6.949  1.00  0.00           H
ATOM   2411  CA  ILE A 154      12.078  39.590   5.529  1.00  0.00           C
ATOM   2412  HA  ILE A 154      12.882  39.857   4.845  1.00  0.00           H
ATOM   2413  CB  ILE A 154      12.702  38.886   6.758  1.00  0.00           C
ATOM   2414  HB  ILE A 154      11.942  38.827   7.540  1.00  0.00           H
ATOM   2415  CG2 ILE A 154      13.129  37.446   6.443  1.00  0.00           C
ATOM   2416 HG21 ILE A 154      13.739  37.438   5.543  1.00  0.00           H
ATOM   2417 HG22 ILE A 154      13.705  37.031   7.270  1.00  0.00           H
ATOM   2418 HG23 ILE A 154      12.257  36.812   6.284  1.00  0.00           H
ATOM   2419  CG1 ILE A 154      13.902  39.680   7.334  1.00  0.00           C
ATOM   2420 HG12 ILE A 154      13.568  40.671   7.634  1.00  0.00           H
ATOM   2421 HG13 ILE A 154      14.247  39.173   8.236  1.00  0.00           H
ATOM   2422  CD1 ILE A 154      15.109  39.857   6.399  1.00  0.00           C
ATOM   2423 HD11 ILE A 154      14.840  40.456   5.530  1.00  0.00           H
ATOM   2424 HD12 ILE A 154      15.906  40.373   6.936  1.00  0.00           H
ATOM   2425 HD13 ILE A 154      15.483  38.889   6.073  1.00  0.00           H
ATOM   2426  C   ILE A 154      11.140  38.674   4.721  1.00  0.00           C
ATOM   2427  O   ILE A 154      11.526  38.204   3.648  1.00  0.00           O
ATOM   2428  N   ASN A 155       9.891  38.484   5.169  1.00  0.00           N
ATOM   2429  H   ASN A 155       9.623  38.913   6.047  1.00  0.00           H
ATOM   2430  CA  ASN A 155       8.889  37.712   4.416  1.00  0.00           C
ATOM   2431  HA  ASN A 155       9.301  36.724   4.197  1.00  0.00           H
ATOM   2432  CB  ASN A 155       7.618  37.531   5.271  1.00  0.00           C
ATOM   2433  HB2 ASN A 155       7.357  38.468   5.766  1.00  0.00           H
ATOM   2434  HB3 ASN A 155       6.787  37.269   4.614  1.00  0.00           H
ATOM   2435  CG  ASN A 155       7.746  36.413   6.296  1.00  0.00           C
ATOM   2436  OD1 ASN A 155       7.440  35.259   6.026  1.00  0.00           O
ATOM   2437  ND2 ASN A 155       8.186  36.715   7.496  1.00  0.00           N
ATOM   2438 HD21 ASN A 155       8.303  35.983   8.185  1.00  0.00           H
ATOM   2439 HD22 ASN A 155       8.437  37.672   7.716  1.00  0.00           H
ATOM   2440  C   ASN A 155       8.556  38.361   3.054  1.00  0.00           C
ATOM   2441  O   ASN A 155       8.444  37.655   2.049  1.00  0.00           O
ATOM   2442  N   ALA A 156       8.419  39.692   3.005  1.00  0.00           N
ATOM   2443  H   ALA A 156       8.486  40.216   3.870  1.00  0.00           H
ATOM   2444  CA  ALA A 156       8.158  40.447   1.775  1.00  0.00           C
ATOM   2445  HA  ALA A 156       7.303  39.994   1.269  1.00  0.00           H
ATOM   2446  CB  ALA A 156       7.768  41.878   2.166  1.00  0.00           C
ATOM   2447  HB1 ALA A 156       8.598  42.373   2.670  1.00  0.00           H
ATOM   2448  HB2 ALA A 156       7.506  42.444   1.272  1.00  0.00           H
ATOM   2449  HB3 ALA A 156       6.904  41.856   2.833  1.00  0.00           H
ATOM   2450  C   ALA A 156       9.340  40.435   0.778  1.00  0.00           C
ATOM   2451  O   ALA A 156       9.124  40.368  -0.435  1.00  0.00           O
ATOM   2452  N   ILE A 157      10.583  40.489   1.277  1.00  0.00           N
ATOM   2453  H   ILE A 157      10.674  40.611   2.281  1.00  0.00           H
ATOM   2454  CA  ILE A 157      11.822  40.470   0.481  1.00  0.00           C
ATOM   2455  HA  ILE A 157      11.761  41.262  -0.268  1.00  0.00           H
ATOM   2456  CB  ILE A 157      13.036  40.784   1.394  1.00  0.00           C
ATOM   2457  HB  ILE A 157      12.910  40.239   2.330  1.00  0.00           H
ATOM   2458  CG2 ILE A 157      14.384  40.357   0.785  1.00  0.00           C
ATOM   2459 HG21 ILE A 157      14.532  40.839  -0.182  1.00  0.00           H
ATOM   2460 HG22 ILE A 157      15.202  40.637   1.449  1.00  0.00           H
ATOM   2461 HG23 ILE A 157      14.422  39.275   0.662  1.00  0.00           H
ATOM   2462  CG1 ILE A 157      13.058  42.304   1.695  1.00  0.00           C
ATOM   2463 HG12 ILE A 157      13.445  42.842   0.828  1.00  0.00           H
ATOM   2464 HG13 ILE A 157      12.042  42.659   1.863  1.00  0.00           H
ATOM   2465  CD1 ILE A 157      13.883  42.688   2.931  1.00  0.00           C
ATOM   2466 HD11 ILE A 157      14.941  42.488   2.765  1.00  0.00           H
ATOM   2467 HD12 ILE A 157      13.756  43.753   3.129  1.00  0.00           H
ATOM   2468 HD13 ILE A 157      13.542  42.127   3.801  1.00  0.00           H
ATOM   2469  C   ILE A 157      11.947  39.149  -0.298  1.00  0.00           C
ATOM   2470  O   ILE A 157      12.134  39.186  -1.517  1.00  0.00           O
ATOM   2471  N   GLN A 158      11.786  37.996   0.368  1.00  0.00           N
ATOM   2472  H   GLN A 158      11.665  38.036   1.375  1.00  0.00           H
ATOM   2473  CA  GLN A 158      11.640  36.687  -0.287  1.00  0.00           C
ATOM   2474  HA  GLN A 158      10.970  36.832  -1.134  1.00  0.00           H
ATOM   2475  CB  GLN A 158      13.004  36.198  -0.827  1.00  0.00           C
ATOM   2476  HB2 GLN A 158      13.330  36.867  -1.624  1.00  0.00           H
ATOM   2477  HB3 GLN A 158      13.742  36.261  -0.025  1.00  0.00           H
ATOM   2478  CG  GLN A 158      13.038  34.758  -1.375  1.00  0.00           C
ATOM   2479  HG2 GLN A 158      14.017  34.585  -1.824  1.00  0.00           H
ATOM   2480  HG3 GLN A 158      12.946  34.073  -0.535  1.00  0.00           H
ATOM   2481  CD  GLN A 158      11.973  34.401  -2.421  1.00  0.00           C
ATOM   2482  OE1 GLN A 158      11.240  35.225  -2.951  1.00  0.00           O
ATOM   2483  NE2 GLN A 158      11.828  33.135  -2.741  1.00  0.00           N
ATOM   2484 HE21 GLN A 158      11.143  32.885  -3.440  1.00  0.00           H
ATOM   2485 HE22 GLN A 158      12.402  32.435  -2.286  1.00  0.00           H
ATOM   2486  C   GLN A 158      10.981  35.659   0.649  1.00  0.00           C
ATOM   2487  O   GLN A 158      11.466  35.413   1.753  1.00  0.00           O
ATOM   2488  N   LYS A 159       9.892  35.013   0.201  1.00  0.00           N
ATOM   2489  H   LYS A 159       9.553  35.240  -0.726  1.00  0.00           H
ATOM   2490  CA  LYS A 159       9.036  34.178   1.072  1.00  0.00           C
ATOM   2491  HA  LYS A 159       8.768  34.809   1.921  1.00  0.00           H
ATOM   2492  CB  LYS A 159       7.740  33.787   0.322  1.00  0.00           C
ATOM   2493  HB2 LYS A 159       7.625  34.409  -0.567  1.00  0.00           H
ATOM   2494  HB3 LYS A 159       7.814  32.753  -0.020  1.00  0.00           H
ATOM   2495  CG  LYS A 159       6.454  33.952   1.158  1.00  0.00           C
ATOM   2496  HG2 LYS A 159       6.271  35.018   1.306  1.00  0.00           H
ATOM   2497  HG3 LYS A 159       5.620  33.542   0.586  1.00  0.00           H
ATOM   2498  CD  LYS A 159       6.505  33.264   2.532  1.00  0.00           C
ATOM   2499  HD2 LYS A 159       6.731  32.205   2.393  1.00  0.00           H
ATOM   2500  HD3 LYS A 159       7.288  33.727   3.130  1.00  0.00           H
ATOM   2501  CE  LYS A 159       5.199  33.407   3.318  1.00  0.00           C
ATOM   2502  HE2 LYS A 159       4.934  34.468   3.369  1.00  0.00           H
ATOM   2503  HE3 LYS A 159       4.399  32.885   2.783  1.00  0.00           H
ATOM   2504  NZ  LYS A 159       5.356  32.855   4.694  1.00  0.00           N
ATOM   2505  HZ1 LYS A 159       6.092  33.336   5.202  1.00  0.00           H
ATOM   2506  HZ2 LYS A 159       4.502  32.956   5.228  1.00  0.00           H
ATOM   2507  HZ3 LYS A 159       5.585  31.869   4.672  1.00  0.00           H
ATOM   2508  C   LYS A 159       9.742  32.939   1.653  1.00  0.00           C
ATOM   2509  O   LYS A 159       9.482  32.557   2.793  1.00  0.00           O
ATOM   2510  N   SER A 160      10.668  32.329   0.908  1.00  0.00           N
ATOM   2511  H   SER A 160      10.849  32.681  -0.020  1.00  0.00           H
ATOM   2512  CA  SER A 160      11.460  31.171   1.369  1.00  0.00           C
ATOM   2513  HA  SER A 160      10.766  30.419   1.747  1.00  0.00           H
ATOM   2514  CB  SER A 160      12.191  30.543   0.183  1.00  0.00           C
ATOM   2515  HB2 SER A 160      12.793  29.704   0.534  1.00  0.00           H
ATOM   2516  HB3 SER A 160      11.452  30.168  -0.526  1.00  0.00           H
ATOM   2517  OG  SER A 160      13.011  31.500  -0.468  1.00  0.00           O
ATOM   2518  HG  SER A 160      13.704  31.033  -0.976  1.00  0.00           H
ATOM   2519  C   SER A 160      12.420  31.495   2.532  1.00  0.00           C
ATOM   2520  O   SER A 160      12.978  30.591   3.156  1.00  0.00           O
ATOM   2521  N   TRP A 161      12.579  32.772   2.887  1.00  0.00           N
ATOM   2522  H   TRP A 161      12.125  33.486   2.332  1.00  0.00           H
ATOM   2523  CA  TRP A 161      13.230  33.217   4.119  1.00  0.00           C
ATOM   2524  HA  TRP A 161      14.073  32.565   4.340  1.00  0.00           H
ATOM   2525  CB  TRP A 161      13.767  34.640   3.869  1.00  0.00           C
ATOM   2526  HB2 TRP A 161      14.096  34.694   2.829  1.00  0.00           H
ATOM   2527  HB3 TRP A 161      12.954  35.358   3.974  1.00  0.00           H
ATOM   2528  CG  TRP A 161      14.931  35.129   4.676  1.00  0.00           C
ATOM   2529  CD1 TRP A 161      15.325  34.693   5.894  1.00  0.00           C
ATOM   2530  HD1 TRP A 161      14.847  33.908   6.466  1.00  0.00           H
ATOM   2531  NE1 TRP A 161      16.413  35.427   6.321  1.00  0.00           N
ATOM   2532  HE1 TRP A 161      16.810  35.316   7.256  1.00  0.00           H
ATOM   2533  CE2 TRP A 161      16.792  36.373   5.391  1.00  0.00           C
ATOM   2534  CZ2 TRP A 161      17.807  37.344   5.354  1.00  0.00           C
ATOM   2535  HZ2 TRP A 161      18.508  37.427   6.172  1.00  0.00           H
ATOM   2536  CH2 TRP A 161      17.899  38.198   4.240  1.00  0.00           C
ATOM   2537  HH2 TRP A 161      18.679  38.948   4.193  1.00  0.00           H
ATOM   2538  CZ3 TRP A 161      16.973  38.080   3.186  1.00  0.00           C
ATOM   2539  HZ3 TRP A 161      17.044  38.744   2.334  1.00  0.00           H
ATOM   2540  CE3 TRP A 161      15.959  37.103   3.232  1.00  0.00           C
ATOM   2541  HE3 TRP A 161      15.252  37.023   2.419  1.00  0.00           H
ATOM   2542  CD2 TRP A 161      15.847  36.218   4.331  1.00  0.00           C
ATOM   2543  C   TRP A 161      12.208  33.059   5.266  1.00  0.00           C
ATOM   2544  O   TRP A 161      11.599  34.027   5.725  1.00  0.00           O
ATOM   2545  N   THR A 162      11.962  31.800   5.666  1.00  0.00           N
ATOM   2546  H   THR A 162      12.496  31.072   5.204  1.00  0.00           H
ATOM   2547  CA  THR A 162      10.877  31.299   6.550  1.00  0.00           C
ATOM   2548  HA  THR A 162       9.949  31.732   6.177  1.00  0.00           H
ATOM   2549  CB  THR A 162      10.724  29.769   6.415  1.00  0.00           C
ATOM   2550  HB  THR A 162      10.022  29.407   7.167  1.00  0.00           H
ATOM   2551  CG2 THR A 162      10.190  29.341   5.049  1.00  0.00           C
ATOM   2552 HG21 THR A 162      10.823  29.724   4.253  1.00  0.00           H
ATOM   2553 HG22 THR A 162      10.169  28.253   4.989  1.00  0.00           H
ATOM   2554 HG23 THR A 162       9.177  29.719   4.918  1.00  0.00           H
ATOM   2555  OG1 THR A 162      11.967  29.131   6.603  1.00  0.00           O
ATOM   2556  HG1 THR A 162      11.797  28.185   6.735  1.00  0.00           H
ATOM   2557  C   THR A 162      10.941  31.725   8.032  1.00  0.00           C
ATOM   2558  O   THR A 162      10.718  30.938   8.956  1.00  0.00           O
ATOM   2559  N   ALA A 163      11.203  33.007   8.274  1.00  0.00           N
ATOM   2560  H   ALA A 163      11.374  33.598   7.469  1.00  0.00           H
ATOM   2561  CA  ALA A 163      11.081  33.676   9.564  1.00  0.00           C
ATOM   2562  HA  ALA A 163      11.479  33.025  10.344  1.00  0.00           H
ATOM   2563  CB  ALA A 163      11.937  34.947   9.496  1.00  0.00           C
ATOM   2564  HB1 ALA A 163      11.563  35.614   8.717  1.00  0.00           H
ATOM   2565  HB2 ALA A 163      11.909  35.466  10.454  1.00  0.00           H
ATOM   2566  HB3 ALA A 163      12.967  34.673   9.266  1.00  0.00           H
ATOM   2567  C   ALA A 163       9.591  33.962   9.874  1.00  0.00           C
ATOM   2568  O   ALA A 163       9.146  35.111   9.854  1.00  0.00           O
ATOM   2569  N   THR A 164       8.786  32.913  10.065  1.00  0.00           N
ATOM   2570  H   THR A 164       9.191  31.985  10.002  1.00  0.00           H
ATOM   2571  CA  THR A 164       7.317  33.025  10.128  1.00  0.00           C
ATOM   2572  HA  THR A 164       7.015  33.794   9.416  1.00  0.00           H
ATOM   2573  CB  THR A 164       6.638  31.721   9.672  1.00  0.00           C
ATOM   2574  HB  THR A 164       6.737  30.963  10.450  1.00  0.00           H
ATOM   2575  CG2 THR A 164       5.158  31.931   9.345  1.00  0.00           C
ATOM   2576 HG21 THR A 164       5.053  32.691   8.569  1.00  0.00           H
ATOM   2577 HG22 THR A 164       4.717  30.998   8.994  1.00  0.00           H
ATOM   2578 HG23 THR A 164       4.617  32.254  10.234  1.00  0.00           H
ATOM   2579  OG1 THR A 164       7.246  31.249   8.483  1.00  0.00           O
ATOM   2580  HG1 THR A 164       6.849  30.387   8.258  1.00  0.00           H
ATOM   2581  C   THR A 164       6.783  33.461  11.502  1.00  0.00           C
ATOM   2582  O   THR A 164       5.955  34.375  11.557  1.00  0.00           O
ATOM   2583  N   THR A 165       7.247  32.854  12.607  1.00  0.00           N
ATOM   2584  H   THR A 165       7.984  32.161  12.511  1.00  0.00           H
ATOM   2585  CA  THR A 165       6.660  33.057  13.954  1.00  0.00           C
ATOM   2586  HA  THR A 165       6.298  34.082  14.024  1.00  0.00           H
ATOM   2587  CB  THR A 165       5.466  32.101  14.207  1.00  0.00           C
ATOM   2588  HB  THR A 165       5.849  31.119  14.491  1.00  0.00           H
ATOM   2589  CG2 THR A 165       4.554  32.620  15.325  1.00  0.00           C
ATOM   2590 HG21 THR A 165       4.184  33.614  15.071  1.00  0.00           H
ATOM   2591 HG22 THR A 165       3.704  31.948  15.453  1.00  0.00           H
ATOM   2592 HG23 THR A 165       5.089  32.672  16.269  1.00  0.00           H
ATOM   2593  OG1 THR A 165       4.643  31.932  13.069  1.00  0.00           O
ATOM   2594  HG1 THR A 165       4.014  31.209  13.254  1.00  0.00           H
ATOM   2595  C   THR A 165       7.678  32.830  15.082  1.00  0.00           C
ATOM   2596  O   THR A 165       8.346  31.798  15.110  1.00  0.00           O
ATOM   2597  N   TYR A 166       7.734  33.728  16.077  1.00  0.00           N
ATOM   2598  H   TYR A 166       7.203  34.582  15.981  1.00  0.00           H
ATOM   2599  CA  TYR A 166       8.597  33.596  17.272  1.00  0.00           C
ATOM   2600  HA  TYR A 166       9.635  33.548  16.938  1.00  0.00           H
ATOM   2601  CB  TYR A 166       8.443  34.852  18.152  1.00  0.00           C
ATOM   2602  HB2 TYR A 166       9.232  34.842  18.905  1.00  0.00           H
ATOM   2603  HB3 TYR A 166       8.606  35.741  17.540  1.00  0.00           H
ATOM   2604  CG  TYR A 166       7.103  34.978  18.864  1.00  0.00           C
ATOM   2605  CD1 TYR A 166       6.933  34.416  20.147  1.00  0.00           C
ATOM   2606  HD1 TYR A 166       7.762  33.923  20.638  1.00  0.00           H
ATOM   2607  CE1 TYR A 166       5.682  34.485  20.793  1.00  0.00           C
ATOM   2608  HE1 TYR A 166       5.552  34.044  21.771  1.00  0.00           H
ATOM   2609  CZ  TYR A 166       4.596  35.130  20.160  1.00  0.00           C
ATOM   2610  OH  TYR A 166       3.377  35.197  20.767  1.00  0.00           O
ATOM   2611  HH  TYR A 166       3.369  34.774  21.645  1.00  0.00           H
ATOM   2612  CE2 TYR A 166       4.773  35.709  18.884  1.00  0.00           C
ATOM   2613  HE2 TYR A 166       3.940  36.208  18.408  1.00  0.00           H
ATOM   2614  CD2 TYR A 166       6.024  35.637  18.241  1.00  0.00           C
ATOM   2615  HD2 TYR A 166       6.150  36.095  17.269  1.00  0.00           H
ATOM   2616  C   TYR A 166       8.319  32.324  18.108  1.00  0.00           C
ATOM   2617  O   TYR A 166       9.194  31.863  18.842  1.00  0.00           O
ATOM   2618  N   MET A 167       7.104  31.767  17.980  1.00  0.00           N
ATOM   2619  H   MET A 167       6.472  32.276  17.383  1.00  0.00           H
ATOM   2620  CA  MET A 167       6.539  30.552  18.595  1.00  0.00           C
ATOM   2621  HA  MET A 167       5.516  30.472  18.221  1.00  0.00           H
ATOM   2622  CB  MET A 167       7.283  29.305  18.081  1.00  0.00           C
ATOM   2623  HB2 MET A 167       7.429  29.378  17.002  1.00  0.00           H
ATOM   2624  HB3 MET A 167       8.265  29.259  18.553  1.00  0.00           H
ATOM   2625  CG  MET A 167       6.513  28.010  18.378  1.00  0.00           C
ATOM   2626  HG2 MET A 167       6.028  28.077  19.351  1.00  0.00           H
ATOM   2627  HG3 MET A 167       5.730  27.900  17.627  1.00  0.00           H
ATOM   2628  SD  MET A 167       7.528  26.510  18.379  1.00  0.00           S
ATOM   2629  CE  MET A 167       8.279  26.640  20.028  1.00  0.00           C
ATOM   2630  HE1 MET A 167       7.499  26.612  20.790  1.00  0.00           H
ATOM   2631  HE2 MET A 167       8.962  25.805  20.189  1.00  0.00           H
ATOM   2632  HE3 MET A 167       8.832  27.575  20.115  1.00  0.00           H
ATOM   2633  C   MET A 167       6.424  30.564  20.134  1.00  0.00           C
ATOM   2634  O   MET A 167       5.359  30.271  20.678  1.00  0.00           O
ATOM   2635  N   GLU A 168       7.513  30.889  20.829  1.00  0.00           N
ATOM   2636  H   GLU A 168       8.322  31.155  20.280  1.00  0.00           H
ATOM   2637  CA  GLU A 168       7.662  30.802  22.289  1.00  0.00           C
ATOM   2638  HA  GLU A 168       6.718  31.069  22.768  1.00  0.00           H
ATOM   2639  CB  GLU A 168       8.009  29.338  22.638  1.00  0.00           C
ATOM   2640  HB2 GLU A 168       7.185  28.691  22.331  1.00  0.00           H
ATOM   2641  HB3 GLU A 168       8.878  29.055  22.043  1.00  0.00           H
ATOM   2642  CG  GLU A 168       8.352  29.034  24.107  1.00  0.00           C
ATOM   2643  HG2 GLU A 168       8.775  28.027  24.134  1.00  0.00           H
ATOM   2644  HG3 GLU A 168       9.136  29.711  24.449  1.00  0.00           H
ATOM   2645  CD  GLU A 168       7.159  29.081  25.088  1.00  0.00           C
ATOM   2646  OE1 GLU A 168       6.041  29.524  24.727  1.00  0.00           O
ATOM   2647  OE2 GLU A 168       7.336  28.653  26.256  1.00  0.00           O
ATOM   2648  C   GLU A 168       8.742  31.766  22.818  1.00  0.00           C
ATOM   2649  O   GLU A 168       8.564  32.377  23.874  1.00  0.00           O
ATOM   2650  N   TYR A 169       9.846  31.936  22.077  1.00  0.00           N
ATOM   2651  H   TYR A 169       9.936  31.399  21.226  1.00  0.00           H
ATOM   2652  CA  TYR A 169      11.004  32.763  22.450  1.00  0.00           C
ATOM   2653  HA  TYR A 169      11.174  32.634  23.520  1.00  0.00           H
ATOM   2654  CB  TYR A 169      12.260  32.248  21.721  1.00  0.00           C
ATOM   2655  HB2 TYR A 169      12.166  32.481  20.660  1.00  0.00           H
ATOM   2656  HB3 TYR A 169      13.129  32.787  22.101  1.00  0.00           H
ATOM   2657  CG  TYR A 169      12.527  30.759  21.872  1.00  0.00           C
ATOM   2658  CD1 TYR A 169      12.638  30.185  23.156  1.00  0.00           C
ATOM   2659  HD1 TYR A 169      12.550  30.804  24.039  1.00  0.00           H
ATOM   2660  CE1 TYR A 169      12.860  28.802  23.296  1.00  0.00           C
ATOM   2661  HE1 TYR A 169      12.937  28.364  24.280  1.00  0.00           H
ATOM   2662  CZ  TYR A 169      12.984  27.988  22.148  1.00  0.00           C
ATOM   2663  OH  TYR A 169      13.180  26.647  22.275  1.00  0.00           O
ATOM   2664  HH  TYR A 169      13.170  26.355  23.202  1.00  0.00           H
ATOM   2665  CE2 TYR A 169      12.893  28.566  20.863  1.00  0.00           C
ATOM   2666  HE2 TYR A 169      13.006  27.940  19.991  1.00  0.00           H
ATOM   2667  CD2 TYR A 169      12.660  29.948  20.727  1.00  0.00           C
ATOM   2668  HD2 TYR A 169      12.590  30.385  19.739  1.00  0.00           H
ATOM   2669  C   TYR A 169      10.759  34.270  22.227  1.00  0.00           C
ATOM   2670  O   TYR A 169      11.432  34.925  21.429  1.00  0.00           O
ATOM   2671  N   GLU A 170       9.768  34.826  22.928  1.00  0.00           N
ATOM   2672  H   GLU A 170       9.222  34.211  23.525  1.00  0.00           H
ATOM   2673  CA  GLU A 170       9.382  36.241  22.855  1.00  0.00           C
ATOM   2674  HA  GLU A 170       9.151  36.492  21.818  1.00  0.00           H
ATOM   2675  CB  GLU A 170       8.099  36.438  23.683  1.00  0.00           C
ATOM   2676  HB2 GLU A 170       7.308  35.836  23.233  1.00  0.00           H
ATOM   2677  HB3 GLU A 170       8.267  36.072  24.697  1.00  0.00           H
ATOM   2678  CG  GLU A 170       7.620  37.894  23.757  1.00  0.00           C
ATOM   2679  HG2 GLU A 170       8.321  38.475  24.360  1.00  0.00           H
ATOM   2680  HG3 GLU A 170       7.609  38.316  22.751  1.00  0.00           H
ATOM   2681  CD  GLU A 170       6.214  37.984  24.386  1.00  0.00           C
ATOM   2682  OE1 GLU A 170       6.044  37.601  25.570  1.00  0.00           O
ATOM   2683  OE2 GLU A 170       5.264  38.450  23.710  1.00  0.00           O
ATOM   2684  C   GLU A 170      10.515  37.184  23.311  1.00  0.00           C
ATOM   2685  O   GLU A 170      10.970  38.031  22.541  1.00  0.00           O
ATOM   2686  N   THR A 171      10.990  37.040  24.554  1.00  0.00           N
ATOM   2687  H   THR A 171      10.591  36.325  25.149  1.00  0.00           H
ATOM   2688  CA  THR A 171      11.922  38.003  25.178  1.00  0.00           C
ATOM   2689  HA  THR A 171      11.761  38.982  24.726  1.00  0.00           H
ATOM   2690  CB  THR A 171      11.624  38.163  26.678  1.00  0.00           C
ATOM   2691  HB  THR A 171      12.298  38.917  27.086  1.00  0.00           H
ATOM   2692  CG2 THR A 171      10.181  38.605  26.943  1.00  0.00           C
ATOM   2693 HG21 THR A 171       9.482  37.803  26.702  1.00  0.00           H
ATOM   2694 HG22 THR A 171      10.067  38.873  27.993  1.00  0.00           H
ATOM   2695 HG23 THR A 171       9.947  39.478  26.334  1.00  0.00           H
ATOM   2696  OG1 THR A 171      11.840  36.940  27.356  1.00  0.00           O
ATOM   2697  HG1 THR A 171      11.781  37.116  28.315  1.00  0.00           H
ATOM   2698  C   THR A 171      13.411  37.679  24.978  1.00  0.00           C
ATOM   2699  O   THR A 171      14.250  38.560  25.186  1.00  0.00           O
ATOM   2700  N   LEU A 172      13.771  36.451  24.567  1.00  0.00           N
ATOM   2701  H   LEU A 172      13.042  35.784  24.369  1.00  0.00           H
ATOM   2702  CA  LEU A 172      15.174  36.051  24.371  1.00  0.00           C
ATOM   2703  HA  LEU A 172      15.766  36.480  25.182  1.00  0.00           H
ATOM   2704  CB  LEU A 172      15.355  34.518  24.437  1.00  0.00           C
ATOM   2705  HB2 LEU A 172      14.888  34.071  23.558  1.00  0.00           H
ATOM   2706  HB3 LEU A 172      16.425  34.322  24.360  1.00  0.00           H
ATOM   2707  CG  LEU A 172      14.813  33.779  25.679  1.00  0.00           C
ATOM   2708  HG  LEU A 172      13.737  33.640  25.564  1.00  0.00           H
ATOM   2709  CD1 LEU A 172      15.476  32.401  25.771  1.00  0.00           C
ATOM   2710 HD11 LEU A 172      16.544  32.509  25.968  1.00  0.00           H
ATOM   2711 HD12 LEU A 172      15.022  31.822  26.575  1.00  0.00           H
ATOM   2712 HD13 LEU A 172      15.342  31.862  24.833  1.00  0.00           H
ATOM   2713  CD2 LEU A 172      15.068  34.498  27.005  1.00  0.00           C
ATOM   2714 HD21 LEU A 172      14.481  35.415  27.047  1.00  0.00           H
ATOM   2715 HD22 LEU A 172      14.759  33.864  27.836  1.00  0.00           H
ATOM   2716 HD23 LEU A 172      16.125  34.740  27.108  1.00  0.00           H
ATOM   2717  C   LEU A 172      15.744  36.589  23.044  1.00  0.00           C
ATOM   2718  O   LEU A 172      15.211  36.302  21.968  1.00  0.00           O
ATOM   2719  N   THR A 173      16.846  37.344  23.109  1.00  0.00           N
ATOM   2720  H   THR A 173      17.236  37.555  24.016  1.00  0.00           H
ATOM   2721  CA  THR A 173      17.643  37.736  21.927  1.00  0.00           C
ATOM   2722  HA  THR A 173      16.970  38.048  21.128  1.00  0.00           H
ATOM   2723  CB  THR A 173      18.576  38.918  22.252  1.00  0.00           C
ATOM   2724  HB  THR A 173      19.106  39.202  21.343  1.00  0.00           H
ATOM   2725  CG2 THR A 173      17.827  40.150  22.756  1.00  0.00           C
ATOM   2726 HG21 THR A 173      17.306  39.933  23.689  1.00  0.00           H
ATOM   2727 HG22 THR A 173      18.532  40.963  22.923  1.00  0.00           H
ATOM   2728 HG23 THR A 173      17.102  40.469  22.006  1.00  0.00           H
ATOM   2729  OG1 THR A 173      19.530  38.529  23.221  1.00  0.00           O
ATOM   2730  HG1 THR A 173      20.126  39.285  23.381  1.00  0.00           H
ATOM   2731  C   THR A 173      18.482  36.559  21.405  1.00  0.00           C
ATOM   2732  O   THR A 173      18.608  35.528  22.069  1.00  0.00           O
ATOM   2733  N   LEU A 174      19.143  36.723  20.250  1.00  0.00           N
ATOM   2734  H   LEU A 174      18.985  37.566  19.713  1.00  0.00           H
ATOM   2735  CA  LEU A 174      20.114  35.748  19.727  1.00  0.00           C
ATOM   2736  HA  LEU A 174      19.583  34.811  19.564  1.00  0.00           H
ATOM   2737  CB  LEU A 174      20.628  36.252  18.361  1.00  0.00           C
ATOM   2738  HB2 LEU A 174      19.773  36.382  17.696  1.00  0.00           H
ATOM   2739  HB3 LEU A 174      21.086  37.231  18.509  1.00  0.00           H
ATOM   2740  CG  LEU A 174      21.659  35.342  17.659  1.00  0.00           C
ATOM   2741  HG  LEU A 174      22.522  35.198  18.307  1.00  0.00           H
ATOM   2742  CD1 LEU A 174      21.081  33.974  17.288  1.00  0.00           C
ATOM   2743 HD11 LEU A 174      20.217  34.096  16.634  1.00  0.00           H
ATOM   2744 HD12 LEU A 174      21.843  33.388  16.773  1.00  0.00           H
ATOM   2745 HD13 LEU A 174      20.789  33.432  18.186  1.00  0.00           H
ATOM   2746  CD2 LEU A 174      22.144  36.004  16.370  1.00  0.00           C
ATOM   2747 HD21 LEU A 174      22.603  36.965  16.602  1.00  0.00           H
ATOM   2748 HD22 LEU A 174      22.887  35.372  15.883  1.00  0.00           H
ATOM   2749 HD23 LEU A 174      21.308  36.164  15.692  1.00  0.00           H
ATOM   2750  C   LEU A 174      21.254  35.445  20.726  1.00  0.00           C
ATOM   2751  O   LEU A 174      21.736  34.316  20.772  1.00  0.00           O
ATOM   2752  N   GLY A 175      21.647  36.412  21.565  1.00  0.00           N
ATOM   2753  H   GLY A 175      21.205  37.317  21.490  1.00  0.00           H
ATOM   2754  CA  GLY A 175      22.629  36.212  22.641  1.00  0.00           C
ATOM   2755  HA2 GLY A 175      23.546  35.794  22.224  1.00  0.00           H
ATOM   2756  HA3 GLY A 175      22.865  37.177  23.090  1.00  0.00           H
ATOM   2757  C   GLY A 175      22.129  35.282  23.754  1.00  0.00           C
ATOM   2758  O   GLY A 175      22.801  34.308  24.093  1.00  0.00           O
ATOM   2759  N   ASP A 176      20.920  35.513  24.277  1.00  0.00           N
ATOM   2760  H   ASP A 176      20.399  36.320  23.954  1.00  0.00           H
ATOM   2761  CA  ASP A 176      20.279  34.598  25.239  1.00  0.00           C
ATOM   2762  HA  ASP A 176      20.973  34.416  26.060  1.00  0.00           H
ATOM   2763  CB  ASP A 176      19.001  35.225  25.819  1.00  0.00           C
ATOM   2764  HB2 ASP A 176      18.463  35.745  25.024  1.00  0.00           H
ATOM   2765  HB3 ASP A 176      18.357  34.421  26.179  1.00  0.00           H
ATOM   2766  CG  ASP A 176      19.244  36.189  26.999  1.00  0.00           C
ATOM   2767  OD1 ASP A 176      20.352  36.202  27.592  1.00  0.00           O
ATOM   2768  OD2 ASP A 176      18.287  36.909  27.373  1.00  0.00           O
ATOM   2769  C   ASP A 176      19.992  33.215  24.633  1.00  0.00           C
ATOM   2770  O   ASP A 176      20.184  32.201  25.310  1.00  0.00           O
ATOM   2771  N   MET A 177      19.614  33.148  23.351  1.00  0.00           N
ATOM   2772  H   MET A 177      19.425  34.017  22.858  1.00  0.00           H
ATOM   2773  CA  MET A 177      19.521  31.881  22.618  1.00  0.00           C
ATOM   2774  HA  MET A 177      18.844  31.221  23.161  1.00  0.00           H
ATOM   2775  CB  MET A 177      18.957  32.085  21.204  1.00  0.00           C
ATOM   2776  HB2 MET A 177      19.532  32.855  20.694  1.00  0.00           H
ATOM   2777  HB3 MET A 177      19.074  31.161  20.637  1.00  0.00           H
ATOM   2778  CG  MET A 177      17.476  32.481  21.194  1.00  0.00           C
ATOM   2779  HG2 MET A 177      17.354  33.406  21.755  1.00  0.00           H
ATOM   2780  HG3 MET A 177      17.195  32.680  20.165  1.00  0.00           H
ATOM   2781  SD  MET A 177      16.306  31.263  21.861  1.00  0.00           S
ATOM   2782  CE  MET A 177      16.359  29.966  20.589  1.00  0.00           C
ATOM   2783  HE1 MET A 177      17.387  29.659  20.398  1.00  0.00           H
ATOM   2784  HE2 MET A 177      15.790  29.099  20.927  1.00  0.00           H
ATOM   2785  HE3 MET A 177      15.912  30.333  19.667  1.00  0.00           H
ATOM   2786  C   MET A 177      20.874  31.165  22.546  1.00  0.00           C
ATOM   2787  O   MET A 177      20.923  29.976  22.829  1.00  0.00           O
ATOM   2788  N   ILE A 178      21.982  31.849  22.241  1.00  0.00           N
ATOM   2789  H   ILE A 178      21.893  32.825  21.972  1.00  0.00           H
ATOM   2790  CA  ILE A 178      23.330  31.249  22.252  1.00  0.00           C
ATOM   2791  HA  ILE A 178      23.310  30.363  21.615  1.00  0.00           H
ATOM   2792  CB  ILE A 178      24.361  32.237  21.643  1.00  0.00           C
ATOM   2793  HB  ILE A 178      24.113  33.245  21.977  1.00  0.00           H
ATOM   2794  CG2 ILE A 178      25.812  31.951  22.078  1.00  0.00           C
ATOM   2795 HG21 ILE A 178      26.096  30.933  21.807  1.00  0.00           H
ATOM   2796 HG22 ILE A 178      26.500  32.650  21.603  1.00  0.00           H
ATOM   2797 HG23 ILE A 178      25.919  32.084  23.155  1.00  0.00           H
ATOM   2798  CG1 ILE A 178      24.248  32.182  20.100  1.00  0.00           C
ATOM   2799 HG12 ILE A 178      24.661  31.238  19.740  1.00  0.00           H
ATOM   2800 HG13 ILE A 178      23.196  32.211  19.814  1.00  0.00           H
ATOM   2801  CD1 ILE A 178      24.949  33.337  19.371  1.00  0.00           C
ATOM   2802 HD11 ILE A 178      26.028  33.286  19.514  1.00  0.00           H
ATOM   2803 HD12 ILE A 178      24.740  33.267  18.304  1.00  0.00           H
ATOM   2804 HD13 ILE A 178      24.577  34.292  19.744  1.00  0.00           H
ATOM   2805  C   ILE A 178      23.720  30.746  23.656  1.00  0.00           C
ATOM   2806  O   ILE A 178      24.335  29.683  23.761  1.00  0.00           O
ATOM   2807  N   ARG A 179      23.351  31.460  24.735  1.00  0.00           N
ATOM   2808  H   ARG A 179      22.896  32.356  24.577  1.00  0.00           H
ATOM   2809  CA  ARG A 179      23.613  31.018  26.120  1.00  0.00           C
ATOM   2810  HA  ARG A 179      24.659  30.713  26.185  1.00  0.00           H
ATOM   2811  CB  ARG A 179      23.399  32.165  27.128  1.00  0.00           C
ATOM   2812  HB2 ARG A 179      22.422  32.626  26.975  1.00  0.00           H
ATOM   2813  HB3 ARG A 179      23.413  31.735  28.131  1.00  0.00           H
ATOM   2814  CG  ARG A 179      24.502  33.237  27.048  1.00  0.00           C
ATOM   2815  HG2 ARG A 179      25.464  32.748  26.888  1.00  0.00           H
ATOM   2816  HG3 ARG A 179      24.317  33.903  26.207  1.00  0.00           H
ATOM   2817  CD  ARG A 179      24.612  34.056  28.342  1.00  0.00           C
ATOM   2818  HD2 ARG A 179      24.809  33.364  29.164  1.00  0.00           H
ATOM   2819  HD3 ARG A 179      25.467  34.729  28.255  1.00  0.00           H
ATOM   2820  NE  ARG A 179      23.398  34.852  28.623  1.00  0.00           N
ATOM   2821  HE  ARG A 179      22.838  35.143  27.835  1.00  0.00           H
ATOM   2822  CZ  ARG A 179      22.993  35.289  29.803  1.00  0.00           C
ATOM   2823  NH1 ARG A 179      21.905  35.994  29.893  1.00  0.00           N
ATOM   2824 HH11 ARG A 179      21.344  36.154  29.052  1.00  0.00           H
ATOM   2825 HH12 ARG A 179      21.587  36.342  30.780  1.00  0.00           H
ATOM   2826  NH2 ARG A 179      23.646  35.039  30.906  1.00  0.00           N
ATOM   2827 HH21 ARG A 179      24.494  34.499  30.865  1.00  0.00           H
ATOM   2828 HH22 ARG A 179      23.306  35.369  31.794  1.00  0.00           H
ATOM   2829  C   ARG A 179      22.813  29.772  26.536  1.00  0.00           C
ATOM   2830  O   ARG A 179      23.410  28.819  27.040  1.00  0.00           O
ATOM   2831  N   ARG A 180      21.481  29.779  26.371  1.00  0.00           N
ATOM   2832  H   ARG A 180      21.067  30.612  25.958  1.00  0.00           H
ATOM   2833  CA  ARG A 180      20.586  28.699  26.848  1.00  0.00           C
ATOM   2834  HA  ARG A 180      21.076  28.170  27.667  1.00  0.00           H
ATOM   2835  CB  ARG A 180      19.270  29.287  27.384  1.00  0.00           C
ATOM   2836  HB2 ARG A 180      18.910  30.078  26.723  1.00  0.00           H
ATOM   2837  HB3 ARG A 180      18.525  28.490  27.381  1.00  0.00           H
ATOM   2838  CG  ARG A 180      19.408  29.826  28.819  1.00  0.00           C
ATOM   2839  HG2 ARG A 180      19.832  29.054  29.459  1.00  0.00           H
ATOM   2840  HG3 ARG A 180      20.095  30.673  28.820  1.00  0.00           H
ATOM   2841  CD  ARG A 180      18.065  30.276  29.415  1.00  0.00           C
ATOM   2842  HD2 ARG A 180      18.230  30.555  30.459  1.00  0.00           H
ATOM   2843  HD3 ARG A 180      17.729  31.158  28.868  1.00  0.00           H
ATOM   2844  NE  ARG A 180      17.025  29.222  29.351  1.00  0.00           N
ATOM   2845  HE  ARG A 180      17.303  28.293  29.061  1.00  0.00           H
ATOM   2846  CZ  ARG A 180      15.727  29.373  29.541  1.00  0.00           C
ATOM   2847  NH1 ARG A 180      14.935  28.360  29.349  1.00  0.00           N
ATOM   2848 HH11 ARG A 180      15.332  27.483  29.032  1.00  0.00           H
ATOM   2849 HH12 ARG A 180      13.940  28.449  29.481  1.00  0.00           H
ATOM   2850  NH2 ARG A 180      15.202  30.506  29.910  1.00  0.00           N
ATOM   2851 HH21 ARG A 180      15.805  31.291  30.091  1.00  0.00           H
ATOM   2852 HH22 ARG A 180      14.207  30.596  30.039  1.00  0.00           H
ATOM   2853  C   ARG A 180      20.265  27.615  25.814  1.00  0.00           C
ATOM   2854  O   ARG A 180      20.317  26.429  26.141  1.00  0.00           O
ATOM   2855  N   SER A 181      19.852  28.025  24.618  1.00  0.00           N
ATOM   2856  H   SER A 181      19.859  29.017  24.430  1.00  0.00           H
ATOM   2857  CA  SER A 181      19.277  27.152  23.583  1.00  0.00           C
ATOM   2858  HA  SER A 181      18.740  26.339  24.074  1.00  0.00           H
ATOM   2859  CB  SER A 181      18.245  27.932  22.758  1.00  0.00           C
ATOM   2860  HB2 SER A 181      18.752  28.654  22.116  1.00  0.00           H
ATOM   2861  HB3 SER A 181      17.677  27.240  22.136  1.00  0.00           H
ATOM   2862  OG  SER A 181      17.357  28.611  23.636  1.00  0.00           O
ATOM   2863  HG  SER A 181      16.732  29.141  23.113  1.00  0.00           H
ATOM   2864  C   SER A 181      20.347  26.512  22.693  1.00  0.00           C
ATOM   2865  O   SER A 181      20.346  25.300  22.495  1.00  0.00           O
ATOM   2866  N   GLY A 182      21.260  27.306  22.129  1.00  0.00           N
ATOM   2867  H   GLY A 182      21.208  28.295  22.342  1.00  0.00           H
ATOM   2868  CA  GLY A 182      22.486  26.821  21.491  1.00  0.00           C
ATOM   2869  HA2 GLY A 182      22.268  25.950  20.870  1.00  0.00           H
ATOM   2870  HA3 GLY A 182      22.903  27.599  20.852  1.00  0.00           H
ATOM   2871  C   GLY A 182      23.530  26.428  22.548  1.00  0.00           C
ATOM   2872  O   GLY A 182      23.305  26.572  23.753  1.00  0.00           O
ATOM   2873  N   GLY A 183      24.687  25.929  22.109  1.00  0.00           N
ATOM   2874  H   GLY A 183      24.831  25.809  21.108  1.00  0.00           H
ATOM   2875  CA  GLY A 183      25.722  25.450  23.030  1.00  0.00           C
ATOM   2876  HA2 GLY A 183      26.165  26.293  23.561  1.00  0.00           H
ATOM   2877  HA3 GLY A 183      25.261  24.776  23.747  1.00  0.00           H
ATOM   2878  C   GLY A 183      26.815  24.678  22.322  1.00  0.00           C
ATOM   2879  O   GLY A 183      26.902  23.461  22.468  1.00  0.00           O
ATOM   2880  N   HIS A 184      27.624  25.370  21.522  1.00  0.00           N
ATOM   2881  H   HIS A 184      27.487  26.371  21.441  1.00  0.00           H
ATOM   2882  CA  HIS A 184      28.560  24.733  20.592  1.00  0.00           C
ATOM   2883  HA  HIS A 184      28.807  23.735  20.958  1.00  0.00           H
ATOM   2884  CB  HIS A 184      27.881  24.584  19.215  1.00  0.00           C
ATOM   2885  HB2 HIS A 184      27.837  25.566  18.740  1.00  0.00           H
ATOM   2886  HB3 HIS A 184      28.493  23.942  18.580  1.00  0.00           H
ATOM   2887  CG  HIS A 184      26.474  24.043  19.227  1.00  0.00           C
ATOM   2888  ND1 HIS A 184      25.311  24.814  19.256  1.00  0.00           N
ATOM   2889  CE1 HIS A 184      24.292  23.955  19.109  1.00  0.00           C
ATOM   2890  HE1 HIS A 184      23.250  24.237  19.030  1.00  0.00           H
ATOM   2891  NE2 HIS A 184      24.756  22.699  19.021  1.00  0.00           N
ATOM   2892  HE2 HIS A 184      24.193  21.891  18.766  1.00  0.00           H
ATOM   2893  CD2 HIS A 184      26.129  22.731  19.114  1.00  0.00           C
ATOM   2894  HD2 HIS A 184      26.809  21.894  19.045  1.00  0.00           H
ATOM   2895  C   HIS A 184      29.869  25.508  20.413  1.00  0.00           C
ATOM   2896  O   HIS A 184      29.892  26.738  20.423  1.00  0.00           O
ATOM   2897  N   SER A 185      30.949  24.764  20.169  1.00  0.00           N
ATOM   2898  H   SER A 185      30.884  23.756  20.305  1.00  0.00           H
ATOM   2899  CA  SER A 185      32.237  25.278  19.693  1.00  0.00           C
ATOM   2900  HA  SER A 185      32.092  26.258  19.237  1.00  0.00           H
ATOM   2901  CB  SER A 185      33.224  25.473  20.844  1.00  0.00           C
ATOM   2902  HB2 SER A 185      32.815  26.197  21.549  1.00  0.00           H
ATOM   2903  HB3 SER A 185      33.370  24.534  21.370  1.00  0.00           H
ATOM   2904  OG  SER A 185      34.455  25.961  20.326  1.00  0.00           O
ATOM   2905  HG  SER A 185      34.499  26.909  20.605  1.00  0.00           H
ATOM   2906  C   SER A 185      32.728  24.319  18.612  1.00  0.00           C
ATOM   2907  O   SER A 185      33.414  23.337  18.891  1.00  0.00           O
ATOM   2908  N   ARG A 186      32.295  24.573  17.369  1.00  0.00           N
ATOM   2909  H   ARG A 186      31.704  25.389  17.253  1.00  0.00           H
ATOM   2910  CA  ARG A 186      32.444  23.683  16.196  1.00  0.00           C
ATOM   2911  HA  ARG A 186      31.824  22.803  16.405  1.00  0.00           H
ATOM   2912  CB  ARG A 186      31.851  24.357  14.937  1.00  0.00           C
ATOM   2913  HB2 ARG A 186      31.720  23.579  14.189  1.00  0.00           H
ATOM   2914  HB3 ARG A 186      30.847  24.725  15.163  1.00  0.00           H
ATOM   2915  CG  ARG A 186      32.670  25.489  14.279  1.00  0.00           C
ATOM   2916  HG2 ARG A 186      33.731  25.244  14.253  1.00  0.00           H
ATOM   2917  HG3 ARG A 186      32.348  25.546  13.241  1.00  0.00           H
ATOM   2918  CD  ARG A 186      32.467  26.878  14.901  1.00  0.00           C
ATOM   2919  HD2 ARG A 186      32.779  27.626  14.170  1.00  0.00           H
ATOM   2920  HD3 ARG A 186      31.405  27.026  15.101  1.00  0.00           H
ATOM   2921  NE  ARG A 186      33.260  27.064  16.133  1.00  0.00           N
ATOM   2922  HE  ARG A 186      33.982  26.377  16.308  1.00  0.00           H
ATOM   2923  CZ  ARG A 186      33.194  28.092  16.964  1.00  0.00           C
ATOM   2924  NH1 ARG A 186      33.927  28.123  18.035  1.00  0.00           N
ATOM   2925 HH11 ARG A 186      34.559  27.386  18.284  1.00  0.00           H
ATOM   2926 HH12 ARG A 186      33.791  28.887  18.705  1.00  0.00           H
ATOM   2927  NH2 ARG A 186      32.393  29.098  16.777  1.00  0.00           N
ATOM   2928 HH21 ARG A 186      31.837  29.155  15.930  1.00  0.00           H
ATOM   2929 HH22 ARG A 186      32.390  29.854  17.444  1.00  0.00           H
ATOM   2930  C   ARG A 186      33.867  23.161  15.984  1.00  0.00           C
ATOM   2931  O   ARG A 186      34.827  23.854  16.315  1.00  0.00           O
ATOM   2932  N   LYS A 187      34.004  21.934  15.476  1.00  0.00           N
ATOM   2933  H   LYS A 187      33.164  21.458  15.161  1.00  0.00           H
ATOM   2934  CA  LYS A 187      35.280  21.185  15.418  1.00  0.00           C
ATOM   2935  HA  LYS A 187      36.077  21.902  15.221  1.00  0.00           H
ATOM   2936  CB  LYS A 187      35.490  20.512  16.799  1.00  0.00           C
ATOM   2937  HB2 LYS A 187      34.790  20.922  17.528  1.00  0.00           H
ATOM   2938  HB3 LYS A 187      35.245  19.456  16.714  1.00  0.00           H
ATOM   2939  CG  LYS A 187      36.909  20.663  17.375  1.00  0.00           C
ATOM   2940  HG2 LYS A 187      36.976  20.086  18.298  1.00  0.00           H
ATOM   2941  HG3 LYS A 187      37.609  20.225  16.666  1.00  0.00           H
ATOM   2942  CD  LYS A 187      37.327  22.121  17.666  1.00  0.00           C
ATOM   2943  HD2 LYS A 187      38.371  22.129  17.968  1.00  0.00           H
ATOM   2944  HD3 LYS A 187      37.260  22.710  16.754  1.00  0.00           H
ATOM   2945  CE  LYS A 187      36.521  22.793  18.788  1.00  0.00           C
ATOM   2946  HE2 LYS A 187      35.512  22.367  18.819  1.00  0.00           H
ATOM   2947  HE3 LYS A 187      37.010  22.564  19.743  1.00  0.00           H
ATOM   2948  NZ  LYS A 187      36.414  24.271  18.595  1.00  0.00           N
ATOM   2949  HZ1 LYS A 187      35.878  24.469  17.749  1.00  0.00           H
ATOM   2950  HZ2 LYS A 187      35.922  24.723  19.369  1.00  0.00           H
ATOM   2951  HZ3 LYS A 187      37.322  24.723  18.481  1.00  0.00           H
ATOM   2952  C   LYS A 187      35.333  20.182  14.249  1.00  0.00           C
ATOM   2953  O   LYS A 187      34.302  19.823  13.693  1.00  0.00           O
ATOM   2954  N   ILE A 188      36.545  19.749  13.882  1.00  0.00           N
ATOM   2955  H   ILE A 188      37.337  20.038  14.438  1.00  0.00           H
ATOM   2956  CA  ILE A 188      36.850  18.953  12.674  1.00  0.00           C
ATOM   2957  HA  ILE A 188      35.921  18.615  12.216  1.00  0.00           H
ATOM   2958  CB  ILE A 188      37.546  19.859  11.622  1.00  0.00           C
ATOM   2959  HB  ILE A 188      38.367  20.392  12.105  1.00  0.00           H
ATOM   2960  CG2 ILE A 188      38.177  19.025  10.499  1.00  0.00           C
ATOM   2961 HG21 ILE A 188      37.479  18.275  10.149  1.00  0.00           H
ATOM   2962 HG22 ILE A 188      38.467  19.660   9.665  1.00  0.00           H
ATOM   2963 HG23 ILE A 188      39.074  18.527  10.865  1.00  0.00           H
ATOM   2964  CG1 ILE A 188      36.562  20.889  11.007  1.00  0.00           C
ATOM   2965 HG12 ILE A 188      36.738  20.993   9.936  1.00  0.00           H
ATOM   2966 HG13 ILE A 188      35.528  20.564  11.134  1.00  0.00           H
ATOM   2967  CD1 ILE A 188      36.741  22.278  11.622  1.00  0.00           C
ATOM   2968 HD11 ILE A 188      37.779  22.587  11.516  1.00  0.00           H
ATOM   2969 HD12 ILE A 188      36.110  22.994  11.102  1.00  0.00           H
ATOM   2970 HD13 ILE A 188      36.469  22.268  12.674  1.00  0.00           H
ATOM   2971  C   ILE A 188      37.710  17.714  13.025  1.00  0.00           C
ATOM   2972  O   ILE A 188      38.799  17.890  13.574  1.00  0.00           O
ATOM   2973  N   PRO A 189      37.265  16.480  12.694  1.00  0.00           N
ATOM   2974  CD  PRO A 189      35.870  16.118  12.466  1.00  0.00           C
ATOM   2975  HD2 PRO A 189      35.667  16.064  11.396  1.00  0.00           H
ATOM   2976  HD3 PRO A 189      35.182  16.811  12.951  1.00  0.00           H
ATOM   2977  CG  PRO A 189      35.709  14.743  13.101  1.00  0.00           C
ATOM   2978  HG2 PRO A 189      34.890  14.180  12.654  1.00  0.00           H
ATOM   2979  HG3 PRO A 189      35.557  14.856  14.174  1.00  0.00           H
ATOM   2980  CB  PRO A 189      37.061  14.091  12.832  1.00  0.00           C
ATOM   2981  HB2 PRO A 189      37.037  13.617  11.852  1.00  0.00           H
ATOM   2982  HB3 PRO A 189      37.302  13.351  13.595  1.00  0.00           H
ATOM   2983  CA  PRO A 189      38.067  15.253  12.827  1.00  0.00           C
ATOM   2984  HA  PRO A 189      38.573  15.279  13.792  1.00  0.00           H
ATOM   2985  C   PRO A 189      39.122  15.043  11.715  1.00  0.00           C
ATOM   2986  O   PRO A 189      39.088  15.680  10.663  1.00  0.00           O
ATOM   2987  N   ARG A 190      40.041  14.092  11.943  1.00  0.00           N
ATOM   2988  H   ARG A 190      40.005  13.651  12.850  1.00  0.00           H
ATOM   2989  CA  ARG A 190      41.045  13.571  10.976  1.00  0.00           C
ATOM   2990  HA  ARG A 190      41.533  14.423  10.499  1.00  0.00           H
ATOM   2991  CB  ARG A 190      42.116  12.767  11.755  1.00  0.00           C
ATOM   2992  HB2 ARG A 190      42.792  12.280  11.053  1.00  0.00           H
ATOM   2993  HB3 ARG A 190      42.718  13.467  12.334  1.00  0.00           H
ATOM   2994  CG  ARG A 190      41.539  11.708  12.719  1.00  0.00           C
ATOM   2995  HG2 ARG A 190      41.276  12.206  13.651  1.00  0.00           H
ATOM   2996  HG3 ARG A 190      40.634  11.263  12.302  1.00  0.00           H
ATOM   2997  CD  ARG A 190      42.529  10.583  13.040  1.00  0.00           C
ATOM   2998  HD2 ARG A 190      43.524  11.009  13.182  1.00  0.00           H
ATOM   2999  HD3 ARG A 190      42.218  10.108  13.970  1.00  0.00           H
ATOM   3000  NE  ARG A 190      42.557   9.582  11.955  1.00  0.00           N
ATOM   3001  HE  ARG A 190      42.246   9.885  11.037  1.00  0.00           H
ATOM   3002  CZ  ARG A 190      42.886   8.307  12.024  1.00  0.00           C
ATOM   3003  NH1 ARG A 190      42.920   7.609  10.929  1.00  0.00           N
ATOM   3004 HH11 ARG A 190      42.692   8.073  10.060  1.00  0.00           H
ATOM   3005 HH12 ARG A 190      43.217   6.646  10.941  1.00  0.00           H
ATOM   3006  NH2 ARG A 190      43.177   7.709  13.144  1.00  0.00           N
ATOM   3007 HH21 ARG A 190      43.092   8.213  14.009  1.00  0.00           H
ATOM   3008 HH22 ARG A 190      43.390   6.723  13.160  1.00  0.00           H
ATOM   3009  C   ARG A 190      40.438  12.706   9.840  1.00  0.00           C
ATOM   3010  O   ARG A 190      39.263  12.358   9.921  1.00  0.00           O
ATOM   3011  N   PRO A 191      41.199  12.327   8.788  1.00  0.00           N
ATOM   3012  CD  PRO A 191      42.476  12.899   8.385  1.00  0.00           C
ATOM   3013  HD2 PRO A 191      43.288  12.324   8.830  1.00  0.00           H
ATOM   3014  HD3 PRO A 191      42.566  13.953   8.649  1.00  0.00           H
ATOM   3015  CG  PRO A 191      42.512  12.738   6.870  1.00  0.00           C
ATOM   3016  HG2 PRO A 191      43.531  12.748   6.483  1.00  0.00           H
ATOM   3017  HG3 PRO A 191      41.912  13.520   6.402  1.00  0.00           H
ATOM   3018  CB  PRO A 191      41.840  11.379   6.675  1.00  0.00           C
ATOM   3019  HB2 PRO A 191      42.586  10.593   6.809  1.00  0.00           H
ATOM   3020  HB3 PRO A 191      41.383  11.298   5.687  1.00  0.00           H
ATOM   3021  CA  PRO A 191      40.788  11.316   7.795  1.00  0.00           C
ATOM   3022  HA  PRO A 191      39.821  11.594   7.381  1.00  0.00           H
ATOM   3023  C   PRO A 191      40.717   9.897   8.399  1.00  0.00           C
ATOM   3024  O   PRO A 191      41.438   9.618   9.360  1.00  0.00           O
ATOM   3025  N   LYS A 192      39.925   8.976   7.822  1.00  0.00           N
ATOM   3026  H   LYS A 192      39.394   9.242   7.000  1.00  0.00           H
ATOM   3027  CA  LYS A 192      39.846   7.559   8.263  1.00  0.00           C
ATOM   3028  HA  LYS A 192      40.591   7.429   9.046  1.00  0.00           H
ATOM   3029  CB  LYS A 192      38.485   7.258   8.936  1.00  0.00           C
ATOM   3030  HB2 LYS A 192      38.604   6.357   9.540  1.00  0.00           H
ATOM   3031  HB3 LYS A 192      38.240   8.074   9.618  1.00  0.00           H
ATOM   3032  CG  LYS A 192      37.302   7.033   7.975  1.00  0.00           C
ATOM   3033  HG2 LYS A 192      37.071   7.964   7.462  1.00  0.00           H
ATOM   3034  HG3 LYS A 192      37.570   6.284   7.231  1.00  0.00           H
ATOM   3035  CD  LYS A 192      36.064   6.513   8.723  1.00  0.00           C
ATOM   3036  HD2 LYS A 192      36.345   5.580   9.205  1.00  0.00           H
ATOM   3037  HD3 LYS A 192      35.754   7.218   9.494  1.00  0.00           H
ATOM   3038  CE  LYS A 192      34.899   6.245   7.755  1.00  0.00           C
ATOM   3039  HE2 LYS A 192      34.563   7.196   7.327  1.00  0.00           H
ATOM   3040  HE3 LYS A 192      35.271   5.623   6.935  1.00  0.00           H
ATOM   3041  NZ  LYS A 192      33.764   5.548   8.427  1.00  0.00           N
ATOM   3042  HZ1 LYS A 192      33.317   6.131   9.123  1.00  0.00           H
ATOM   3043  HZ2 LYS A 192      33.050   5.276   7.761  1.00  0.00           H
ATOM   3044  HZ3 LYS A 192      34.087   4.695   8.898  1.00  0.00           H
ATOM   3045  C   LYS A 192      40.204   6.541   7.155  1.00  0.00           C
ATOM   3046  O   LYS A 192      39.910   6.803   5.986  1.00  0.00           O
ATOM   3047  N   PRO A 193      40.792   5.372   7.498  1.00  0.00           N
ATOM   3048  CD  PRO A 193      41.338   5.023   8.805  1.00  0.00           C
ATOM   3049  HD2 PRO A 193      40.624   5.203   9.608  1.00  0.00           H
ATOM   3050  HD3 PRO A 193      42.249   5.600   8.968  1.00  0.00           H
ATOM   3051  CG  PRO A 193      41.689   3.538   8.750  1.00  0.00           C
ATOM   3052  HG2 PRO A 193      40.831   2.945   9.067  1.00  0.00           H
ATOM   3053  HG3 PRO A 193      42.561   3.309   9.364  1.00  0.00           H
ATOM   3054  CB  PRO A 193      41.967   3.302   7.267  1.00  0.00           C
ATOM   3055  HB2 PRO A 193      41.796   2.263   6.982  1.00  0.00           H
ATOM   3056  HB3 PRO A 193      42.998   3.584   7.045  1.00  0.00           H
ATOM   3057  CA  PRO A 193      41.015   4.272   6.557  1.00  0.00           C
ATOM   3058  HA  PRO A 193      41.517   4.644   5.662  1.00  0.00           H
ATOM   3059  C   PRO A 193      39.684   3.618   6.143  1.00  0.00           C
ATOM   3060  O   PRO A 193      39.040   2.899   6.912  1.00  0.00           O
ATOM   3061  N   ALA A 194      39.283   3.889   4.903  1.00  0.00           N
ATOM   3062  H   ALA A 194      39.877   4.495   4.356  1.00  0.00           H
ATOM   3063  CA  ALA A 194      38.068   3.405   4.242  1.00  0.00           C
ATOM   3064  HA  ALA A 194      37.491   2.771   4.918  1.00  0.00           H
ATOM   3065  CB  ALA A 194      37.245   4.666   3.919  1.00  0.00           C
ATOM   3066  HB1 ALA A 194      37.754   5.264   3.159  1.00  0.00           H
ATOM   3067  HB2 ALA A 194      36.255   4.402   3.557  1.00  0.00           H
ATOM   3068  HB3 ALA A 194      37.121   5.271   4.818  1.00  0.00           H
ATOM   3069  C   ALA A 194      38.435   2.577   2.982  1.00  0.00           C
ATOM   3070  O   ALA A 194      39.627   2.394   2.709  1.00  0.00           O
ATOM   3071  N   PRO A 195      37.464   2.136   2.154  1.00  0.00           N
ATOM   3072  CD  PRO A 195      36.076   1.897   2.539  1.00  0.00           C
ATOM   3073  HD2 PRO A 195      35.479   2.789   2.354  1.00  0.00           H
ATOM   3074  HD3 PRO A 195      35.991   1.590   3.582  1.00  0.00           H
ATOM   3075  CG  PRO A 195      35.583   0.776   1.630  1.00  0.00           C
ATOM   3076  HG2 PRO A 195      34.501   0.811   1.492  1.00  0.00           H
ATOM   3077  HG3 PRO A 195      35.895  -0.193   2.022  1.00  0.00           H
ATOM   3078  CB  PRO A 195      36.330   1.081   0.337  1.00  0.00           C
ATOM   3079  HB2 PRO A 195      35.822   1.899  -0.177  1.00  0.00           H
ATOM   3080  HB3 PRO A 195      36.400   0.203  -0.307  1.00  0.00           H
ATOM   3081  CA  PRO A 195      37.708   1.542   0.828  1.00  0.00           C
ATOM   3082  HA  PRO A 195      38.327   0.657   0.980  1.00  0.00           H
ATOM   3083  C   PRO A 195      38.426   2.429  -0.223  1.00  0.00           C
ATOM   3084  O   PRO A 195      38.404   2.093  -1.405  1.00  0.00           O
ATOM   3085  N   LEU A 196      39.109   3.512   0.183  1.00  0.00           N
ATOM   3086  H   LEU A 196      39.174   3.635   1.182  1.00  0.00           H
ATOM   3087  CA  LEU A 196      39.759   4.555  -0.637  1.00  0.00           C
ATOM   3088  HA  LEU A 196      40.385   5.127   0.050  1.00  0.00           H
ATOM   3089  CB  LEU A 196      40.724   3.948  -1.691  1.00  0.00           C
ATOM   3090  HB2 LEU A 196      40.131   3.630  -2.550  1.00  0.00           H
ATOM   3091  HB3 LEU A 196      41.389   4.737  -2.046  1.00  0.00           H
ATOM   3092  CG  LEU A 196      41.586   2.744  -1.238  1.00  0.00           C
ATOM   3093  HG  LEU A 196      40.953   1.924  -0.906  1.00  0.00           H
ATOM   3094  CD1 LEU A 196      42.407   2.208  -2.411  1.00  0.00           C
ATOM   3095 HD11 LEU A 196      43.100   2.968  -2.769  1.00  0.00           H
ATOM   3096 HD12 LEU A 196      42.963   1.325  -2.093  1.00  0.00           H
ATOM   3097 HD13 LEU A 196      41.736   1.917  -3.220  1.00  0.00           H
ATOM   3098  CD2 LEU A 196      42.523   3.106  -0.087  1.00  0.00           C
ATOM   3099 HD21 LEU A 196      41.937   3.307   0.810  1.00  0.00           H
ATOM   3100 HD22 LEU A 196      43.189   2.269   0.122  1.00  0.00           H
ATOM   3101 HD23 LEU A 196      43.112   3.985  -0.344  1.00  0.00           H
ATOM   3102  C   LEU A 196      38.766   5.572  -1.242  1.00  0.00           C
ATOM   3103  O   LEU A 196      37.597   5.254  -1.473  1.00  0.00           O
ATOM   3104  N   THR A 197      39.236   6.796  -1.532  1.00  0.00           N
ATOM   3105  H   THR A 197      40.192   7.009  -1.275  1.00  0.00           H
ATOM   3106  CA  THR A 197      38.414   7.909  -2.081  1.00  0.00           C
ATOM   3107  HA  THR A 197      37.688   8.217  -1.328  1.00  0.00           H
ATOM   3108  CB  THR A 197      39.288   9.136  -2.444  1.00  0.00           C
ATOM   3109  HB  THR A 197      39.889   8.896  -3.323  1.00  0.00           H
ATOM   3110  CG2 THR A 197      38.468  10.394  -2.752  1.00  0.00           C
ATOM   3111 HG21 THR A 197      37.915  10.710  -1.867  1.00  0.00           H
ATOM   3112 HG22 THR A 197      39.138  11.199  -3.059  1.00  0.00           H
ATOM   3113 HG23 THR A 197      37.768  10.210  -3.567  1.00  0.00           H
ATOM   3114  OG1 THR A 197      40.160   9.482  -1.384  1.00  0.00           O
ATOM   3115  HG1 THR A 197      41.055   9.157  -1.607  1.00  0.00           H
ATOM   3116  C   THR A 197      37.648   7.476  -3.338  1.00  0.00           C
ATOM   3117  O   THR A 197      36.473   7.802  -3.509  1.00  0.00           O
ATOM   3118  N   ALA A 198      38.307   6.680  -4.187  1.00  0.00           N
ATOM   3119  H   ALA A 198      39.269   6.458  -3.967  1.00  0.00           H
ATOM   3120  CA  ALA A 198      37.765   6.145  -5.433  1.00  0.00           C
ATOM   3121  HA  ALA A 198      37.420   6.981  -6.044  1.00  0.00           H
ATOM   3122  CB  ALA A 198      38.925   5.463  -6.174  1.00  0.00           C
ATOM   3123  HB1 ALA A 198      38.567   5.047  -7.116  1.00  0.00           H
ATOM   3124  HB2 ALA A 198      39.705   6.195  -6.390  1.00  0.00           H
ATOM   3125  HB3 ALA A 198      39.345   4.660  -5.566  1.00  0.00           H
ATOM   3126  C   ALA A 198      36.566   5.188  -5.245  1.00  0.00           C
ATOM   3127  O   ALA A 198      35.663   5.181  -6.085  1.00  0.00           O
ATOM   3128  N   GLU A 199      36.533   4.376  -4.178  1.00  0.00           N
ATOM   3129  H   GLU A 199      37.273   4.447  -3.488  1.00  0.00           H
ATOM   3130  CA  GLU A 199      35.464   3.383  -3.949  1.00  0.00           C
ATOM   3131  HA  GLU A 199      34.975   3.187  -4.904  1.00  0.00           H
ATOM   3132  CB  GLU A 199      36.066   2.049  -3.487  1.00  0.00           C
ATOM   3133  HB2 GLU A 199      37.011   1.890  -4.011  1.00  0.00           H
ATOM   3134  HB3 GLU A 199      36.257   2.120  -2.423  1.00  0.00           H
ATOM   3135  CG  GLU A 199      35.152   0.834  -3.718  1.00  0.00           C
ATOM   3136  HG2 GLU A 199      34.707   0.538  -2.764  1.00  0.00           H
ATOM   3137  HG3 GLU A 199      34.334   1.109  -4.386  1.00  0.00           H
ATOM   3138  CD  GLU A 199      35.921  -0.357  -4.325  1.00  0.00           C
ATOM   3139  OE1 GLU A 199      36.723  -1.007  -3.610  1.00  0.00           O
ATOM   3140  OE2 GLU A 199      35.717  -0.666  -5.525  1.00  0.00           O
ATOM   3141  C   GLU A 199      34.354   3.859  -2.994  1.00  0.00           C
ATOM   3142  O   GLU A 199      33.226   3.370  -3.082  1.00  0.00           O
ATOM   3143  N   ILE A 200      34.635   4.811  -2.091  1.00  0.00           N
ATOM   3144  H   ILE A 200      35.584   5.171  -2.036  1.00  0.00           H
ATOM   3145  CA  ILE A 200      33.607   5.369  -1.189  1.00  0.00           C
ATOM   3146  HA  ILE A 200      33.033   4.513  -0.831  1.00  0.00           H
ATOM   3147  CB  ILE A 200      34.263   6.025   0.064  1.00  0.00           C
ATOM   3148  HB  ILE A 200      35.309   5.715   0.108  1.00  0.00           H
ATOM   3149  CG2 ILE A 200      34.272   7.563   0.047  1.00  0.00           C
ATOM   3150 HG21 ILE A 200      34.742   7.933  -0.864  1.00  0.00           H
ATOM   3151 HG22 ILE A 200      33.258   7.942   0.117  1.00  0.00           H
ATOM   3152 HG23 ILE A 200      34.844   7.947   0.894  1.00  0.00           H
ATOM   3153  CG1 ILE A 200      33.589   5.438   1.329  1.00  0.00           C
ATOM   3154 HG12 ILE A 200      32.504   5.468   1.213  1.00  0.00           H
ATOM   3155 HG13 ILE A 200      33.884   4.390   1.401  1.00  0.00           H
ATOM   3156  CD1 ILE A 200      33.932   6.109   2.667  1.00  0.00           C
ATOM   3157 HD11 ILE A 200      33.395   7.052   2.761  1.00  0.00           H
ATOM   3158 HD12 ILE A 200      33.626   5.456   3.486  1.00  0.00           H
ATOM   3159 HD13 ILE A 200      35.003   6.293   2.740  1.00  0.00           H
ATOM   3160  C   ILE A 200      32.589   6.241  -1.960  1.00  0.00           C
ATOM   3161  O   ILE A 200      31.395   6.216  -1.664  1.00  0.00           O
ATOM   3162  N   GLN A 201      33.046   6.979  -2.983  1.00  0.00           N
ATOM   3163  H   GLN A 201      34.042   6.955  -3.160  1.00  0.00           H
ATOM   3164  CA  GLN A 201      32.241   7.899  -3.804  1.00  0.00           C
ATOM   3165  HA  GLN A 201      31.669   8.531  -3.127  1.00  0.00           H
ATOM   3166  CB  GLN A 201      33.209   8.825  -4.570  1.00  0.00           C
ATOM   3167  HB2 GLN A 201      34.051   9.077  -3.923  1.00  0.00           H
ATOM   3168  HB3 GLN A 201      33.601   8.273  -5.424  1.00  0.00           H
ATOM   3169  CG  GLN A 201      32.580  10.159  -5.025  1.00  0.00           C
ATOM   3170  HG2 GLN A 201      31.513  10.034  -5.179  1.00  0.00           H
ATOM   3171  HG3 GLN A 201      32.710  10.894  -4.227  1.00  0.00           H
ATOM   3172  CD  GLN A 201      33.158  10.712  -6.333  1.00  0.00           C
ATOM   3173  OE1 GLN A 201      33.450   9.996  -7.283  1.00  0.00           O
ATOM   3174  NE2 GLN A 201      33.316  12.015  -6.458  1.00  0.00           N
ATOM   3175 HE21 GLN A 201      33.678  12.370  -7.332  1.00  0.00           H
ATOM   3176 HE22 GLN A 201      33.079  12.641  -5.703  1.00  0.00           H
ATOM   3177  C   GLN A 201      31.197   7.216  -4.722  1.00  0.00           C
ATOM   3178  O   GLN A 201      30.143   7.802  -4.963  1.00  0.00           O
ATOM   3179  N   GLN A 202      31.419   5.985  -5.211  1.00  0.00           N
ATOM   3180  H   GLN A 202      32.294   5.527  -4.994  1.00  0.00           H
ATOM   3181  CA  GLN A 202      30.469   5.302  -6.126  1.00  0.00           C
ATOM   3182  HA  GLN A 202      30.314   5.959  -6.985  1.00  0.00           H
ATOM   3183  CB  GLN A 202      31.079   3.984  -6.655  1.00  0.00           C
ATOM   3184  HB2 GLN A 202      32.131   4.140  -6.900  1.00  0.00           H
ATOM   3185  HB3 GLN A 202      31.016   3.227  -5.872  1.00  0.00           H
ATOM   3186  CG  GLN A 202      30.358   3.469  -7.922  1.00  0.00           C
ATOM   3187  HG2 GLN A 202      29.281   3.481  -7.761  1.00  0.00           H
ATOM   3188  HG3 GLN A 202      30.576   4.139  -8.755  1.00  0.00           H
ATOM   3189  CD  GLN A 202      30.747   2.044  -8.336  1.00  0.00           C
ATOM   3190  OE1 GLN A 202      31.772   1.493  -7.951  1.00  0.00           O
ATOM   3191  NE2 GLN A 202      29.941   1.386  -9.147  1.00  0.00           N
ATOM   3192 HE21 GLN A 202      30.190   0.445  -9.418  1.00  0.00           H
ATOM   3193 HE22 GLN A 202      29.090   1.814  -9.484  1.00  0.00           H
ATOM   3194  C   GLN A 202      29.087   5.061  -5.483  1.00  0.00           C
ATOM   3195  O   GLN A 202      28.055   5.153  -6.152  1.00  0.00           O
ATOM   3196  N   LYS A 203      29.046   4.804  -4.163  1.00  0.00           N
ATOM   3197  H   LYS A 203      29.934   4.766  -3.676  1.00  0.00           H
ATOM   3198  CA  LYS A 203      27.818   4.525  -3.390  1.00  0.00           C
ATOM   3199  HA  LYS A 203      27.272   3.730  -3.906  1.00  0.00           H
ATOM   3200  CB  LYS A 203      28.177   4.007  -1.987  1.00  0.00           C
ATOM   3201  HB2 LYS A 203      28.863   4.695  -1.490  1.00  0.00           H
ATOM   3202  HB3 LYS A 203      27.260   3.947  -1.398  1.00  0.00           H
ATOM   3203  CG  LYS A 203      28.797   2.603  -2.076  1.00  0.00           C
ATOM   3204  HG2 LYS A 203      28.206   2.005  -2.772  1.00  0.00           H
ATOM   3205  HG3 LYS A 203      29.816   2.674  -2.457  1.00  0.00           H
ATOM   3206  CD  LYS A 203      28.794   1.901  -0.710  1.00  0.00           C
ATOM   3207  HD2 LYS A 203      29.544   2.349  -0.053  1.00  0.00           H
ATOM   3208  HD3 LYS A 203      27.814   2.036  -0.249  1.00  0.00           H
ATOM   3209  CE  LYS A 203      29.027   0.389  -0.857  1.00  0.00           C
ATOM   3210  HE2 LYS A 203      28.655  -0.105   0.046  1.00  0.00           H
ATOM   3211  HE3 LYS A 203      28.423   0.024  -1.695  1.00  0.00           H
ATOM   3212  NZ  LYS A 203      30.461   0.041  -1.062  1.00  0.00           N
ATOM   3213  HZ1 LYS A 203      31.020   0.296  -0.257  1.00  0.00           H
ATOM   3214  HZ2 LYS A 203      30.851   0.498  -1.877  1.00  0.00           H
ATOM   3215  HZ3 LYS A 203      30.570  -0.958  -1.195  1.00  0.00           H
ATOM   3216  C   LYS A 203      26.812   5.683  -3.322  1.00  0.00           C
ATOM   3217  O   LYS A 203      25.653   5.455  -2.980  1.00  0.00           O
ATOM   3218  N   ILE A 204      27.209   6.890  -3.731  1.00  0.00           N
ATOM   3219  H   ILE A 204      28.186   7.004  -3.972  1.00  0.00           H
ATOM   3220  CA  ILE A 204      26.305   8.038  -3.956  1.00  0.00           C
ATOM   3221  HA  ILE A 204      25.909   8.382  -2.999  1.00  0.00           H
ATOM   3222  CB  ILE A 204      27.098   9.190  -4.623  1.00  0.00           C
ATOM   3223  HB  ILE A 204      27.738   8.758  -5.393  1.00  0.00           H
ATOM   3224  CG2 ILE A 204      26.205  10.234  -5.326  1.00  0.00           C
ATOM   3225 HG21 ILE A 204      25.513  10.683  -4.614  1.00  0.00           H
ATOM   3226 HG22 ILE A 204      26.812  11.014  -5.783  1.00  0.00           H
ATOM   3227 HG23 ILE A 204      25.645   9.774  -6.143  1.00  0.00           H
ATOM   3228  CG1 ILE A 204      27.990   9.851  -3.553  1.00  0.00           C
ATOM   3229 HG12 ILE A 204      27.359  10.281  -2.774  1.00  0.00           H
ATOM   3230 HG13 ILE A 204      28.626   9.092  -3.099  1.00  0.00           H
ATOM   3231  CD1 ILE A 204      28.901  10.949  -4.105  1.00  0.00           C
ATOM   3232 HD11 ILE A 204      29.654  11.215  -3.362  1.00  0.00           H
ATOM   3233 HD12 ILE A 204      29.386  10.605  -5.016  1.00  0.00           H
ATOM   3234 HD13 ILE A 204      28.304  11.826  -4.331  1.00  0.00           H
ATOM   3235  C   ILE A 204      25.107   7.630  -4.828  1.00  0.00           C
ATOM   3236  O   ILE A 204      23.998   8.093  -4.598  1.00  0.00           O
ATOM   3237  N   LEU A 205      25.303   6.737  -5.800  1.00  0.00           N
ATOM   3238  H   LEU A 205      26.238   6.370  -5.936  1.00  0.00           H
ATOM   3239  CA  LEU A 205      24.251   6.309  -6.730  1.00  0.00           C
ATOM   3240  HA  LEU A 205      23.846   7.205  -7.201  1.00  0.00           H
ATOM   3241  CB  LEU A 205      24.892   5.425  -7.820  1.00  0.00           C
ATOM   3242  HB2 LEU A 205      25.368   4.575  -7.327  1.00  0.00           H
ATOM   3243  HB3 LEU A 205      24.105   5.035  -8.468  1.00  0.00           H
ATOM   3244  CG  LEU A 205      25.941   6.141  -8.698  1.00  0.00           C
ATOM   3245  HG  LEU A 205      26.687   6.617  -8.062  1.00  0.00           H
ATOM   3246  CD1 LEU A 205      26.657   5.121  -9.585  1.00  0.00           C
ATOM   3247 HD11 LEU A 205      25.934   4.601 -10.215  1.00  0.00           H
ATOM   3248 HD12 LEU A 205      27.388   5.626 -10.216  1.00  0.00           H
ATOM   3249 HD13 LEU A 205      27.174   4.394  -8.960  1.00  0.00           H
ATOM   3250  CD2 LEU A 205      25.340   7.211  -9.616  1.00  0.00           C
ATOM   3251 HD21 LEU A 205      24.808   6.745 -10.446  1.00  0.00           H
ATOM   3252 HD22 LEU A 205      24.651   7.852  -9.070  1.00  0.00           H
ATOM   3253 HD23 LEU A 205      26.141   7.836 -10.011  1.00  0.00           H
ATOM   3254  C   LEU A 205      23.042   5.619  -6.062  1.00  0.00           C
ATOM   3255  O   LEU A 205      21.974   5.559  -6.678  1.00  0.00           O
ATOM   3256  N   PHE A 206      23.160   5.098  -4.826  1.00  0.00           N
ATOM   3257  H   PHE A 206      24.053   5.183  -4.351  1.00  0.00           H
ATOM   3258  CA  PHE A 206      22.043   4.465  -4.110  1.00  0.00           C
ATOM   3259  HA  PHE A 206      21.544   3.755  -4.771  1.00  0.00           H
ATOM   3260  CB  PHE A 206      22.553   3.688  -2.879  1.00  0.00           C
ATOM   3261  HB2 PHE A 206      23.283   4.296  -2.350  1.00  0.00           H
ATOM   3262  HB3 PHE A 206      21.707   3.555  -2.203  1.00  0.00           H
ATOM   3263  CG  PHE A 206      23.168   2.315  -3.104  1.00  0.00           C
ATOM   3264  CD1 PHE A 206      23.062   1.358  -2.072  1.00  0.00           C
ATOM   3265  HD1 PHE A 206      22.548   1.611  -1.154  1.00  0.00           H
ATOM   3266  CE1 PHE A 206      23.616   0.078  -2.225  1.00  0.00           C
ATOM   3267  HE1 PHE A 206      23.526  -0.652  -1.432  1.00  0.00           H
ATOM   3268  CZ  PHE A 206      24.290  -0.258  -3.416  1.00  0.00           C
ATOM   3269  HZ  PHE A 206      24.716  -1.245  -3.535  1.00  0.00           H
ATOM   3270  CE2 PHE A 206      24.405   0.690  -4.444  1.00  0.00           C
ATOM   3271  HE2 PHE A 206      24.922   0.435  -5.360  1.00  0.00           H
ATOM   3272  CD2 PHE A 206      23.846   1.974  -4.290  1.00  0.00           C
ATOM   3273  HD2 PHE A 206      23.949   2.683  -5.097  1.00  0.00           H
ATOM   3274  C   PHE A 206      20.974   5.486  -3.658  1.00  0.00           C
ATOM   3275  O   PHE A 206      19.797   5.341  -3.988  1.00  0.00           O
ATOM   3276  N   LEU A 207      21.399   6.491  -2.890  1.00  0.00           N
ATOM   3277  H   LEU A 207      22.385   6.522  -2.689  1.00  0.00           H
ATOM   3278  CA  LEU A 207      20.534   7.459  -2.188  1.00  0.00           C
ATOM   3279  HA  LEU A 207      19.750   6.874  -1.706  1.00  0.00           H
ATOM   3280  CB  LEU A 207      21.294   8.143  -1.020  1.00  0.00           C
ATOM   3281  HB2 LEU A 207      21.088   9.209  -1.043  1.00  0.00           H
ATOM   3282  HB3 LEU A 207      20.859   7.797  -0.083  1.00  0.00           H
ATOM   3283  CG  LEU A 207      22.825   7.913  -0.952  1.00  0.00           C
ATOM   3284  HG  LEU A 207      23.250   7.933  -1.952  1.00  0.00           H
ATOM   3285  CD1 LEU A 207      23.487   9.059  -0.222  1.00  0.00           C
ATOM   3286 HD11 LEU A 207      23.197   9.052   0.828  1.00  0.00           H
ATOM   3287 HD12 LEU A 207      24.567   8.958  -0.317  1.00  0.00           H
ATOM   3288 HD13 LEU A 207      23.182   9.994  -0.682  1.00  0.00           H
ATOM   3289  CD2 LEU A 207      23.239   6.588  -0.299  1.00  0.00           C
ATOM   3290 HD21 LEU A 207      22.365   6.028   0.037  1.00  0.00           H
ATOM   3291 HD22 LEU A 207      23.790   5.989  -1.019  1.00  0.00           H
ATOM   3292 HD23 LEU A 207      23.906   6.755   0.546  1.00  0.00           H
ATOM   3293  C   LEU A 207      19.783   8.375  -3.194  1.00  0.00           C
ATOM   3294  O   LEU A 207      18.571   8.184  -3.359  1.00  0.00           O
ATOM   3295  N   PRO A 208      20.438   9.305  -3.935  1.00  0.00           N
ATOM   3296  CD  PRO A 208      21.672   9.982  -3.554  1.00  0.00           C
ATOM   3297  HD2 PRO A 208      22.459   9.268  -3.379  1.00  0.00           H
ATOM   3298  HD3 PRO A 208      21.524  10.584  -2.658  1.00  0.00           H
ATOM   3299  CG  PRO A 208      22.039  10.906  -4.705  1.00  0.00           C
ATOM   3300  HG2 PRO A 208      23.080  10.789  -5.004  1.00  0.00           H
ATOM   3301  HG3 PRO A 208      21.826  11.939  -4.437  1.00  0.00           H
ATOM   3302  CB  PRO A 208      21.089  10.447  -5.801  1.00  0.00           C
ATOM   3303  HB2 PRO A 208      21.552   9.621  -6.345  1.00  0.00           H
ATOM   3304  HB3 PRO A 208      20.863  11.257  -6.495  1.00  0.00           H
ATOM   3305  CA  PRO A 208      19.831   9.930  -5.106  1.00  0.00           C
ATOM   3306  HA  PRO A 208      19.309   9.189  -5.743  1.00  0.00           H
ATOM   3307  C   PRO A 208      18.765  11.004  -4.806  1.00  0.00           C
ATOM   3308  O   PRO A 208      19.073  12.057  -4.250  1.00  0.00           O
ATOM   3309  N   THR A 209      17.515  10.720  -5.183  1.00  0.00           N
ATOM   3310  H   THR A 209      17.372   9.820  -5.619  1.00  0.00           H
ATOM   3311  CA  THR A 209      16.361  11.643  -5.154  1.00  0.00           C
ATOM   3312  HA  THR A 209      16.535  12.448  -5.870  1.00  0.00           H
ATOM   3313  CB  THR A 209      15.082  10.891  -5.592  1.00  0.00           C
ATOM   3314  HB  THR A 209      14.901  10.068  -4.899  1.00  0.00           H
ATOM   3315  CG2 THR A 209      13.825  11.762  -5.630  1.00  0.00           C
ATOM   3316 HG21 THR A 209      13.555  12.077  -4.622  1.00  0.00           H
ATOM   3317 HG22 THR A 209      13.993  12.639  -6.254  1.00  0.00           H
ATOM   3318 HG23 THR A 209      12.995  11.184  -6.038  1.00  0.00           H
ATOM   3319  OG1 THR A 209      15.231  10.354  -6.896  1.00  0.00           O
ATOM   3320  HG1 THR A 209      15.633   9.466  -6.825  1.00  0.00           H
ATOM   3321  C   THR A 209      16.143  12.283  -3.772  1.00  0.00           C
ATOM   3322  O   THR A 209      16.157  13.510  -3.649  1.00  0.00           O
ATOM   3323  N   SER A 210      15.957  11.434  -2.753  1.00  0.00           N
ATOM   3324  H   SER A 210      16.055  10.449  -2.959  1.00  0.00           H
ATOM   3325  CA  SER A 210      15.611  11.761  -1.357  1.00  0.00           C
ATOM   3326  HA  SER A 210      16.220  12.593  -1.004  1.00  0.00           H
ATOM   3327  CB  SER A 210      14.122  12.127  -1.223  1.00  0.00           C
ATOM   3328  HB2 SER A 210      13.522  11.335  -1.677  1.00  0.00           H
ATOM   3329  HB3 SER A 210      13.868  12.184  -0.163  1.00  0.00           H
ATOM   3330  OG  SER A 210      13.788  13.366  -1.831  1.00  0.00           O
ATOM   3331  HG  SER A 210      12.835  13.534  -1.687  1.00  0.00           H
ATOM   3332  C   SER A 210      15.837  10.544  -0.442  1.00  0.00           C
ATOM   3333  O   SER A 210      15.680   9.401  -0.882  1.00  0.00           O
ATOM   3334  N   TRP A 211      16.140  10.777   0.841  1.00  0.00           N
ATOM   3335  H   TRP A 211      16.263  11.740   1.134  1.00  0.00           H
ATOM   3336  CA  TRP A 211      16.162   9.758   1.908  1.00  0.00           C
ATOM   3337  HA  TRP A 211      15.328   9.071   1.750  1.00  0.00           H
ATOM   3338  CB  TRP A 211      17.474   8.948   1.882  1.00  0.00           C
ATOM   3339  HB2 TRP A 211      17.887   8.976   0.873  1.00  0.00           H
ATOM   3340  HB3 TRP A 211      18.199   9.432   2.537  1.00  0.00           H
ATOM   3341  CG  TRP A 211      17.389   7.498   2.267  1.00  0.00           C
ATOM   3342  CD1 TRP A 211      17.336   7.009   3.529  1.00  0.00           C
ATOM   3343  HD1 TRP A 211      17.353   7.609   4.433  1.00  0.00           H
ATOM   3344  NE1 TRP A 211      17.272   5.629   3.492  1.00  0.00           N
ATOM   3345  HE1 TRP A 211      17.246   5.050   4.323  1.00  0.00           H
ATOM   3346  CE2 TRP A 211      17.279   5.150   2.200  1.00  0.00           C
ATOM   3347  CZ2 TRP A 211      17.234   3.856   1.658  1.00  0.00           C
ATOM   3348  HZ2 TRP A 211      17.146   2.995   2.307  1.00  0.00           H
ATOM   3349  CH2 TRP A 211      17.324   3.696   0.264  1.00  0.00           C
ATOM   3350  HH2 TRP A 211      17.305   2.705  -0.173  1.00  0.00           H
ATOM   3351  CZ3 TRP A 211      17.455   4.828  -0.562  1.00  0.00           C
ATOM   3352  HZ3 TRP A 211      17.544   4.700  -1.634  1.00  0.00           H
ATOM   3353  CE3 TRP A 211      17.470   6.124  -0.006  1.00  0.00           C
ATOM   3354  HE3 TRP A 211      17.561   6.984  -0.654  1.00  0.00           H
ATOM   3355  CD2 TRP A 211      17.377   6.323   1.390  1.00  0.00           C
ATOM   3356  C   TRP A 211      15.984  10.441   3.278  1.00  0.00           C
ATOM   3357  O   TRP A 211      16.474  11.554   3.473  1.00  0.00           O
ATOM   3358  N   ASP A 212      15.321   9.799   4.244  1.00  0.00           N
ATOM   3359  H   ASP A 212      14.917   8.894   4.041  1.00  0.00           H
ATOM   3360  CA  ASP A 212      15.248  10.281   5.636  1.00  0.00           C
ATOM   3361  HA  ASP A 212      16.182  10.787   5.878  1.00  0.00           H
ATOM   3362  CB  ASP A 212      14.107  11.311   5.778  1.00  0.00           C
ATOM   3363  HB2 ASP A 212      14.269  12.112   5.055  1.00  0.00           H
ATOM   3364  HB3 ASP A 212      13.163  10.825   5.528  1.00  0.00           H
ATOM   3365  CG  ASP A 212      13.973  11.944   7.176  1.00  0.00           C
ATOM   3366  OD1 ASP A 212      14.670  11.539   8.127  1.00  0.00           O
ATOM   3367  OD2 ASP A 212      13.126  12.861   7.324  1.00  0.00           O
ATOM   3368  C   ASP A 212      15.099   9.110   6.620  1.00  0.00           C
ATOM   3369  O   ASP A 212      14.133   8.348   6.545  1.00  0.00           O
ATOM   3370  N   TRP A 213      16.031   8.975   7.571  1.00  0.00           N
ATOM   3371  H   TRP A 213      16.772   9.669   7.622  1.00  0.00           H
ATOM   3372  CA  TRP A 213      16.051   7.866   8.534  1.00  0.00           C
ATOM   3373  HA  TRP A 213      15.950   6.945   7.966  1.00  0.00           H
ATOM   3374  CB  TRP A 213      17.425   7.814   9.222  1.00  0.00           C
ATOM   3375  HB2 TRP A 213      17.758   8.825   9.464  1.00  0.00           H
ATOM   3376  HB3 TRP A 213      17.333   7.266  10.160  1.00  0.00           H
ATOM   3377  CG  TRP A 213      18.470   7.110   8.407  1.00  0.00           C
ATOM   3378  CD1 TRP A 213      19.613   7.635   7.907  1.00  0.00           C
ATOM   3379  HD1 TRP A 213      19.926   8.667   8.020  1.00  0.00           H
ATOM   3380  NE1 TRP A 213      20.329   6.644   7.255  1.00  0.00           N
ATOM   3381  HE1 TRP A 213      21.259   6.781   6.875  1.00  0.00           H
ATOM   3382  CE2 TRP A 213      19.648   5.445   7.243  1.00  0.00           C
ATOM   3383  CZ2 TRP A 213      19.919   4.180   6.697  1.00  0.00           C
ATOM   3384  HZ2 TRP A 213      20.825   4.005   6.138  1.00  0.00           H
ATOM   3385  CH2 TRP A 213      19.001   3.135   6.890  1.00  0.00           C
ATOM   3386  HH2 TRP A 213      19.195   2.154   6.476  1.00  0.00           H
ATOM   3387  CZ3 TRP A 213      17.829   3.365   7.630  1.00  0.00           C
ATOM   3388  HZ3 TRP A 213      17.122   2.559   7.774  1.00  0.00           H
ATOM   3389  CE3 TRP A 213      17.570   4.635   8.180  1.00  0.00           C
ATOM   3390  HE3 TRP A 213      16.665   4.805   8.740  1.00  0.00           H
ATOM   3391  CD2 TRP A 213      18.467   5.708   7.996  1.00  0.00           C
ATOM   3392  C   TRP A 213      14.870   7.847   9.528  1.00  0.00           C
ATOM   3393  O   TRP A 213      14.671   6.839  10.214  1.00  0.00           O
ATOM   3394  N   ARG A 214      14.036   8.899   9.557  1.00  0.00           N
ATOM   3395  H   ARG A 214      14.294   9.715   9.002  1.00  0.00           H
ATOM   3396  CA  ARG A 214      12.740   8.918  10.269  1.00  0.00           C
ATOM   3397  HA  ARG A 214      12.886   8.582  11.299  1.00  0.00           H
ATOM   3398  CB  ARG A 214      12.184  10.352  10.283  1.00  0.00           C
ATOM   3399  HB2 ARG A 214      12.181  10.742   9.264  1.00  0.00           H
ATOM   3400  HB3 ARG A 214      11.152  10.329  10.637  1.00  0.00           H
ATOM   3401  CG  ARG A 214      12.988  11.287  11.201  1.00  0.00           C
ATOM   3402  HG2 ARG A 214      13.020  10.858  12.203  1.00  0.00           H
ATOM   3403  HG3 ARG A 214      14.011  11.382  10.836  1.00  0.00           H
ATOM   3404  CD  ARG A 214      12.354  12.681  11.294  1.00  0.00           C
ATOM   3405  HD2 ARG A 214      11.370  12.590  11.760  1.00  0.00           H
ATOM   3406  HD3 ARG A 214      12.985  13.299  11.928  1.00  0.00           H
ATOM   3407  NE  ARG A 214      12.238  13.336   9.982  1.00  0.00           N
ATOM   3408  HE  ARG A 214      12.787  12.957   9.211  1.00  0.00           H
ATOM   3409  CZ  ARG A 214      11.504  14.385   9.669  1.00  0.00           C
ATOM   3410  NH1 ARG A 214      11.524  14.828   8.458  1.00  0.00           N
ATOM   3411 HH11 ARG A 214      12.089  14.316   7.783  1.00  0.00           H
ATOM   3412 HH12 ARG A 214      10.991  15.670   8.247  1.00  0.00           H
ATOM   3413  NH2 ARG A 214      10.736  15.030  10.495  1.00  0.00           N
ATOM   3414 HH21 ARG A 214      10.658  14.746  11.454  1.00  0.00           H
ATOM   3415 HH22 ARG A 214      10.252  15.846  10.127  1.00  0.00           H
ATOM   3416  C   ARG A 214      11.696   7.974   9.649  1.00  0.00           C
ATOM   3417  O   ARG A 214      10.852   7.449  10.373  1.00  0.00           O
ATOM   3418  N   ASN A 215      11.754   7.745   8.333  1.00  0.00           N
ATOM   3419  H   ASN A 215      12.494   8.197   7.809  1.00  0.00           H
ATOM   3420  CA  ASN A 215      10.886   6.816   7.602  1.00  0.00           C
ATOM   3421  HA  ASN A 215      10.585   5.999   8.263  1.00  0.00           H
ATOM   3422  CB  ASN A 215       9.603   7.547   7.143  1.00  0.00           C
ATOM   3423  HB2 ASN A 215       8.963   7.747   8.003  1.00  0.00           H
ATOM   3424  HB3 ASN A 215       9.880   8.503   6.697  1.00  0.00           H
ATOM   3425  CG  ASN A 215       8.798   6.746   6.122  1.00  0.00           C
ATOM   3426  OD1 ASN A 215       8.684   5.528   6.194  1.00  0.00           O
ATOM   3427  ND2 ASN A 215       8.248   7.394   5.117  1.00  0.00           N
ATOM   3428 HD21 ASN A 215       7.745   6.868   4.418  1.00  0.00           H
ATOM   3429 HD22 ASN A 215       8.362   8.393   5.031  1.00  0.00           H
ATOM   3430  C   ASN A 215      11.644   6.193   6.416  1.00  0.00           C
ATOM   3431  O   ASN A 215      11.697   6.760   5.321  1.00  0.00           O
ATOM   3432  N   VAL A 216      12.169   4.984   6.628  1.00  0.00           N
ATOM   3433  H   VAL A 216      12.129   4.598   7.568  1.00  0.00           H
ATOM   3434  CA  VAL A 216      12.729   4.130   5.574  1.00  0.00           C
ATOM   3435  HA  VAL A 216      12.704   4.658   4.620  1.00  0.00           H
ATOM   3436  CB  VAL A 216      14.205   3.789   5.846  1.00  0.00           C
ATOM   3437  HB  VAL A 216      14.302   3.290   6.810  1.00  0.00           H
ATOM   3438  CG1 VAL A 216      14.797   2.887   4.758  1.00  0.00           C
ATOM   3439 HG11 VAL A 216      14.668   3.347   3.778  1.00  0.00           H
ATOM   3440 HG12 VAL A 216      15.860   2.729   4.944  1.00  0.00           H
ATOM   3441 HG13 VAL A 216      14.305   1.916   4.773  1.00  0.00           H
ATOM   3442  CG2 VAL A 216      15.020   5.085   5.877  1.00  0.00           C
ATOM   3443 HG21 VAL A 216      14.715   5.681   6.732  1.00  0.00           H
ATOM   3444 HG22 VAL A 216      16.079   4.859   5.970  1.00  0.00           H
ATOM   3445 HG23 VAL A 216      14.849   5.659   4.966  1.00  0.00           H
ATOM   3446  C   VAL A 216      11.830   2.906   5.436  1.00  0.00           C
ATOM   3447  O   VAL A 216      11.901   1.964   6.226  1.00  0.00           O
ATOM   3448  N   HIS A 217      10.935   2.968   4.448  1.00  0.00           N
ATOM   3449  H   HIS A 217      10.944   3.793   3.863  1.00  0.00           H
ATOM   3450  CA  HIS A 217      10.009   1.892   4.059  1.00  0.00           C
ATOM   3451  HA  HIS A 217       9.356   2.308   3.290  1.00  0.00           H
ATOM   3452  CB  HIS A 217      10.788   0.744   3.381  1.00  0.00           C
ATOM   3453  HB2 HIS A 217      11.243   0.125   4.157  1.00  0.00           H
ATOM   3454  HB3 HIS A 217      10.096   0.119   2.817  1.00  0.00           H
ATOM   3455  CG  HIS A 217      11.892   1.222   2.456  1.00  0.00           C
ATOM   3456  ND1 HIS A 217      11.787   2.261   1.521  1.00  0.00           N
ATOM   3457  CE1 HIS A 217      13.018   2.422   1.006  1.00  0.00           C
ATOM   3458  HE1 HIS A 217      13.292   3.175   0.274  1.00  0.00           H
ATOM   3459  NE2 HIS A 217      13.869   1.528   1.539  1.00  0.00           N
ATOM   3460  HE2 HIS A 217      14.856   1.455   1.313  1.00  0.00           H
ATOM   3461  CD2 HIS A 217      13.177   0.761   2.452  1.00  0.00           C
ATOM   3462  HD2 HIS A 217      13.577  -0.028   3.078  1.00  0.00           H
ATOM   3463  C   HIS A 217       9.060   1.468   5.199  1.00  0.00           C
ATOM   3464  O   HIS A 217       8.760   0.285   5.380  1.00  0.00           O
ATOM   3465  N   GLY A 218       8.603   2.450   5.990  1.00  0.00           N
ATOM   3466  H   GLY A 218       8.858   3.404   5.757  1.00  0.00           H
ATOM   3467  CA  GLY A 218       7.728   2.262   7.154  1.00  0.00           C
ATOM   3468  HA2 GLY A 218       7.171   3.185   7.315  1.00  0.00           H
ATOM   3469  HA3 GLY A 218       7.011   1.466   6.951  1.00  0.00           H
ATOM   3470  C   GLY A 218       8.461   1.935   8.464  1.00  0.00           C
ATOM   3471  O   GLY A 218       7.825   1.457   9.407  1.00  0.00           O
ATOM   3472  N   ILE A 219       9.779   2.178   8.539  1.00  0.00           N
ATOM   3473  H   ILE A 219      10.243   2.521   7.710  1.00  0.00           H
ATOM   3474  CA  ILE A 219      10.628   1.879   9.708  1.00  0.00           C
ATOM   3475  HA  ILE A 219       9.977   1.657  10.554  1.00  0.00           H
ATOM   3476  CB  ILE A 219      11.501   0.615   9.473  1.00  0.00           C
ATOM   3477  HB  ILE A 219      12.273   0.859   8.742  1.00  0.00           H
ATOM   3478  CG2 ILE A 219      12.196   0.217  10.792  1.00  0.00           C
ATOM   3479 HG21 ILE A 219      11.452  -0.025  11.552  1.00  0.00           H
ATOM   3480 HG22 ILE A 219      12.840  -0.648  10.639  1.00  0.00           H
ATOM   3481 HG23 ILE A 219      12.833   1.025  11.152  1.00  0.00           H
ATOM   3482  CG1 ILE A 219      10.671  -0.568   8.910  1.00  0.00           C
ATOM   3483 HG12 ILE A 219       9.856  -0.797   9.598  1.00  0.00           H
ATOM   3484 HG13 ILE A 219      10.235  -0.271   7.956  1.00  0.00           H
ATOM   3485  CD1 ILE A 219      11.458  -1.856   8.634  1.00  0.00           C
ATOM   3486 HD11 ILE A 219      11.776  -2.320   9.567  1.00  0.00           H
ATOM   3487 HD12 ILE A 219      10.813  -2.559   8.105  1.00  0.00           H
ATOM   3488 HD13 ILE A 219      12.327  -1.637   8.013  1.00  0.00           H
ATOM   3489  C   ILE A 219      11.463   3.112  10.097  1.00  0.00           C
ATOM   3490  O   ILE A 219      12.072   3.762   9.245  1.00  0.00           O
ATOM   3491  N   ASN A 220      11.476   3.439  11.392  1.00  0.00           N
ATOM   3492  H   ASN A 220      10.953   2.850  12.026  1.00  0.00           H
ATOM   3493  CA  ASN A 220      12.240   4.534  12.000  1.00  0.00           C
ATOM   3494  HA  ASN A 220      12.568   5.232  11.226  1.00  0.00           H
ATOM   3495  CB  ASN A 220      11.278   5.277  12.952  1.00  0.00           C
ATOM   3496  HB2 ASN A 220      10.393   5.573  12.387  1.00  0.00           H
ATOM   3497  HB3 ASN A 220      10.953   4.597  13.741  1.00  0.00           H
ATOM   3498  CG  ASN A 220      11.836   6.530  13.614  1.00  0.00           C
ATOM   3499  OD1 ASN A 220      13.007   6.869  13.522  1.00  0.00           O
ATOM   3500  ND2 ASN A 220      11.000   7.257  14.320  1.00  0.00           N
ATOM   3501 HD21 ASN A 220      11.350   8.081  14.783  1.00  0.00           H
ATOM   3502 HD22 ASN A 220      10.029   6.990  14.392  1.00  0.00           H
ATOM   3503  C   ASN A 220      13.489   3.974  12.715  1.00  0.00           C
ATOM   3504  O   ASN A 220      13.399   2.957  13.409  1.00  0.00           O
ATOM   3505  N   PHE A 221      14.645   4.632  12.571  1.00  0.00           N
ATOM   3506  H   PHE A 221      14.660   5.438  11.954  1.00  0.00           H
ATOM   3507  CA  PHE A 221      15.908   4.231  13.220  1.00  0.00           C
ATOM   3508  HA  PHE A 221      15.696   3.448  13.948  1.00  0.00           H
ATOM   3509  CB  PHE A 221      16.859   3.615  12.177  1.00  0.00           C
ATOM   3510  HB2 PHE A 221      17.160   4.390  11.471  1.00  0.00           H
ATOM   3511  HB3 PHE A 221      17.754   3.293  12.707  1.00  0.00           H
ATOM   3512  CG  PHE A 221      16.349   2.414  11.387  1.00  0.00           C
ATOM   3513  CD1 PHE A 221      15.549   2.596  10.241  1.00  0.00           C
ATOM   3514  HD1 PHE A 221      15.236   3.588   9.949  1.00  0.00           H
ATOM   3515  CE1 PHE A 221      15.175   1.493   9.452  1.00  0.00           C
ATOM   3516  HE1 PHE A 221      14.583   1.642   8.559  1.00  0.00           H
ATOM   3517  CZ  PHE A 221      15.580   0.197   9.814  1.00  0.00           C
ATOM   3518  HZ  PHE A 221      15.296  -0.650   9.203  1.00  0.00           H
ATOM   3519  CE2 PHE A 221      16.353   0.005  10.972  1.00  0.00           C
ATOM   3520  HE2 PHE A 221      16.657  -0.994  11.256  1.00  0.00           H
ATOM   3521  CD2 PHE A 221      16.743   1.110  11.751  1.00  0.00           C
ATOM   3522  HD2 PHE A 221      17.355   0.954  12.629  1.00  0.00           H
ATOM   3523  C   PHE A 221      16.582   5.363  14.036  1.00  0.00           C
ATOM   3524  O   PHE A 221      17.730   5.224  14.458  1.00  0.00           O
ATOM   3525  N   VAL A 222      15.899   6.492  14.272  1.00  0.00           N
ATOM   3526  H   VAL A 222      14.931   6.536  13.965  1.00  0.00           H
ATOM   3527  CA  VAL A 222      16.449   7.687  14.959  1.00  0.00           C
ATOM   3528  HA  VAL A 222      17.537   7.653  14.880  1.00  0.00           H
ATOM   3529  CB  VAL A 222      15.981   8.992  14.266  1.00  0.00           C
ATOM   3530  HB  VAL A 222      14.947   9.194  14.548  1.00  0.00           H
ATOM   3531  CG1 VAL A 222      16.845  10.196  14.667  1.00  0.00           C
ATOM   3532 HG11 VAL A 222      17.893  10.014  14.421  1.00  0.00           H
ATOM   3533 HG12 VAL A 222      16.501  11.086  14.138  1.00  0.00           H
ATOM   3534 HG13 VAL A 222      16.747  10.400  15.729  1.00  0.00           H
ATOM   3535  CG2 VAL A 222      16.047   8.909  12.735  1.00  0.00           C
ATOM   3536 HG21 VAL A 222      15.332   8.169  12.378  1.00  0.00           H
ATOM   3537 HG22 VAL A 222      15.774   9.869  12.294  1.00  0.00           H
ATOM   3538 HG23 VAL A 222      17.052   8.633  12.414  1.00  0.00           H
ATOM   3539  C   VAL A 222      16.089   7.704  16.457  1.00  0.00           C
ATOM   3540  O   VAL A 222      15.036   7.199  16.851  1.00  0.00           O
ATOM   3541  N   SER A 223      16.942   8.290  17.309  1.00  0.00           N
ATOM   3542  H   SER A 223      17.806   8.681  16.954  1.00  0.00           H
ATOM   3543  CA  SER A 223      16.624   8.571  18.723  1.00  0.00           C
ATOM   3544  HA  SER A 223      16.127   7.694  19.130  1.00  0.00           H
ATOM   3545  CB  SER A 223      17.923   8.767  19.514  1.00  0.00           C
ATOM   3546  HB2 SER A 223      17.692   8.924  20.569  1.00  0.00           H
ATOM   3547  HB3 SER A 223      18.533   7.869  19.425  1.00  0.00           H
ATOM   3548  OG  SER A 223      18.664   9.875  19.033  1.00  0.00           O
ATOM   3549  HG  SER A 223      19.499   9.886  19.551  1.00  0.00           H
ATOM   3550  C   SER A 223      15.689   9.794  18.890  1.00  0.00           C
ATOM   3551  O   SER A 223      15.707  10.686  18.038  1.00  0.00           O
ATOM   3552  N   PRO A 224      14.902   9.893  19.987  1.00  0.00           N
ATOM   3553  CD  PRO A 224      14.673   8.846  20.979  1.00  0.00           C
ATOM   3554  HD2 PRO A 224      15.478   8.852  21.715  1.00  0.00           H
ATOM   3555  HD3 PRO A 224      14.582   7.860  20.522  1.00  0.00           H
ATOM   3556  CG  PRO A 224      13.349   9.196  21.655  1.00  0.00           C
ATOM   3557  HG2 PRO A 224      13.304   8.821  22.678  1.00  0.00           H
ATOM   3558  HG3 PRO A 224      12.519   8.806  21.064  1.00  0.00           H
ATOM   3559  CB  PRO A 224      13.345  10.721  21.604  1.00  0.00           C
ATOM   3560  HB2 PRO A 224      13.966  11.107  22.415  1.00  0.00           H
ATOM   3561  HB3 PRO A 224      12.333  11.122  21.672  1.00  0.00           H
ATOM   3562  CA  PRO A 224      13.992  11.023  20.245  1.00  0.00           C
ATOM   3563  HA  PRO A 224      13.213  11.006  19.481  1.00  0.00           H
ATOM   3564  C   PRO A 224      14.654  12.413  20.239  1.00  0.00           C
ATOM   3565  O   PRO A 224      15.858  12.546  20.480  1.00  0.00           O
ATOM   3566  N   VAL A 225      13.873  13.472  19.981  1.00  0.00           N
ATOM   3567  H   VAL A 225      12.888  13.314  19.805  1.00  0.00           H
ATOM   3568  CA  VAL A 225      14.364  14.867  20.025  1.00  0.00           C
ATOM   3569  HA  VAL A 225      15.407  14.851  19.714  1.00  0.00           H
ATOM   3570  CB  VAL A 225      13.649  15.821  19.043  1.00  0.00           C
ATOM   3571  HB  VAL A 225      12.669  16.097  19.429  1.00  0.00           H
ATOM   3572  CG1 VAL A 225      14.505  17.086  18.897  1.00  0.00           C
ATOM   3573 HG11 VAL A 225      15.481  16.842  18.477  1.00  0.00           H
ATOM   3574 HG12 VAL A 225      14.024  17.798  18.232  1.00  0.00           H
ATOM   3575 HG13 VAL A 225      14.646  17.576  19.860  1.00  0.00           H
ATOM   3576  CG2 VAL A 225      13.455  15.206  17.653  1.00  0.00           C
ATOM   3577 HG21 VAL A 225      12.737  14.387  17.702  1.00  0.00           H
ATOM   3578 HG22 VAL A 225      13.062  15.956  16.966  1.00  0.00           H
ATOM   3579 HG23 VAL A 225      14.399  14.831  17.263  1.00  0.00           H
ATOM   3580  C   VAL A 225      14.330  15.415  21.457  1.00  0.00           C
ATOM   3581  O   VAL A 225      13.298  15.870  21.952  1.00  0.00           O
ATOM   3582  N   ARG A 226      15.488  15.358  22.119  1.00  0.00           N
ATOM   3583  H   ARG A 226      16.266  14.924  21.640  1.00  0.00           H
ATOM   3584  CA  ARG A 226      15.722  15.856  23.488  1.00  0.00           C
ATOM   3585  HA  ARG A 226      14.847  15.609  24.097  1.00  0.00           H
ATOM   3586  CB  ARG A 226      16.939  15.116  24.087  1.00  0.00           C
ATOM   3587  HB2 ARG A 226      17.844  15.378  23.538  1.00  0.00           H
ATOM   3588  HB3 ARG A 226      17.068  15.419  25.128  1.00  0.00           H
ATOM   3589  CG  ARG A 226      16.728  13.589  24.028  1.00  0.00           C
ATOM   3590  HG2 ARG A 226      15.753  13.358  24.459  1.00  0.00           H
ATOM   3591  HG3 ARG A 226      16.728  13.252  22.993  1.00  0.00           H
ATOM   3592  CD  ARG A 226      17.781  12.782  24.791  1.00  0.00           C
ATOM   3593  HD2 ARG A 226      17.822  13.145  25.820  1.00  0.00           H
ATOM   3594  HD3 ARG A 226      17.457  11.740  24.834  1.00  0.00           H
ATOM   3595  NE  ARG A 226      19.131  12.861  24.191  1.00  0.00           N
ATOM   3596  HE  ARG A 226      19.772  13.507  24.630  1.00  0.00           H
ATOM   3597  CZ  ARG A 226      19.666  11.987  23.354  1.00  0.00           C
ATOM   3598  NH1 ARG A 226      20.952  11.844  23.286  1.00  0.00           N
ATOM   3599 HH11 ARG A 226      21.551  12.355  23.907  1.00  0.00           H
ATOM   3600 HH12 ARG A 226      21.298  10.966  22.885  1.00  0.00           H
ATOM   3601  NH2 ARG A 226      18.954  11.201  22.602  1.00  0.00           N
ATOM   3602 HH21 ARG A 226      17.956  11.304  22.559  1.00  0.00           H
ATOM   3603 HH22 ARG A 226      19.444  10.533  21.999  1.00  0.00           H
ATOM   3604  C   ARG A 226      15.853  17.391  23.532  1.00  0.00           C
ATOM   3605  O   ARG A 226      16.052  18.030  22.498  1.00  0.00           O
ATOM   3606  N   ASN A 227      15.720  17.981  24.723  1.00  0.00           N
ATOM   3607  H   ASN A 227      15.565  17.393  25.530  1.00  0.00           H
ATOM   3608  CA  ASN A 227      15.826  19.429  24.948  1.00  0.00           C
ATOM   3609  HA  ASN A 227      16.122  19.911  24.019  1.00  0.00           H
ATOM   3610  CB  ASN A 227      14.446  19.993  25.341  1.00  0.00           C
ATOM   3611  HB2 ASN A 227      13.691  19.622  24.650  1.00  0.00           H
ATOM   3612  HB3 ASN A 227      14.181  19.644  26.340  1.00  0.00           H
ATOM   3613  CG  ASN A 227      14.391  21.516  25.329  1.00  0.00           C
ATOM   3614  OD1 ASN A 227      15.346  22.208  25.007  1.00  0.00           O
ATOM   3615  ND2 ASN A 227      13.266  22.091  25.681  1.00  0.00           N
ATOM   3616 HD21 ASN A 227      13.219  23.098  25.656  1.00  0.00           H
ATOM   3617 HD22 ASN A 227      12.467  21.538  25.952  1.00  0.00           H
ATOM   3618  C   ASN A 227      16.892  19.763  26.006  1.00  0.00           C
ATOM   3619  O   ASN A 227      16.818  19.270  27.135  1.00  0.00           O
ATOM   3620  N   GLN A 228      17.849  20.633  25.665  1.00  0.00           N
ATOM   3621  H   GLN A 228      17.860  20.988  24.714  1.00  0.00           H
ATOM   3622  CA  GLN A 228      18.889  21.081  26.605  1.00  0.00           C
ATOM   3623  HA  GLN A 228      19.110  20.255  27.281  1.00  0.00           H
ATOM   3624  CB  GLN A 228      20.193  21.391  25.851  1.00  0.00           C
ATOM   3625  HB2 GLN A 228      20.069  22.313  25.281  1.00  0.00           H
ATOM   3626  HB3 GLN A 228      20.973  21.564  26.591  1.00  0.00           H
ATOM   3627  CG  GLN A 228      20.662  20.277  24.891  1.00  0.00           C
ATOM   3628  HG2 GLN A 228      20.096  20.361  23.965  1.00  0.00           H
ATOM   3629  HG3 GLN A 228      21.713  20.443  24.656  1.00  0.00           H
ATOM   3630  CD  GLN A 228      20.497  18.850  25.423  1.00  0.00           C
ATOM   3631  OE1 GLN A 228      19.641  18.090  24.990  1.00  0.00           O
ATOM   3632  NE2 GLN A 228      21.297  18.432  26.377  1.00  0.00           N
ATOM   3633 HE21 GLN A 228      21.157  17.513  26.759  1.00  0.00           H
ATOM   3634 HE22 GLN A 228      22.013  19.055  26.739  1.00  0.00           H
ATOM   3635  C   GLN A 228      18.435  22.256  27.498  1.00  0.00           C
ATOM   3636  O   GLN A 228      18.918  22.369  28.625  1.00  0.00           O
ATOM   3637  N   ALA A 229      17.481  23.073  27.023  1.00  0.00           N
ATOM   3638  H   ALA A 229      17.154  22.851  26.090  1.00  0.00           H
ATOM   3639  CA  ALA A 229      16.697  24.132  27.696  1.00  0.00           C
ATOM   3640  HA  ALA A 229      16.131  24.627  26.905  1.00  0.00           H
ATOM   3641  CB  ALA A 229      15.662  23.451  28.603  1.00  0.00           C
ATOM   3642  HB1 ALA A 229      14.984  24.201  29.014  1.00  0.00           H
ATOM   3643  HB2 ALA A 229      15.078  22.730  28.031  1.00  0.00           H
ATOM   3644  HB3 ALA A 229      16.163  22.938  29.425  1.00  0.00           H
ATOM   3645  C   ALA A 229      17.416  25.285  28.443  1.00  0.00           C
ATOM   3646  O   ALA A 229      16.892  26.404  28.469  1.00  0.00           O
ATOM   3647  N   SER A 230      18.565  25.057  29.079  1.00  0.00           N
ATOM   3648  H   SER A 230      18.899  24.101  29.079  1.00  0.00           H
ATOM   3649  CA  SER A 230      19.234  26.020  29.972  1.00  0.00           C
ATOM   3650  HA  SER A 230      18.987  27.028  29.649  1.00  0.00           H
ATOM   3651  CB  SER A 230      18.701  25.851  31.402  1.00  0.00           C
ATOM   3652  HB2 SER A 230      19.177  26.585  32.054  1.00  0.00           H
ATOM   3653  HB3 SER A 230      17.624  26.032  31.406  1.00  0.00           H
ATOM   3654  OG  SER A 230      18.962  24.542  31.891  1.00  0.00           O
ATOM   3655  HG  SER A 230      18.552  24.453  32.776  1.00  0.00           H
ATOM   3656  C   SER A 230      20.766  25.920  29.966  1.00  0.00           C
ATOM   3657  O   SER A 230      21.441  26.946  30.063  1.00  0.00           O
ATOM   3658  N   CYS A 231      21.330  24.719  29.812  1.00  0.00           N
ATOM   3659  H   CYS A 231      20.721  23.917  29.743  1.00  0.00           H
ATOM   3660  CA  CYS A 231      22.768  24.504  29.638  1.00  0.00           C
ATOM   3661  HA  CYS A 231      23.323  25.298  30.140  1.00  0.00           H
ATOM   3662  CB  CYS A 231      23.142  23.174  30.302  1.00  0.00           C
ATOM   3663  HB2 CYS A 231      22.922  23.248  31.363  1.00  0.00           H
ATOM   3664  HB3 CYS A 231      22.493  22.406  29.885  1.00  0.00           H
ATOM   3665  SG  CYS A 231      24.848  22.582  30.110  1.00  0.00           S
ATOM   3666  C   CYS A 231      23.149  24.500  28.150  1.00  0.00           C
ATOM   3667  O   CYS A 231      22.468  23.875  27.335  1.00  0.00           O
ATOM   3668  N   GLY A 232      24.293  25.101  27.803  1.00  0.00           N
ATOM   3669  H   GLY A 232      24.787  25.647  28.495  1.00  0.00           H
ATOM   3670  CA  GLY A 232      24.906  25.007  26.474  1.00  0.00           C
ATOM   3671  HA2 GLY A 232      24.133  25.177  25.726  1.00  0.00           H
ATOM   3672  HA3 GLY A 232      25.661  25.786  26.361  1.00  0.00           H
ATOM   3673  C   GLY A 232      25.553  23.647  26.180  1.00  0.00           C
ATOM   3674  O   GLY A 232      26.661  23.597  25.653  1.00  0.00           O
ATOM   3675  N   SER A 233      24.888  22.545  26.538  1.00  0.00           N
ATOM   3676  H   SER A 233      23.953  22.674  26.913  1.00  0.00           H
ATOM   3677  CA  SER A 233      25.300  21.152  26.300  1.00  0.00           C
ATOM   3678  HA  SER A 233      26.375  21.081  26.449  1.00  0.00           H
ATOM   3679  CB  SER A 233      24.633  20.237  27.332  1.00  0.00           C
ATOM   3680  HB2 SER A 233      24.917  19.199  27.155  1.00  0.00           H
ATOM   3681  HB3 SER A 233      24.969  20.513  28.327  1.00  0.00           H
ATOM   3682  OG  SER A 233      23.225  20.365  27.255  1.00  0.00           O
ATOM   3683  HG  SER A 233      22.874  20.655  28.120  1.00  0.00           H
ATOM   3684  C   SER A 233      25.021  20.655  24.876  1.00  0.00           C
ATOM   3685  O   SER A 233      25.186  19.473  24.594  1.00  0.00           O
ATOM   3686  N   CYS A 234      24.579  21.507  23.953  1.00  0.00           N
ATOM   3687  H   CYS A 234      24.412  22.461  24.236  1.00  0.00           H
ATOM   3688  CA  CYS A 234      24.091  21.115  22.623  1.00  0.00           C
ATOM   3689  HA  CYS A 234      23.286  20.393  22.768  1.00  0.00           H
ATOM   3690  CB  CYS A 234      23.474  22.359  21.976  1.00  0.00           C
ATOM   3691  HB2 CYS A 234      24.253  23.094  21.760  1.00  0.00           H
ATOM   3692  HB3 CYS A 234      22.967  22.080  21.049  1.00  0.00           H
ATOM   3693  SG  CYS A 234      22.275  23.051  23.158  1.00  0.00           S
ATOM   3694  HG  CYS A 234      21.735  24.014  22.392  1.00  0.00           H
ATOM   3695  C   CYS A 234      25.148  20.405  21.750  1.00  0.00           C
ATOM   3696  O   CYS A 234      24.805  19.557  20.926  1.00  0.00           O
ATOM   3697  N   TYR A 235      26.437  20.665  21.988  1.00  0.00           N
ATOM   3698  H   TYR A 235      26.647  21.480  22.559  1.00  0.00           H
ATOM   3699  CA  TYR A 235      27.555  19.892  21.427  1.00  0.00           C
ATOM   3700  HA  TYR A 235      27.509  19.946  20.339  1.00  0.00           H
ATOM   3701  CB  TYR A 235      28.878  20.530  21.893  1.00  0.00           C
ATOM   3702  HB2 TYR A 235      29.689  20.116  21.292  1.00  0.00           H
ATOM   3703  HB3 TYR A 235      28.847  21.598  21.683  1.00  0.00           H
ATOM   3704  CG  TYR A 235      29.222  20.331  23.363  1.00  0.00           C
ATOM   3705  CD1 TYR A 235      30.055  19.263  23.747  1.00  0.00           C
ATOM   3706  HD1 TYR A 235      30.471  18.599  22.998  1.00  0.00           H
ATOM   3707  CE1 TYR A 235      30.341  19.042  25.108  1.00  0.00           C
ATOM   3708  HE1 TYR A 235      30.977  18.219  25.394  1.00  0.00           H
ATOM   3709  CZ  TYR A 235      29.812  19.898  26.098  1.00  0.00           C
ATOM   3710  OH  TYR A 235      30.091  19.698  27.417  1.00  0.00           O
ATOM   3711  HH  TYR A 235      30.656  18.926  27.578  1.00  0.00           H
ATOM   3712  CE2 TYR A 235      29.003  20.981  25.709  1.00  0.00           C
ATOM   3713  HE2 TYR A 235      28.621  21.653  26.465  1.00  0.00           H
ATOM   3714  CD2 TYR A 235      28.701  21.192  24.350  1.00  0.00           C
ATOM   3715  HD2 TYR A 235      28.076  22.029  24.077  1.00  0.00           H
ATOM   3716  C   TYR A 235      27.476  18.403  21.824  1.00  0.00           C
ATOM   3717  O   TYR A 235      27.701  17.522  20.994  1.00  0.00           O
ATOM   3718  N   SER A 236      27.101  18.109  23.076  1.00  0.00           N
ATOM   3719  H   SER A 236      26.910  18.885  23.703  1.00  0.00           H
ATOM   3720  CA  SER A 236      26.888  16.745  23.586  1.00  0.00           C
ATOM   3721  HA  SER A 236      27.764  16.151  23.323  1.00  0.00           H
ATOM   3722  CB  SER A 236      26.782  16.738  25.120  1.00  0.00           C
ATOM   3723  HB2 SER A 236      27.020  15.737  25.477  1.00  0.00           H
ATOM   3724  HB3 SER A 236      27.503  17.443  25.535  1.00  0.00           H
ATOM   3725  OG  SER A 236      25.494  17.063  25.593  1.00  0.00           O
ATOM   3726  HG  SER A 236      25.296  17.991  25.346  1.00  0.00           H
ATOM   3727  C   SER A 236      25.672  16.076  22.944  1.00  0.00           C
ATOM   3728  O   SER A 236      25.755  14.911  22.572  1.00  0.00           O
ATOM   3729  N   PHE A 237      24.579  16.820  22.726  1.00  0.00           N
ATOM   3730  H   PHE A 237      24.588  17.769  23.080  1.00  0.00           H
ATOM   3731  CA  PHE A 237      23.347  16.321  22.092  1.00  0.00           C
ATOM   3732  HA  PHE A 237      22.934  15.516  22.702  1.00  0.00           H
ATOM   3733  CB  PHE A 237      22.315  17.466  22.041  1.00  0.00           C
ATOM   3734  HB2 PHE A 237      21.962  17.657  23.055  1.00  0.00           H
ATOM   3735  HB3 PHE A 237      22.802  18.375  21.704  1.00  0.00           H
ATOM   3736  CG  PHE A 237      21.119  17.251  21.128  1.00  0.00           C
ATOM   3737  CD1 PHE A 237      19.906  16.782  21.659  1.00  0.00           C
ATOM   3738  HD1 PHE A 237      19.827  16.559  22.714  1.00  0.00           H
ATOM   3739  CE1 PHE A 237      18.785  16.637  20.825  1.00  0.00           C
ATOM   3740  HE1 PHE A 237      17.845  16.319  21.244  1.00  0.00           H
ATOM   3741  CZ  PHE A 237      18.873  16.943  19.457  1.00  0.00           C
ATOM   3742  HZ  PHE A 237      17.998  16.859  18.832  1.00  0.00           H
ATOM   3743  CE2 PHE A 237      20.085  17.402  18.918  1.00  0.00           C
ATOM   3744  HE2 PHE A 237      20.153  17.649  17.866  1.00  0.00           H
ATOM   3745  CD2 PHE A 237      21.201  17.570  19.756  1.00  0.00           C
ATOM   3746  HD2 PHE A 237      22.116  17.965  19.339  1.00  0.00           H
ATOM   3747  C   PHE A 237      23.625  15.737  20.701  1.00  0.00           C
ATOM   3748  O   PHE A 237      23.294  14.581  20.433  1.00  0.00           O
ATOM   3749  N   ALA A 238      24.298  16.506  19.837  1.00  0.00           N
ATOM   3750  H   ALA A 238      24.557  17.447  20.122  1.00  0.00           H
ATOM   3751  CA  ALA A 238      24.626  16.067  18.479  1.00  0.00           C
ATOM   3752  HA  ALA A 238      23.715  15.699  18.003  1.00  0.00           H
ATOM   3753  CB  ALA A 238      25.119  17.289  17.690  1.00  0.00           C
ATOM   3754  HB1 ALA A 238      25.221  17.029  16.636  1.00  0.00           H
ATOM   3755  HB2 ALA A 238      24.393  18.101  17.772  1.00  0.00           H
ATOM   3756  HB3 ALA A 238      26.082  17.631  18.075  1.00  0.00           H
ATOM   3757  C   ALA A 238      25.641  14.906  18.493  1.00  0.00           C
ATOM   3758  O   ALA A 238      25.503  13.946  17.736  1.00  0.00           O
ATOM   3759  N   SER A 239      26.613  14.948  19.413  1.00  0.00           N
ATOM   3760  H   SER A 239      26.683  15.778  19.993  1.00  0.00           H
ATOM   3761  CA  SER A 239      27.624  13.892  19.577  1.00  0.00           C
ATOM   3762  HA  SER A 239      28.088  13.711  18.606  1.00  0.00           H
ATOM   3763  CB  SER A 239      28.731  14.351  20.530  1.00  0.00           C
ATOM   3764  HB2 SER A 239      28.322  14.552  21.520  1.00  0.00           H
ATOM   3765  HB3 SER A 239      29.487  13.570  20.609  1.00  0.00           H
ATOM   3766  OG  SER A 239      29.338  15.520  20.023  1.00  0.00           O
ATOM   3767  HG  SER A 239      28.795  16.296  20.268  1.00  0.00           H
ATOM   3768  C   SER A 239      27.025  12.560  20.050  1.00  0.00           C
ATOM   3769  O   SER A 239      27.323  11.526  19.459  1.00  0.00           O
ATOM   3770  N   MET A 240      26.147  12.558  21.064  1.00  0.00           N
ATOM   3771  H   MET A 240      25.932  13.440  21.523  1.00  0.00           H
ATOM   3772  CA  MET A 240      25.452  11.341  21.526  1.00  0.00           C
ATOM   3773  HA  MET A 240      26.184  10.551  21.695  1.00  0.00           H
ATOM   3774  CB  MET A 240      24.693  11.583  22.847  1.00  0.00           C
ATOM   3775  HB2 MET A 240      23.965  12.381  22.696  1.00  0.00           H
ATOM   3776  HB3 MET A 240      24.138  10.676  23.083  1.00  0.00           H
ATOM   3777  CG  MET A 240      25.531  11.936  24.087  1.00  0.00           C
ATOM   3778  HG2 MET A 240      25.921  12.946  23.990  1.00  0.00           H
ATOM   3779  HG3 MET A 240      24.848  11.947  24.938  1.00  0.00           H
ATOM   3780  SD  MET A 240      26.906  10.833  24.526  1.00  0.00           S
ATOM   3781  CE  MET A 240      28.220  11.534  23.495  1.00  0.00           C
ATOM   3782  HE1 MET A 240      28.105  12.616  23.434  1.00  0.00           H
ATOM   3783  HE2 MET A 240      29.187  11.310  23.943  1.00  0.00           H
ATOM   3784  HE3 MET A 240      28.185  11.102  22.495  1.00  0.00           H
ATOM   3785  C   MET A 240      24.477  10.811  20.466  1.00  0.00           C
ATOM   3786  O   MET A 240      24.479   9.617  20.176  1.00  0.00           O
ATOM   3787  N   GLY A 241      23.689  11.690  19.834  1.00  0.00           N
ATOM   3788  H   GLY A 241      23.727  12.667  20.116  1.00  0.00           H
ATOM   3789  CA  GLY A 241      22.684  11.307  18.830  1.00  0.00           C
ATOM   3790  HA2 GLY A 241      21.957  10.636  19.289  1.00  0.00           H
ATOM   3791  HA3 GLY A 241      22.164  12.205  18.497  1.00  0.00           H
ATOM   3792  C   GLY A 241      23.274  10.614  17.599  1.00  0.00           C
ATOM   3793  O   GLY A 241      22.710   9.641  17.105  1.00  0.00           O
ATOM   3794  N   MET A 242      24.454  11.056  17.149  1.00  0.00           N
ATOM   3795  H   MET A 242      24.844  11.892  17.576  1.00  0.00           H
ATOM   3796  CA  MET A 242      25.224  10.407  16.077  1.00  0.00           C
ATOM   3797  HA  MET A 242      24.610  10.347  15.177  1.00  0.00           H
ATOM   3798  CB  MET A 242      26.446  11.291  15.767  1.00  0.00           C
ATOM   3799  HB2 MET A 242      26.112  12.144  15.176  1.00  0.00           H
ATOM   3800  HB3 MET A 242      26.857  11.673  16.702  1.00  0.00           H
ATOM   3801  CG  MET A 242      27.579  10.588  15.012  1.00  0.00           C
ATOM   3802  HG2 MET A 242      28.109   9.929  15.700  1.00  0.00           H
ATOM   3803  HG3 MET A 242      27.153   9.979  14.215  1.00  0.00           H
ATOM   3804  SD  MET A 242      28.782  11.713  14.258  1.00  0.00           S
ATOM   3805  CE  MET A 242      29.153  12.832  15.634  1.00  0.00           C
ATOM   3806  HE1 MET A 242      29.244  12.259  16.555  1.00  0.00           H
ATOM   3807  HE2 MET A 242      30.087  13.356  15.433  1.00  0.00           H
ATOM   3808  HE3 MET A 242      28.349  13.561  15.742  1.00  0.00           H
ATOM   3809  C   MET A 242      25.608   8.962  16.428  1.00  0.00           C
ATOM   3810  O   MET A 242      25.492   8.081  15.580  1.00  0.00           O
ATOM   3811  N   LEU A 243      26.020   8.695  17.671  1.00  0.00           N
ATOM   3812  H   LEU A 243      26.062   9.451  18.345  1.00  0.00           H
ATOM   3813  CA  LEU A 243      26.296   7.326  18.124  1.00  0.00           C
ATOM   3814  HA  LEU A 243      26.904   6.829  17.367  1.00  0.00           H
ATOM   3815  CB  LEU A 243      27.104   7.349  19.435  1.00  0.00           C
ATOM   3816  HB2 LEU A 243      26.485   7.782  20.222  1.00  0.00           H
ATOM   3817  HB3 LEU A 243      27.323   6.317  19.716  1.00  0.00           H
ATOM   3818  CG  LEU A 243      28.426   8.142  19.381  1.00  0.00           C
ATOM   3819  HG  LEU A 243      28.201   9.202  19.333  1.00  0.00           H
ATOM   3820  CD1 LEU A 243      29.212   7.882  20.660  1.00  0.00           C
ATOM   3821 HD11 LEU A 243      29.510   6.833  20.717  1.00  0.00           H
ATOM   3822 HD12 LEU A 243      30.105   8.510  20.670  1.00  0.00           H
ATOM   3823 HD13 LEU A 243      28.593   8.127  21.523  1.00  0.00           H
ATOM   3824  CD2 LEU A 243      29.330   7.794  18.197  1.00  0.00           C
ATOM   3825 HD21 LEU A 243      28.848   8.069  17.259  1.00  0.00           H
ATOM   3826 HD22 LEU A 243      30.260   8.357  18.272  1.00  0.00           H
ATOM   3827 HD23 LEU A 243      29.562   6.732  18.193  1.00  0.00           H
ATOM   3828  C   LEU A 243      25.008   6.497  18.242  1.00  0.00           C
ATOM   3829  O   LEU A 243      24.955   5.380  17.739  1.00  0.00           O
ATOM   3830  N   GLU A 244      23.947   7.052  18.833  1.00  0.00           N
ATOM   3831  H   GLU A 244      24.062   7.981  19.233  1.00  0.00           H
ATOM   3832  CA  GLU A 244      22.659   6.362  19.030  1.00  0.00           C
ATOM   3833  HA  GLU A 244      22.818   5.466  19.633  1.00  0.00           H
ATOM   3834  CB  GLU A 244      21.677   7.284  19.771  1.00  0.00           C
ATOM   3835  HB2 GLU A 244      21.621   8.223  19.220  1.00  0.00           H
ATOM   3836  HB3 GLU A 244      20.685   6.830  19.772  1.00  0.00           H
ATOM   3837  CG  GLU A 244      22.076   7.563  21.226  1.00  0.00           C
ATOM   3838  HG2 GLU A 244      21.795   6.704  21.839  1.00  0.00           H
ATOM   3839  HG3 GLU A 244      23.159   7.664  21.298  1.00  0.00           H
ATOM   3840  CD  GLU A 244      21.433   8.838  21.788  1.00  0.00           C
ATOM   3841  OE1 GLU A 244      20.524   9.439  21.168  1.00  0.00           O
ATOM   3842  OE2 GLU A 244      21.831   9.264  22.893  1.00  0.00           O
ATOM   3843  C   GLU A 244      22.020   5.908  17.712  1.00  0.00           C
ATOM   3844  O   GLU A 244      21.661   4.741  17.575  1.00  0.00           O
ATOM   3845  N   ALA A 245      21.901   6.799  16.723  1.00  0.00           N
ATOM   3846  H   ALA A 245      22.209   7.756  16.887  1.00  0.00           H
ATOM   3847  CA  ALA A 245      21.291   6.471  15.431  1.00  0.00           C
ATOM   3848  HA  ALA A 245      20.315   6.017  15.610  1.00  0.00           H
ATOM   3849  CB  ALA A 245      21.063   7.779  14.663  1.00  0.00           C
ATOM   3850  HB1 ALA A 245      20.571   7.563  13.713  1.00  0.00           H
ATOM   3851  HB2 ALA A 245      20.418   8.438  15.247  1.00  0.00           H
ATOM   3852  HB3 ALA A 245      22.013   8.283  14.478  1.00  0.00           H
ATOM   3853  C   ALA A 245      22.125   5.445  14.638  1.00  0.00           C
ATOM   3854  O   ALA A 245      21.569   4.529  14.030  1.00  0.00           O
ATOM   3855  N   ARG A 246      23.464   5.534  14.693  1.00  0.00           N
ATOM   3856  H   ARG A 246      23.872   6.305  15.214  1.00  0.00           H
ATOM   3857  CA  ARG A 246      24.361   4.532  14.080  1.00  0.00           C
ATOM   3858  HA  ARG A 246      24.022   4.342  13.057  1.00  0.00           H
ATOM   3859  CB  ARG A 246      25.800   5.074  14.002  1.00  0.00           C
ATOM   3860  HB2 ARG A 246      26.104   5.407  14.995  1.00  0.00           H
ATOM   3861  HB3 ARG A 246      26.469   4.273  13.680  1.00  0.00           H
ATOM   3862  CG  ARG A 246      25.917   6.241  13.000  1.00  0.00           C
ATOM   3863  HG2 ARG A 246      25.757   5.875  11.985  1.00  0.00           H
ATOM   3864  HG3 ARG A 246      25.138   6.973  13.212  1.00  0.00           H
ATOM   3865  CD  ARG A 246      27.270   6.961  13.097  1.00  0.00           C
ATOM   3866  HD2 ARG A 246      27.100   8.031  12.991  1.00  0.00           H
ATOM   3867  HD3 ARG A 246      27.687   6.818  14.095  1.00  0.00           H
ATOM   3868  NE  ARG A 246      28.250   6.511  12.085  1.00  0.00           N
ATOM   3869  HE  ARG A 246      28.686   5.614  12.219  1.00  0.00           H
ATOM   3870  CZ  ARG A 246      28.666   7.201  11.035  1.00  0.00           C
ATOM   3871  NH1 ARG A 246      29.701   6.829  10.349  1.00  0.00           N
ATOM   3872 HH11 ARG A 246      30.308   6.081  10.662  1.00  0.00           H
ATOM   3873 HH12 ARG A 246      29.922   7.389   9.522  1.00  0.00           H
ATOM   3874  NH2 ARG A 246      28.107   8.294  10.612  1.00  0.00           N
ATOM   3875 HH21 ARG A 246      27.237   8.618  11.008  1.00  0.00           H
ATOM   3876 HH22 ARG A 246      28.462   8.670   9.734  1.00  0.00           H
ATOM   3877  C   ARG A 246      24.278   3.173  14.784  1.00  0.00           C
ATOM   3878  O   ARG A 246      24.202   2.165  14.091  1.00  0.00           O
ATOM   3879  N   ILE A 247      24.186   3.121  16.121  1.00  0.00           N
ATOM   3880  H   ILE A 247      24.283   3.989  16.643  1.00  0.00           H
ATOM   3881  CA  ILE A 247      23.907   1.869  16.865  1.00  0.00           C
ATOM   3882  HA  ILE A 247      24.674   1.134  16.614  1.00  0.00           H
ATOM   3883  CB  ILE A 247      23.933   2.080  18.404  1.00  0.00           C
ATOM   3884  HB  ILE A 247      23.317   2.947  18.644  1.00  0.00           H
ATOM   3885  CG2 ILE A 247      23.357   0.858  19.154  1.00  0.00           C
ATOM   3886 HG21 ILE A 247      23.824  -0.059  18.794  1.00  0.00           H
ATOM   3887 HG22 ILE A 247      23.545   0.934  20.223  1.00  0.00           H
ATOM   3888 HG23 ILE A 247      22.276   0.789  19.012  1.00  0.00           H
ATOM   3889  CG1 ILE A 247      25.368   2.334  18.914  1.00  0.00           C
ATOM   3890 HG12 ILE A 247      25.886   1.385  19.058  1.00  0.00           H
ATOM   3891 HG13 ILE A 247      25.919   2.901  18.171  1.00  0.00           H
ATOM   3892  CD1 ILE A 247      25.408   3.131  20.226  1.00  0.00           C
ATOM   3893 HD11 ILE A 247      24.896   2.590  21.020  1.00  0.00           H
ATOM   3894 HD12 ILE A 247      26.446   3.291  20.519  1.00  0.00           H
ATOM   3895 HD13 ILE A 247      24.927   4.099  20.092  1.00  0.00           H
ATOM   3896  C   ILE A 247      22.569   1.276  16.416  1.00  0.00           C
ATOM   3897  O   ILE A 247      22.511   0.099  16.075  1.00  0.00           O
ATOM   3898  N   ARG A 248      21.500   2.076  16.359  1.00  0.00           N
ATOM   3899  H   ARG A 248      21.614   3.039  16.669  1.00  0.00           H
ATOM   3900  CA  ARG A 248      20.154   1.617  15.964  1.00  0.00           C
ATOM   3901  HA  ARG A 248      19.836   0.810  16.631  1.00  0.00           H
ATOM   3902  CB  ARG A 248      19.170   2.790  16.118  1.00  0.00           C
ATOM   3903  HB2 ARG A 248      19.588   3.667  15.624  1.00  0.00           H
ATOM   3904  HB3 ARG A 248      18.226   2.546  15.630  1.00  0.00           H
ATOM   3905  CG  ARG A 248      18.888   3.106  17.599  1.00  0.00           C
ATOM   3906  HG2 ARG A 248      18.196   2.361  17.986  1.00  0.00           H
ATOM   3907  HG3 ARG A 248      19.809   3.045  18.178  1.00  0.00           H
ATOM   3908  CD  ARG A 248      18.290   4.506  17.784  1.00  0.00           C
ATOM   3909  HD2 ARG A 248      18.969   5.236  17.340  1.00  0.00           H
ATOM   3910  HD3 ARG A 248      17.344   4.567  17.244  1.00  0.00           H
ATOM   3911  NE  ARG A 248      18.125   4.837  19.220  1.00  0.00           N
ATOM   3912  HE  ARG A 248      18.977   4.993  19.744  1.00  0.00           H
ATOM   3913  CZ  ARG A 248      16.999   5.001  19.893  1.00  0.00           C
ATOM   3914  NH1 ARG A 248      17.035   5.351  21.142  1.00  0.00           N
ATOM   3915 HH11 ARG A 248      17.930   5.468  21.616  1.00  0.00           H
ATOM   3916 HH12 ARG A 248      16.189   5.405  21.689  1.00  0.00           H
ATOM   3917  NH2 ARG A 248      15.830   4.820  19.354  1.00  0.00           N
ATOM   3918 HH21 ARG A 248      15.759   4.570  18.381  1.00  0.00           H
ATOM   3919 HH22 ARG A 248      14.983   4.946  19.887  1.00  0.00           H
ATOM   3920  C   ARG A 248      20.128   1.023  14.548  1.00  0.00           C
ATOM   3921  O   ARG A 248      19.518  -0.023  14.345  1.00  0.00           O
ATOM   3922  N   ILE A 249      20.837   1.623  13.586  1.00  0.00           N
ATOM   3923  H   ILE A 249      21.275   2.511  13.806  1.00  0.00           H
ATOM   3924  CA  ILE A 249      20.963   1.083  12.217  1.00  0.00           C
ATOM   3925  HA  ILE A 249      19.973   0.749  11.900  1.00  0.00           H
ATOM   3926  CB  ILE A 249      21.388   2.193  11.223  1.00  0.00           C
ATOM   3927  HB  ILE A 249      22.294   2.672  11.601  1.00  0.00           H
ATOM   3928  CG2 ILE A 249      21.684   1.615   9.826  1.00  0.00           C
ATOM   3929 HG21 ILE A 249      20.829   1.034   9.472  1.00  0.00           H
ATOM   3930 HG22 ILE A 249      21.878   2.413   9.111  1.00  0.00           H
ATOM   3931 HG23 ILE A 249      22.566   0.975   9.853  1.00  0.00           H
ATOM   3932  CG1 ILE A 249      20.262   3.250  11.114  1.00  0.00           C
ATOM   3933 HG12 ILE A 249      19.442   2.848  10.517  1.00  0.00           H
ATOM   3934 HG13 ILE A 249      19.875   3.469  12.106  1.00  0.00           H
ATOM   3935  CD1 ILE A 249      20.704   4.594  10.528  1.00  0.00           C
ATOM   3936 HD11 ILE A 249      21.094   4.469   9.520  1.00  0.00           H
ATOM   3937 HD12 ILE A 249      19.845   5.264  10.495  1.00  0.00           H
ATOM   3938 HD13 ILE A 249      21.471   5.037  11.163  1.00  0.00           H
ATOM   3939  C   ILE A 249      21.864  -0.170  12.164  1.00  0.00           C
ATOM   3940  O   ILE A 249      21.456  -1.179  11.588  1.00  0.00           O
ATOM   3941  N   LEU A 250      23.048  -0.156  12.795  1.00  0.00           N
ATOM   3942  H   LEU A 250      23.338   0.700  13.260  1.00  0.00           H
ATOM   3943  CA  LEU A 250      23.984  -1.300  12.815  1.00  0.00           C
ATOM   3944  HA  LEU A 250      24.199  -1.593  11.786  1.00  0.00           H
ATOM   3945  CB  LEU A 250      25.304  -0.886  13.503  1.00  0.00           C
ATOM   3946  HB2 LEU A 250      25.059  -0.374  14.435  1.00  0.00           H
ATOM   3947  HB3 LEU A 250      25.861  -1.785  13.772  1.00  0.00           H
ATOM   3948  CG  LEU A 250      26.227   0.012  12.654  1.00  0.00           C
ATOM   3949  HG  LEU A 250      25.647   0.811  12.193  1.00  0.00           H
ATOM   3950  CD1 LEU A 250      27.306   0.644  13.536  1.00  0.00           C
ATOM   3951 HD11 LEU A 250      27.921  -0.131  13.996  1.00  0.00           H
ATOM   3952 HD12 LEU A 250      27.941   1.296  12.935  1.00  0.00           H
ATOM   3953 HD13 LEU A 250      26.839   1.241  14.319  1.00  0.00           H
ATOM   3954  CD2 LEU A 250      26.934  -0.786  11.554  1.00  0.00           C
ATOM   3955 HD21 LEU A 250      26.206  -1.182  10.848  1.00  0.00           H
ATOM   3956 HD22 LEU A 250      27.622  -0.137  11.010  1.00  0.00           H
ATOM   3957 HD23 LEU A 250      27.497  -1.612  11.990  1.00  0.00           H
ATOM   3958  C   LEU A 250      23.391  -2.540  13.514  1.00  0.00           C
ATOM   3959  O   LEU A 250      23.515  -3.657  13.010  1.00  0.00           O
ATOM   3960  N   THR A 251      22.731  -2.347  14.661  1.00  0.00           N
ATOM   3961  H   THR A 251      22.699  -1.400  15.025  1.00  0.00           H
ATOM   3962  CA  THR A 251      22.020  -3.401  15.418  1.00  0.00           C
ATOM   3963  HA  THR A 251      22.626  -4.307  15.386  1.00  0.00           H
ATOM   3964  CB  THR A 251      21.847  -3.036  16.903  1.00  0.00           C
ATOM   3965  HB  THR A 251      21.404  -3.886  17.415  1.00  0.00           H
ATOM   3966  CG2 THR A 251      23.173  -2.723  17.599  1.00  0.00           C
ATOM   3967 HG21 THR A 251      23.708  -1.920  17.094  1.00  0.00           H
ATOM   3968 HG22 THR A 251      22.981  -2.423  18.627  1.00  0.00           H
ATOM   3969 HG23 THR A 251      23.799  -3.615  17.605  1.00  0.00           H
ATOM   3970  OG1 THR A 251      20.976  -1.939  17.063  1.00  0.00           O
ATOM   3971  HG1 THR A 251      21.456  -1.144  16.768  1.00  0.00           H
ATOM   3972  C   THR A 251      20.651  -3.770  14.824  1.00  0.00           C
ATOM   3973  O   THR A 251      20.049  -4.762  15.236  1.00  0.00           O
ATOM   3974  N   ASN A 252      20.144  -2.991  13.859  1.00  0.00           N
ATOM   3975  H   ASN A 252      20.699  -2.202  13.557  1.00  0.00           H
ATOM   3976  CA  ASN A 252      18.828  -3.156  13.231  1.00  0.00           C
ATOM   3977  HA  ASN A 252      18.684  -2.280  12.595  1.00  0.00           H
ATOM   3978  CB  ASN A 252      18.867  -4.387  12.298  1.00  0.00           C
ATOM   3979  HB2 ASN A 252      19.847  -4.447  11.824  1.00  0.00           H
ATOM   3980  HB3 ASN A 252      18.723  -5.300  12.877  1.00  0.00           H
ATOM   3981  CG  ASN A 252      17.831  -4.332  11.186  1.00  0.00           C
ATOM   3982  OD1 ASN A 252      18.140  -4.093  10.027  1.00  0.00           O
ATOM   3983  ND2 ASN A 252      16.573  -4.542  11.495  1.00  0.00           N
ATOM   3984 HD21 ASN A 252      15.880  -4.526  10.762  1.00  0.00           H
ATOM   3985 HD22 ASN A 252      16.323  -4.697  12.466  1.00  0.00           H
ATOM   3986  C   ASN A 252      17.672  -3.118  14.266  1.00  0.00           C
ATOM   3987  O   ASN A 252      16.812  -4.001  14.308  1.00  0.00           O
ATOM   3988  N   ASN A 253      17.678  -2.084  15.117  1.00  0.00           N
ATOM   3989  H   ASN A 253      18.421  -1.402  14.990  1.00  0.00           H
ATOM   3990  CA  ASN A 253      16.706  -1.794  16.184  1.00  0.00           C
ATOM   3991  HA  ASN A 253      17.105  -0.929  16.719  1.00  0.00           H
ATOM   3992  CB  ASN A 253      15.351  -1.347  15.580  1.00  0.00           C
ATOM   3993  HB2 ASN A 253      14.988  -2.117  14.900  1.00  0.00           H
ATOM   3994  HB3 ASN A 253      14.613  -1.245  16.375  1.00  0.00           H
ATOM   3995  CG  ASN A 253      15.375  -0.006  14.859  1.00  0.00           C
ATOM   3996  OD1 ASN A 253      16.184   0.872  15.121  1.00  0.00           O
ATOM   3997  ND2 ASN A 253      14.443   0.214  13.961  1.00  0.00           N
ATOM   3998 HD21 ASN A 253      14.379   1.139  13.555  1.00  0.00           H
ATOM   3999 HD22 ASN A 253      13.758  -0.494  13.751  1.00  0.00           H
ATOM   4000  C   ASN A 253      16.556  -2.861  17.298  1.00  0.00           C
ATOM   4001  O   ASN A 253      15.629  -2.760  18.107  1.00  0.00           O
ATOM   4002  N   SER A 254      17.454  -3.852  17.412  1.00  0.00           N
ATOM   4003  H   SER A 254      18.199  -3.932  16.734  1.00  0.00           H
ATOM   4004  CA  SER A 254      17.471  -4.750  18.585  1.00  0.00           C
ATOM   4005  HA  SER A 254      16.456  -5.109  18.763  1.00  0.00           H
ATOM   4006  CB  SER A 254      18.345  -5.982  18.337  1.00  0.00           C
ATOM   4007  HB2 SER A 254      18.193  -6.686  19.158  1.00  0.00           H
ATOM   4008  HB3 SER A 254      18.043  -6.465  17.406  1.00  0.00           H
ATOM   4009  OG  SER A 254      19.713  -5.645  18.278  1.00  0.00           O
ATOM   4010  HG  SER A 254      20.205  -6.468  18.504  1.00  0.00           H
ATOM   4011  C   SER A 254      17.930  -4.010  19.854  1.00  0.00           C
ATOM   4012  O   SER A 254      17.421  -4.276  20.947  1.00  0.00           O
ATOM   4013  N   GLN A 255      18.840  -3.039  19.700  1.00  0.00           N
ATOM   4014  H   GLN A 255      19.234  -2.916  18.776  1.00  0.00           H
ATOM   4015  CA  GLN A 255      19.230  -2.064  20.719  1.00  0.00           C
ATOM   4016  HA  GLN A 255      18.798  -2.345  21.680  1.00  0.00           H
ATOM   4017  CB  GLN A 255      20.766  -2.011  20.889  1.00  0.00           C
ATOM   4018  HB2 GLN A 255      21.207  -1.571  19.993  1.00  0.00           H
ATOM   4019  HB3 GLN A 255      20.995  -1.359  21.733  1.00  0.00           H
ATOM   4020  CG  GLN A 255      21.424  -3.381  21.137  1.00  0.00           C
ATOM   4021  HG2 GLN A 255      21.015  -3.821  22.047  1.00  0.00           H
ATOM   4022  HG3 GLN A 255      21.185  -4.045  20.307  1.00  0.00           H
ATOM   4023  CD  GLN A 255      22.952  -3.324  21.267  1.00  0.00           C
ATOM   4024  OE1 GLN A 255      23.556  -2.364  21.729  1.00  0.00           O
ATOM   4025  NE2 GLN A 255      23.641  -4.368  20.867  1.00  0.00           N
ATOM   4026 HE21 GLN A 255      24.644  -4.385  20.953  1.00  0.00           H
ATOM   4027 HE22 GLN A 255      23.152  -5.171  20.462  1.00  0.00           H
ATOM   4028  C   GLN A 255      18.669  -0.690  20.313  1.00  0.00           C
ATOM   4029  O   GLN A 255      18.858  -0.245  19.179  1.00  0.00           O
ATOM   4030  N   THR A 256      18.014   0.010  21.242  1.00  0.00           N
ATOM   4031  H   THR A 256      17.827  -0.432  22.133  1.00  0.00           H
ATOM   4032  CA  THR A 256      17.535   1.398  21.057  1.00  0.00           C
ATOM   4033  HA  THR A 256      18.014   1.819  20.175  1.00  0.00           H
ATOM   4034  CB  THR A 256      16.012   1.445  20.784  1.00  0.00           C
ATOM   4035  HB  THR A 256      15.699   2.488  20.746  1.00  0.00           H
ATOM   4036  CG2 THR A 256      15.639   0.810  19.440  1.00  0.00           C
ATOM   4037 HG21 THR A 256      15.890  -0.250  19.438  1.00  0.00           H
ATOM   4038 HG22 THR A 256      14.568   0.922  19.268  1.00  0.00           H
ATOM   4039 HG23 THR A 256      16.172   1.306  18.630  1.00  0.00           H
ATOM   4040  OG1 THR A 256      15.264   0.788  21.790  1.00  0.00           O
ATOM   4041  HG1 THR A 256      15.319   1.327  22.603  1.00  0.00           H
ATOM   4042  C   THR A 256      17.987   2.292  22.227  1.00  0.00           C
ATOM   4043  O   THR A 256      17.153   2.806  22.977  1.00  0.00           O
ATOM   4044  N   PRO A 257      19.313   2.466  22.427  1.00  0.00           N
ATOM   4045  CD  PRO A 257      20.404   1.965  21.588  1.00  0.00           C
ATOM   4046  HD2 PRO A 257      20.292   2.277  20.549  1.00  0.00           H
ATOM   4047  HD3 PRO A 257      20.447   0.880  21.655  1.00  0.00           H
ATOM   4048  CG  PRO A 257      21.695   2.531  22.175  1.00  0.00           C
ATOM   4049  HG2 PRO A 257      21.916   3.500  21.726  1.00  0.00           H
ATOM   4050  HG3 PRO A 257      22.531   1.845  22.051  1.00  0.00           H
ATOM   4051  CB  PRO A 257      21.332   2.699  23.648  1.00  0.00           C
ATOM   4052  HB2 PRO A 257      21.989   3.414  24.146  1.00  0.00           H
ATOM   4053  HB3 PRO A 257      21.381   1.731  24.146  1.00  0.00           H
ATOM   4054  CA  PRO A 257      19.870   3.156  23.592  1.00  0.00           C
ATOM   4055  HA  PRO A 257      19.362   2.825  24.500  1.00  0.00           H
ATOM   4056  C   PRO A 257      19.776   4.686  23.504  1.00  0.00           C
ATOM   4057  O   PRO A 257      19.534   5.257  22.437  1.00  0.00           O
ATOM   4058  N   ILE A 258      20.015   5.341  24.642  1.00  0.00           N
ATOM   4059  H   ILE A 258      20.170   4.785  25.475  1.00  0.00           H
ATOM   4060  CA  ILE A 258      20.233   6.790  24.787  1.00  0.00           C
ATOM   4061  HA  ILE A 258      20.479   7.210  23.813  1.00  0.00           H
ATOM   4062  CB  ILE A 258      18.970   7.519  25.316  1.00  0.00           C
ATOM   4063  HB  ILE A 258      18.678   7.066  26.265  1.00  0.00           H
ATOM   4064  CG2 ILE A 258      19.285   9.006  25.570  1.00  0.00           C
ATOM   4065 HG21 ILE A 258      19.616   9.472  24.644  1.00  0.00           H
ATOM   4066 HG22 ILE A 258      18.409   9.530  25.951  1.00  0.00           H
ATOM   4067 HG23 ILE A 258      20.068   9.117  26.317  1.00  0.00           H
ATOM   4068  CG1 ILE A 258      17.792   7.379  24.320  1.00  0.00           C
ATOM   4069 HG12 ILE A 258      18.082   7.795  23.353  1.00  0.00           H
ATOM   4070 HG13 ILE A 258      17.574   6.321  24.182  1.00  0.00           H
ATOM   4071  CD1 ILE A 258      16.482   8.044  24.768  1.00  0.00           C
ATOM   4072 HD11 ILE A 258      16.567   9.130  24.724  1.00  0.00           H
ATOM   4073 HD12 ILE A 258      15.675   7.737  24.101  1.00  0.00           H
ATOM   4074 HD13 ILE A 258      16.236   7.735  25.785  1.00  0.00           H
ATOM   4075  C   ILE A 258      21.456   6.970  25.701  1.00  0.00           C
ATOM   4076  O   ILE A 258      21.561   6.291  26.724  1.00  0.00           O
ATOM   4077  N   LEU A 259      22.389   7.852  25.340  1.00  0.00           N
ATOM   4078  H   LEU A 259      22.212   8.423  24.513  1.00  0.00           H
ATOM   4079  CA  LEU A 259      23.682   8.042  26.019  1.00  0.00           C
ATOM   4080  HA  LEU A 259      23.827   7.244  26.742  1.00  0.00           H
ATOM   4081  CB  LEU A 259      24.822   7.951  24.989  1.00  0.00           C
ATOM   4082  HB2 LEU A 259      24.706   8.786  24.300  1.00  0.00           H
ATOM   4083  HB3 LEU A 259      25.775   8.076  25.506  1.00  0.00           H
ATOM   4084  CG  LEU A 259      24.873   6.650  24.163  1.00  0.00           C
ATOM   4085  HG  LEU A 259      23.895   6.443  23.731  1.00  0.00           H
ATOM   4086  CD1 LEU A 259      25.862   6.817  23.010  1.00  0.00           C
ATOM   4087 HD11 LEU A 259      26.863   7.010  23.397  1.00  0.00           H
ATOM   4088 HD12 LEU A 259      25.875   5.911  22.401  1.00  0.00           H
ATOM   4089 HD13 LEU A 259      25.546   7.653  22.385  1.00  0.00           H
ATOM   4090  CD2 LEU A 259      25.305   5.440  24.991  1.00  0.00           C
ATOM   4091 HD21 LEU A 259      24.582   5.248  25.781  1.00  0.00           H
ATOM   4092 HD22 LEU A 259      25.352   4.561  24.349  1.00  0.00           H
ATOM   4093 HD23 LEU A 259      26.287   5.614  25.433  1.00  0.00           H
ATOM   4094  C   LEU A 259      23.715   9.370  26.798  1.00  0.00           C
ATOM   4095  O   LEU A 259      23.092  10.342  26.378  1.00  0.00           O
ATOM   4096  N   SER A 260      24.393   9.408  27.951  1.00  0.00           N
ATOM   4097  H   SER A 260      24.945   8.592  28.201  1.00  0.00           H
ATOM   4098  CA  SER A 260      24.358  10.546  28.891  1.00  0.00           C
ATOM   4099  HA  SER A 260      23.313  10.751  29.112  1.00  0.00           H
ATOM   4100  CB  SER A 260      25.012  10.188  30.233  1.00  0.00           C
ATOM   4101  HB2 SER A 260      24.512   9.338  30.696  1.00  0.00           H
ATOM   4102  HB3 SER A 260      26.059   9.932  30.073  1.00  0.00           H
ATOM   4103  OG  SER A 260      24.938  11.318  31.089  1.00  0.00           O
ATOM   4104  HG  SER A 260      24.178  11.216  31.701  1.00  0.00           H
ATOM   4105  C   SER A 260      25.027  11.841  28.381  1.00  0.00           C
ATOM   4106  O   SER A 260      26.258  11.886  28.278  1.00  0.00           O
ATOM   4107  N   PRO A 261      24.272  12.935  28.130  1.00  0.00           N
ATOM   4108  CD  PRO A 261      22.822  13.014  27.970  1.00  0.00           C
ATOM   4109  HD2 PRO A 261      22.280  12.520  28.777  1.00  0.00           H
ATOM   4110  HD3 PRO A 261      22.539  12.590  27.008  1.00  0.00           H
ATOM   4111  CG  PRO A 261      22.478  14.500  27.954  1.00  0.00           C
ATOM   4112  HG2 PRO A 261      22.312  14.839  28.972  1.00  0.00           H
ATOM   4113  HG3 PRO A 261      21.610  14.709  27.328  1.00  0.00           H
ATOM   4114  CB  PRO A 261      23.746  15.141  27.397  1.00  0.00           C
ATOM   4115  HB2 PRO A 261      23.843  16.182  27.711  1.00  0.00           H
ATOM   4116  HB3 PRO A 261      23.733  15.074  26.308  1.00  0.00           H
ATOM   4117  CA  PRO A 261      24.872  14.258  27.944  1.00  0.00           C
ATOM   4118  HA  PRO A 261      25.673  14.209  27.204  1.00  0.00           H
ATOM   4119  C   PRO A 261      25.462  14.806  29.262  1.00  0.00           C
ATOM   4120  O   PRO A 261      26.390  15.613  29.233  1.00  0.00           O
ATOM   4121  N   GLN A 262      24.959  14.379  30.433  1.00  0.00           N
ATOM   4122  H   GLN A 262      24.243  13.664  30.430  1.00  0.00           H
ATOM   4123  CA  GLN A 262      25.453  14.858  31.731  1.00  0.00           C
ATOM   4124  HA  GLN A 262      25.484  15.947  31.668  1.00  0.00           H
ATOM   4125  CB  GLN A 262      24.479  14.483  32.858  1.00  0.00           C
ATOM   4126  HB2 GLN A 262      23.461  14.641  32.511  1.00  0.00           H
ATOM   4127  HB3 GLN A 262      24.593  13.426  33.101  1.00  0.00           H
ATOM   4128  CG  GLN A 262      24.699  15.319  34.131  1.00  0.00           C
ATOM   4129  HG2 GLN A 262      24.005  14.980  34.899  1.00  0.00           H
ATOM   4130  HG3 GLN A 262      25.708  15.150  34.507  1.00  0.00           H
ATOM   4131  CD  GLN A 262      24.470  16.819  33.922  1.00  0.00           C
ATOM   4132  OE1 GLN A 262      23.389  17.262  33.544  1.00  0.00           O
ATOM   4133  NE2 GLN A 262      25.471  17.642  34.160  1.00  0.00           N
ATOM   4134 HE21 GLN A 262      25.311  18.641  34.126  1.00  0.00           H
ATOM   4135 HE22 GLN A 262      26.366  17.282  34.477  1.00  0.00           H
ATOM   4136  C   GLN A 262      26.890  14.398  32.028  1.00  0.00           C
ATOM   4137  O   GLN A 262      27.676  15.201  32.527  1.00  0.00           O
ATOM   4138  N   GLU A 263      27.277  13.167  31.653  1.00  0.00           N
ATOM   4139  H   GLU A 263      26.578  12.520  31.294  1.00  0.00           H
ATOM   4140  CA  GLU A 263      28.694  12.751  31.690  1.00  0.00           C
ATOM   4141  HA  GLU A 263      29.048  12.776  32.722  1.00  0.00           H
ATOM   4142  CB  GLU A 263      28.891  11.320  31.134  1.00  0.00           C
ATOM   4143  HB2 GLU A 263      28.418  10.606  31.808  1.00  0.00           H
ATOM   4144  HB3 GLU A 263      28.427  11.240  30.150  1.00  0.00           H
ATOM   4145  CG  GLU A 263      30.393  10.991  31.010  1.00  0.00           C
ATOM   4146  HG2 GLU A 263      30.848  11.625  30.245  1.00  0.00           H
ATOM   4147  HG3 GLU A 263      30.863  11.229  31.965  1.00  0.00           H
ATOM   4148  CD  GLU A 263      30.714   9.533  30.651  1.00  0.00           C
ATOM   4149  OE1 GLU A 263      30.322   9.045  29.565  1.00  0.00           O
ATOM   4150  OE2 GLU A 263      31.443   8.888  31.438  1.00  0.00           O
ATOM   4151  C   GLU A 263      29.556  13.733  30.885  1.00  0.00           C
ATOM   4152  O   GLU A 263      30.616  14.163  31.332  1.00  0.00           O
ATOM   4153  N   VAL A 264      29.091  14.106  29.695  1.00  0.00           N
ATOM   4154  H   VAL A 264      28.195  13.740  29.401  1.00  0.00           H
ATOM   4155  CA  VAL A 264      29.835  14.958  28.768  1.00  0.00           C
ATOM   4156  HA  VAL A 264      30.842  14.549  28.665  1.00  0.00           H
ATOM   4157  CB  VAL A 264      29.165  14.890  27.387  1.00  0.00           C
ATOM   4158  HB  VAL A 264      28.096  15.051  27.481  1.00  0.00           H
ATOM   4159  CG1 VAL A 264      29.716  15.954  26.446  1.00  0.00           C
ATOM   4160 HG11 VAL A 264      30.801  15.965  26.503  1.00  0.00           H
ATOM   4161 HG12 VAL A 264      29.401  15.761  25.423  1.00  0.00           H
ATOM   4162 HG13 VAL A 264      29.337  16.930  26.748  1.00  0.00           H
ATOM   4163  CG2 VAL A 264      29.385  13.498  26.778  1.00  0.00           C
ATOM   4164 HG21 VAL A 264      28.940  12.730  27.413  1.00  0.00           H
ATOM   4165 HG22 VAL A 264      28.906  13.439  25.802  1.00  0.00           H
ATOM   4166 HG23 VAL A 264      30.452  13.295  26.680  1.00  0.00           H
ATOM   4167  C   VAL A 264      30.015  16.390  29.300  1.00  0.00           C
ATOM   4168  O   VAL A 264      31.091  16.965  29.131  1.00  0.00           O
ATOM   4169  N   VAL A 265      29.012  16.958  29.978  1.00  0.00           N
ATOM   4170  H   VAL A 265      28.130  16.460  30.035  1.00  0.00           H
ATOM   4171  CA  VAL A 265      29.153  18.244  30.689  1.00  0.00           C
ATOM   4172  HA  VAL A 265      29.601  18.968  30.007  1.00  0.00           H
ATOM   4173  CB  VAL A 265      27.779  18.803  31.114  1.00  0.00           C
ATOM   4174  HB  VAL A 265      27.261  18.058  31.719  1.00  0.00           H
ATOM   4175  CG1 VAL A 265      27.897  20.096  31.934  1.00  0.00           C
ATOM   4176 HG11 VAL A 265      28.452  20.848  31.375  1.00  0.00           H
ATOM   4177 HG12 VAL A 265      26.903  20.483  32.160  1.00  0.00           H
ATOM   4178 HG13 VAL A 265      28.399  19.904  32.882  1.00  0.00           H
ATOM   4179  CG2 VAL A 265      26.913  19.127  29.890  1.00  0.00           C
ATOM   4180 HG21 VAL A 265      26.731  18.227  29.302  1.00  0.00           H
ATOM   4181 HG22 VAL A 265      25.950  19.518  30.219  1.00  0.00           H
ATOM   4182 HG23 VAL A 265      27.410  19.868  29.262  1.00  0.00           H
ATOM   4183  C   VAL A 265      30.090  18.136  31.903  1.00  0.00           C
ATOM   4184  O   VAL A 265      31.031  18.922  32.030  1.00  0.00           O
ATOM   4185  N   SER A 266      29.841  17.174  32.799  1.00  0.00           N
ATOM   4186  H   SER A 266      29.045  16.564  32.636  1.00  0.00           H
ATOM   4187  CA  SER A 266      30.481  17.086  34.122  1.00  0.00           C
ATOM   4188  HA  SER A 266      30.619  18.099  34.503  1.00  0.00           H
ATOM   4189  CB  SER A 266      29.530  16.364  35.086  1.00  0.00           C
ATOM   4190  HB2 SER A 266      29.337  15.358  34.710  1.00  0.00           H
ATOM   4191  HB3 SER A 266      30.000  16.284  36.068  1.00  0.00           H
ATOM   4192  OG  SER A 266      28.299  17.066  35.208  1.00  0.00           O
ATOM   4193  HG  SER A 266      28.416  17.728  35.917  1.00  0.00           H
ATOM   4194  C   SER A 266      31.861  16.403  34.173  1.00  0.00           C
ATOM   4195  O   SER A 266      32.705  16.803  34.977  1.00  0.00           O
ATOM   4196  N   CYS A 267      32.094  15.365  33.361  1.00  0.00           N
ATOM   4197  H   CYS A 267      31.362  15.096  32.712  1.00  0.00           H
ATOM   4198  CA  CYS A 267      33.248  14.453  33.466  1.00  0.00           C
ATOM   4199  HA  CYS A 267      33.813  14.688  34.368  1.00  0.00           H
ATOM   4200  CB  CYS A 267      32.703  13.026  33.622  1.00  0.00           C
ATOM   4201  HB2 CYS A 267      32.190  12.765  32.699  1.00  0.00           H
ATOM   4202  HB3 CYS A 267      33.541  12.334  33.725  1.00  0.00           H
ATOM   4203  SG  CYS A 267      31.564  12.727  35.000  1.00  0.00           S
ATOM   4204  C   CYS A 267      34.255  14.481  32.294  1.00  0.00           C
ATOM   4205  O   CYS A 267      35.285  13.805  32.381  1.00  0.00           O
ATOM   4206  N   SER A 268      33.994  15.204  31.194  1.00  0.00           N
ATOM   4207  H   SER A 268      33.139  15.741  31.159  1.00  0.00           H
ATOM   4208  CA  SER A 268      34.897  15.215  30.024  1.00  0.00           C
ATOM   4209  HA  SER A 268      35.012  14.187  29.679  1.00  0.00           H
ATOM   4210  CB  SER A 268      34.292  16.021  28.868  1.00  0.00           C
ATOM   4211  HB2 SER A 268      33.343  15.578  28.566  1.00  0.00           H
ATOM   4212  HB3 SER A 268      34.119  17.047  29.194  1.00  0.00           H
ATOM   4213  OG  SER A 268      35.185  16.034  27.758  1.00  0.00           O
ATOM   4214  HG  SER A 268      35.078  15.199  27.258  1.00  0.00           H
ATOM   4215  C   SER A 268      36.294  15.775  30.350  1.00  0.00           C
ATOM   4216  O   SER A 268      36.430  16.746  31.100  1.00  0.00           O
ATOM   4217  N   GLN A 269      37.335  15.198  29.734  1.00  0.00           N
ATOM   4218  H   GLN A 269      37.158  14.391  29.152  1.00  0.00           H
ATOM   4219  CA  GLN A 269      38.698  15.751  29.748  1.00  0.00           C
ATOM   4220  HA  GLN A 269      38.942  16.083  30.758  1.00  0.00           H
ATOM   4221  CB  GLN A 269      39.702  14.666  29.306  1.00  0.00           C
ATOM   4222  HB2 GLN A 269      39.312  14.156  28.423  1.00  0.00           H
ATOM   4223  HB3 GLN A 269      40.639  15.139  29.005  1.00  0.00           H
ATOM   4224  CG  GLN A 269      40.021  13.620  30.388  1.00  0.00           C
ATOM   4225  HG2 GLN A 269      39.102  13.103  30.669  1.00  0.00           H
ATOM   4226  HG3 GLN A 269      40.700  12.888  29.950  1.00  0.00           H
ATOM   4227  CD  GLN A 269      40.691  14.180  31.651  1.00  0.00           C
ATOM   4228  OE1 GLN A 269      40.542  13.650  32.745  1.00  0.00           O
ATOM   4229  NE2 GLN A 269      41.434  15.268  31.578  1.00  0.00           N
ATOM   4230 HE21 GLN A 269      41.887  15.611  32.417  1.00  0.00           H
ATOM   4231 HE22 GLN A 269      41.593  15.721  30.693  1.00  0.00           H
ATOM   4232  C   GLN A 269      38.862  16.966  28.814  1.00  0.00           C
ATOM   4233  O   GLN A 269      39.806  17.740  28.986  1.00  0.00           O
ATOM   4234  N   TYR A 270      37.965  17.130  27.832  1.00  0.00           N
ATOM   4235  H   TYR A 270      37.176  16.496  27.799  1.00  0.00           H
ATOM   4236  CA  TYR A 270      38.134  18.066  26.717  1.00  0.00           C
ATOM   4237  HA  TYR A 270      39.125  18.515  26.771  1.00  0.00           H
ATOM   4238  CB  TYR A 270      38.071  17.265  25.405  1.00  0.00           C
ATOM   4239  HB2 TYR A 270      37.046  16.922  25.249  1.00  0.00           H
ATOM   4240  HB3 TYR A 270      38.320  17.932  24.579  1.00  0.00           H
ATOM   4241  CG  TYR A 270      39.001  16.061  25.349  1.00  0.00           C
ATOM   4242  CD1 TYR A 270      38.477  14.752  25.300  1.00  0.00           C
ATOM   4243  HD1 TYR A 270      37.406  14.594  25.308  1.00  0.00           H
ATOM   4244  CE1 TYR A 270      39.345  13.643  25.224  1.00  0.00           C
ATOM   4245  HE1 TYR A 270      38.942  12.643  25.174  1.00  0.00           H
ATOM   4246  CZ  TYR A 270      40.745  13.842  25.209  1.00  0.00           C
ATOM   4247  OH  TYR A 270      41.599  12.783  25.122  1.00  0.00           O
ATOM   4248  HH  TYR A 270      41.141  11.927  25.148  1.00  0.00           H
ATOM   4249  CE2 TYR A 270      41.266  15.151  25.284  1.00  0.00           C
ATOM   4250  HE2 TYR A 270      42.335  15.296  25.289  1.00  0.00           H
ATOM   4251  CD2 TYR A 270      40.395  16.255  25.353  1.00  0.00           C
ATOM   4252  HD2 TYR A 270      40.802  17.254  25.415  1.00  0.00           H
ATOM   4253  C   TYR A 270      37.127  19.224  26.699  1.00  0.00           C
ATOM   4254  O   TYR A 270      37.526  20.385  26.577  1.00  0.00           O
ATOM   4255  N   ALA A 271      35.826  18.932  26.788  1.00  0.00           N
ATOM   4256  H   ALA A 271      35.543  17.973  26.965  1.00  0.00           H
ATOM   4257  CA  ALA A 271      34.787  19.940  26.575  1.00  0.00           C
ATOM   4258  HA  ALA A 271      35.076  20.522  25.696  1.00  0.00           H
ATOM   4259  CB  ALA A 271      33.473  19.237  26.235  1.00  0.00           C
ATOM   4260  HB1 ALA A 271      32.717  19.988  26.011  1.00  0.00           H
ATOM   4261  HB2 ALA A 271      33.610  18.601  25.358  1.00  0.00           H
ATOM   4262  HB3 ALA A 271      33.142  18.628  27.079  1.00  0.00           H
ATOM   4263  C   ALA A 271      34.647  20.931  27.751  1.00  0.00           C
ATOM   4264  O   ALA A 271      34.877  20.589  28.912  1.00  0.00           O
ATOM   4265  N   GLN A 272      34.252  22.172  27.436  1.00  0.00           N
ATOM   4266  H   GLN A 272      34.027  22.372  26.471  1.00  0.00           H
ATOM   4267  CA  GLN A 272      34.267  23.325  28.352  1.00  0.00           C
ATOM   4268  HA  GLN A 272      34.923  23.076  29.187  1.00  0.00           H
ATOM   4269  CB  GLN A 272      34.914  24.530  27.634  1.00  0.00           C
ATOM   4270  HB2 GLN A 272      34.294  24.819  26.785  1.00  0.00           H
ATOM   4271  HB3 GLN A 272      34.960  25.376  28.321  1.00  0.00           H
ATOM   4272  CG  GLN A 272      36.343  24.242  27.125  1.00  0.00           C
ATOM   4273  HG2 GLN A 272      36.329  23.431  26.396  1.00  0.00           H
ATOM   4274  HG3 GLN A 272      36.718  25.127  26.610  1.00  0.00           H
ATOM   4275  CD  GLN A 272      37.313  23.903  28.259  1.00  0.00           C
ATOM   4276  OE1 GLN A 272      37.579  24.706  29.146  1.00  0.00           O
ATOM   4277  NE2 GLN A 272      37.874  22.712  28.299  1.00  0.00           N
ATOM   4278 HE21 GLN A 272      38.501  22.507  29.060  1.00  0.00           H
ATOM   4279 HE22 GLN A 272      37.685  22.015  27.583  1.00  0.00           H
ATOM   4280  C   GLN A 272      32.899  23.624  29.018  1.00  0.00           C
ATOM   4281  O   GLN A 272      32.587  24.771  29.352  1.00  0.00           O
ATOM   4282  N   GLY A 273      32.089  22.583  29.252  1.00  0.00           N
ATOM   4283  H   GLY A 273      32.398  21.673  28.943  1.00  0.00           H
ATOM   4284  CA  GLY A 273      30.856  22.644  30.054  1.00  0.00           C
ATOM   4285  HA2 GLY A 273      30.526  21.629  30.278  1.00  0.00           H
ATOM   4286  HA3 GLY A 273      31.085  23.129  31.004  1.00  0.00           H
ATOM   4287  C   GLY A 273      29.688  23.391  29.392  1.00  0.00           C
ATOM   4288  O   GLY A 273      29.575  23.451  28.168  1.00  0.00           O
ATOM   4289  N   CYS A 274      28.803  23.977  30.209  1.00  0.00           N
ATOM   4290  H   CYS A 274      28.943  23.899  31.209  1.00  0.00           H
ATOM   4291  CA  CYS A 274      27.605  24.692  29.737  1.00  0.00           C
ATOM   4292  HA  CYS A 274      27.104  24.046  29.015  1.00  0.00           H
ATOM   4293  CB  CYS A 274      26.635  24.919  30.910  1.00  0.00           C
ATOM   4294  HB2 CYS A 274      27.155  25.467  31.698  1.00  0.00           H
ATOM   4295  HB3 CYS A 274      25.807  25.545  30.574  1.00  0.00           H
ATOM   4296  SG  CYS A 274      25.931  23.409  31.626  1.00  0.00           S
ATOM   4297  C   CYS A 274      27.890  26.017  28.992  1.00  0.00           C
ATOM   4298  O   CYS A 274      26.962  26.610  28.446  1.00  0.00           O
ATOM   4299  N   GLU A 275      29.148  26.467  28.911  1.00  0.00           N
ATOM   4300  H   GLU A 275      29.868  25.944  29.390  1.00  0.00           H
ATOM   4301  CA  GLU A 275      29.586  27.609  28.083  1.00  0.00           C
ATOM   4302  HA  GLU A 275      28.785  28.349  28.064  1.00  0.00           H
ATOM   4303  CB  GLU A 275      30.822  28.270  28.726  1.00  0.00           C
ATOM   4304  HB2 GLU A 275      31.662  27.575  28.688  1.00  0.00           H
ATOM   4305  HB3 GLU A 275      31.093  29.152  28.143  1.00  0.00           H
ATOM   4306  CG  GLU A 275      30.613  28.710  30.186  1.00  0.00           C
ATOM   4307  HG2 GLU A 275      30.555  27.820  30.818  1.00  0.00           H
ATOM   4308  HG3 GLU A 275      31.492  29.274  30.506  1.00  0.00           H
ATOM   4309  CD  GLU A 275      29.353  29.578  30.381  1.00  0.00           C
ATOM   4310  OE1 GLU A 275      28.498  29.233  31.233  1.00  0.00           O
ATOM   4311  OE2 GLU A 275      29.218  30.624  29.700  1.00  0.00           O
ATOM   4312  C   GLU A 275      29.840  27.232  26.601  1.00  0.00           C
ATOM   4313  O   GLU A 275      30.467  27.992  25.853  1.00  0.00           O
ATOM   4314  N   GLY A 276      29.364  26.056  26.175  1.00  0.00           N
ATOM   4315  H   GLY A 276      28.903  25.473  26.860  1.00  0.00           H
ATOM   4316  CA  GLY A 276      29.618  25.446  24.867  1.00  0.00           C
ATOM   4317  HA2 GLY A 276      28.770  24.809  24.615  1.00  0.00           H
ATOM   4318  HA3 GLY A 276      29.702  26.214  24.097  1.00  0.00           H
ATOM   4319  C   GLY A 276      30.888  24.587  24.852  1.00  0.00           C
ATOM   4320  O   GLY A 276      31.826  24.814  25.620  1.00  0.00           O
ATOM   4321  N   GLY A 277      30.918  23.584  23.970  1.00  0.00           N
ATOM   4322  H   GLY A 277      30.122  23.444  23.363  1.00  0.00           H
ATOM   4323  CA  GLY A 277      31.981  22.572  23.930  1.00  0.00           C
ATOM   4324  HA2 GLY A 277      32.924  23.020  24.247  1.00  0.00           H
ATOM   4325  HA3 GLY A 277      31.731  21.772  24.627  1.00  0.00           H
ATOM   4326  C   GLY A 277      32.211  21.956  22.555  1.00  0.00           C
ATOM   4327  O   GLY A 277      31.521  22.268  21.585  1.00  0.00           O
ATOM   4328  N   PHE A 278      33.244  21.117  22.471  1.00  0.00           N
ATOM   4329  H   PHE A 278      33.752  20.907  23.321  1.00  0.00           H
ATOM   4330  CA  PHE A 278      33.775  20.544  21.230  1.00  0.00           C
ATOM   4331  HA  PHE A 278      33.597  21.254  20.422  1.00  0.00           H
ATOM   4332  CB  PHE A 278      35.306  20.387  21.391  1.00  0.00           C
ATOM   4333  HB2 PHE A 278      35.501  19.504  22.003  1.00  0.00           H
ATOM   4334  HB3 PHE A 278      35.735  20.202  20.406  1.00  0.00           H
ATOM   4335  CG  PHE A 278      36.066  21.545  22.028  1.00  0.00           C
ATOM   4336  CD1 PHE A 278      37.168  21.280  22.865  1.00  0.00           C
ATOM   4337  HD1 PHE A 278      37.473  20.261  23.058  1.00  0.00           H
ATOM   4338  CE1 PHE A 278      37.874  22.339  23.462  1.00  0.00           C
ATOM   4339  HE1 PHE A 278      38.706  22.136  24.121  1.00  0.00           H
ATOM   4340  CZ  PHE A 278      37.499  23.668  23.214  1.00  0.00           C
ATOM   4341  HZ  PHE A 278      38.050  24.479  23.671  1.00  0.00           H
ATOM   4342  CE2 PHE A 278      36.404  23.941  22.379  1.00  0.00           C
ATOM   4343  HE2 PHE A 278      36.108  24.966  22.198  1.00  0.00           H
ATOM   4344  CD2 PHE A 278      35.688  22.881  21.794  1.00  0.00           C
ATOM   4345  HD2 PHE A 278      34.849  23.097  21.154  1.00  0.00           H
ATOM   4346  C   PHE A 278      33.103  19.195  20.887  1.00  0.00           C
ATOM   4347  O   PHE A 278      33.336  18.224  21.606  1.00  0.00           O
ATOM   4348  N   PRO A 279      32.309  19.070  19.800  1.00  0.00           N
ATOM   4349  CD  PRO A 279      31.888  20.120  18.875  1.00  0.00           C
ATOM   4350  HD2 PRO A 279      32.729  20.706  18.505  1.00  0.00           H
ATOM   4351  HD3 PRO A 279      31.169  20.775  19.370  1.00  0.00           H
ATOM   4352  CG  PRO A 279      31.208  19.398  17.712  1.00  0.00           C
ATOM   4353  HG2 PRO A 279      31.952  19.112  16.967  1.00  0.00           H
ATOM   4354  HG3 PRO A 279      30.430  20.011  17.255  1.00  0.00           H
ATOM   4355  CB  PRO A 279      30.627  18.147  18.371  1.00  0.00           C
ATOM   4356  HB2 PRO A 279      30.500  17.333  17.655  1.00  0.00           H
ATOM   4357  HB3 PRO A 279      29.664  18.395  18.822  1.00  0.00           H
ATOM   4358  CA  PRO A 279      31.628  17.805  19.485  1.00  0.00           C
ATOM   4359  HA  PRO A 279      31.065  17.471  20.359  1.00  0.00           H
ATOM   4360  C   PRO A 279      32.589  16.665  19.101  1.00  0.00           C
ATOM   4361  O   PRO A 279      32.423  15.543  19.563  1.00  0.00           O
ATOM   4362  N   TYR A 280      33.647  16.943  18.325  1.00  0.00           N
ATOM   4363  H   TYR A 280      33.738  17.890  17.982  1.00  0.00           H
ATOM   4364  CA  TYR A 280      34.610  15.925  17.843  1.00  0.00           C
ATOM   4365  HA  TYR A 280      34.080  15.218  17.203  1.00  0.00           H
ATOM   4366  CB  TYR A 280      35.692  16.631  16.994  1.00  0.00           C
ATOM   4367  HB2 TYR A 280      35.249  16.949  16.050  1.00  0.00           H
ATOM   4368  HB3 TYR A 280      35.999  17.523  17.539  1.00  0.00           H
ATOM   4369  CG  TYR A 280      36.967  15.856  16.689  1.00  0.00           C
ATOM   4370  CD1 TYR A 280      36.947  14.460  16.496  1.00  0.00           C
ATOM   4371  HD1 TYR A 280      36.014  13.910  16.508  1.00  0.00           H
ATOM   4372  CE1 TYR A 280      38.148  13.752  16.331  1.00  0.00           C
ATOM   4373  HE1 TYR A 280      38.124  12.678  16.249  1.00  0.00           H
ATOM   4374  CZ  TYR A 280      39.376  14.437  16.305  1.00  0.00           C
ATOM   4375  OH  TYR A 280      40.530  13.746  16.127  1.00  0.00           O
ATOM   4376  HH  TYR A 280      40.394  12.913  15.649  1.00  0.00           H
ATOM   4377  CE2 TYR A 280      39.401  15.835  16.442  1.00  0.00           C
ATOM   4378  HE2 TYR A 280      40.348  16.355  16.398  1.00  0.00           H
ATOM   4379  CD2 TYR A 280      38.198  16.542  16.637  1.00  0.00           C
ATOM   4380  HD2 TYR A 280      38.233  17.617  16.757  1.00  0.00           H
ATOM   4381  C   TYR A 280      35.239  15.108  18.983  1.00  0.00           C
ATOM   4382  O   TYR A 280      35.236  13.878  18.941  1.00  0.00           O
ATOM   4383  N   LEU A 281      35.752  15.778  20.017  1.00  0.00           N
ATOM   4384  H   LEU A 281      35.663  16.785  20.036  1.00  0.00           H
ATOM   4385  CA  LEU A 281      36.488  15.112  21.096  1.00  0.00           C
ATOM   4386  HA  LEU A 281      37.220  14.438  20.652  1.00  0.00           H
ATOM   4387  CB  LEU A 281      37.235  16.151  21.961  1.00  0.00           C
ATOM   4388  HB2 LEU A 281      36.535  16.918  22.300  1.00  0.00           H
ATOM   4389  HB3 LEU A 281      37.588  15.630  22.850  1.00  0.00           H
ATOM   4390  CG  LEU A 281      38.475  16.832  21.337  1.00  0.00           C
ATOM   4391  HG  LEU A 281      38.987  17.364  22.136  1.00  0.00           H
ATOM   4392  CD1 LEU A 281      39.448  15.815  20.745  1.00  0.00           C
ATOM   4393 HD11 LEU A 281      39.031  15.349  19.851  1.00  0.00           H
ATOM   4394 HD12 LEU A 281      40.373  16.319  20.467  1.00  0.00           H
ATOM   4395 HD13 LEU A 281      39.674  15.061  21.499  1.00  0.00           H
ATOM   4396  CD2 LEU A 281      38.143  17.852  20.248  1.00  0.00           C
ATOM   4397 HD21 LEU A 281      37.432  18.581  20.633  1.00  0.00           H
ATOM   4398 HD22 LEU A 281      39.054  18.380  19.960  1.00  0.00           H
ATOM   4399 HD23 LEU A 281      37.745  17.359  19.362  1.00  0.00           H
ATOM   4400  C   LEU A 281      35.573  14.202  21.922  1.00  0.00           C
ATOM   4401  O   LEU A 281      35.998  13.126  22.326  1.00  0.00           O
ATOM   4402  N   ILE A 282      34.307  14.582  22.104  1.00  0.00           N
ATOM   4403  H   ILE A 282      34.027  15.485  21.740  1.00  0.00           H
ATOM   4404  CA  ILE A 282      33.275  13.713  22.687  1.00  0.00           C
ATOM   4405  HA  ILE A 282      33.657  13.274  23.610  1.00  0.00           H
ATOM   4406  CB  ILE A 282      32.027  14.557  23.024  1.00  0.00           C
ATOM   4407  HB  ILE A 282      31.654  15.006  22.103  1.00  0.00           H
ATOM   4408  CG2 ILE A 282      30.896  13.675  23.575  1.00  0.00           C
ATOM   4409 HG21 ILE A 282      31.224  13.150  24.474  1.00  0.00           H
ATOM   4410 HG22 ILE A 282      30.026  14.291  23.799  1.00  0.00           H
ATOM   4411 HG23 ILE A 282      30.592  12.938  22.832  1.00  0.00           H
ATOM   4412  CG1 ILE A 282      32.351  15.719  23.986  1.00  0.00           C
ATOM   4413 HG12 ILE A 282      32.966  16.452  23.467  1.00  0.00           H
ATOM   4414 HG13 ILE A 282      31.421  16.222  24.238  1.00  0.00           H
ATOM   4415  CD1 ILE A 282      33.085  15.327  25.278  1.00  0.00           C
ATOM   4416 HD11 ILE A 282      34.093  14.980  25.050  1.00  0.00           H
ATOM   4417 HD12 ILE A 282      33.161  16.203  25.921  1.00  0.00           H
ATOM   4418 HD13 ILE A 282      32.545  14.544  25.810  1.00  0.00           H
ATOM   4419  C   ILE A 282      32.922  12.547  21.756  1.00  0.00           C
ATOM   4420  O   ILE A 282      33.008  11.384  22.149  1.00  0.00           O
ATOM   4421  N   ALA A 283      32.525  12.861  20.519  1.00  0.00           N
ATOM   4422  H   ALA A 283      32.502  13.845  20.262  1.00  0.00           H
ATOM   4423  CA  ALA A 283      31.966  11.911  19.562  1.00  0.00           C
ATOM   4424  HA  ALA A 283      31.084  11.438  19.997  1.00  0.00           H
ATOM   4425  CB  ALA A 283      31.539  12.703  18.320  1.00  0.00           C
ATOM   4426  HB1 ALA A 283      31.167  12.013  17.566  1.00  0.00           H
ATOM   4427  HB2 ALA A 283      30.756  13.418  18.576  1.00  0.00           H
ATOM   4428  HB3 ALA A 283      32.390  13.247  17.906  1.00  0.00           H
ATOM   4429  C   ALA A 283      32.952  10.802  19.167  1.00  0.00           C
ATOM   4430  O   ALA A 283      32.559   9.644  19.045  1.00  0.00           O
ATOM   4431  N   GLY A 284      34.218  11.171  18.942  1.00  0.00           N
ATOM   4432  H   GLY A 284      34.448  12.156  19.048  1.00  0.00           H
ATOM   4433  CA  GLY A 284      35.264  10.269  18.464  1.00  0.00           C
ATOM   4434  HA2 GLY A 284      34.823   9.349  18.076  1.00  0.00           H
ATOM   4435  HA3 GLY A 284      35.784  10.760  17.642  1.00  0.00           H
ATOM   4436  C   GLY A 284      36.304   9.886  19.515  1.00  0.00           C
ATOM   4437  O   GLY A 284      36.370   8.734  19.934  1.00  0.00           O
ATOM   4438  N   LYS A 285      37.131  10.843  19.954  1.00  0.00           N
ATOM   4439  H   LYS A 285      36.987  11.788  19.614  1.00  0.00           H
ATOM   4440  CA  LYS A 285      38.335  10.543  20.758  1.00  0.00           C
ATOM   4441  HA  LYS A 285      38.868   9.739  20.242  1.00  0.00           H
ATOM   4442  CB  LYS A 285      39.256  11.777  20.761  1.00  0.00           C
ATOM   4443  HB2 LYS A 285      39.249  12.213  19.760  1.00  0.00           H
ATOM   4444  HB3 LYS A 285      38.877  12.524  21.461  1.00  0.00           H
ATOM   4445  CG  LYS A 285      40.708  11.416  21.123  1.00  0.00           C
ATOM   4446  HG2 LYS A 285      40.750  11.182  22.187  1.00  0.00           H
ATOM   4447  HG3 LYS A 285      41.017  10.524  20.576  1.00  0.00           H
ATOM   4448  CD  LYS A 285      41.688  12.571  20.822  1.00  0.00           C
ATOM   4449  HD2 LYS A 285      41.140  13.502  20.680  1.00  0.00           H
ATOM   4450  HD3 LYS A 285      42.321  12.713  21.700  1.00  0.00           H
ATOM   4451  CE  LYS A 285      42.612  12.342  19.609  1.00  0.00           C
ATOM   4452  HE2 LYS A 285      43.239  13.233  19.490  1.00  0.00           H
ATOM   4453  HE3 LYS A 285      43.283  11.504  19.826  1.00  0.00           H
ATOM   4454  NZ  LYS A 285      41.877  12.086  18.336  1.00  0.00           N
ATOM   4455  HZ1 LYS A 285      42.525  12.075  17.538  1.00  0.00           H
ATOM   4456  HZ2 LYS A 285      41.202  12.816  18.125  1.00  0.00           H
ATOM   4457  HZ3 LYS A 285      41.417  11.178  18.332  1.00  0.00           H
ATOM   4458  C   LYS A 285      38.027   9.988  22.157  1.00  0.00           C
ATOM   4459  O   LYS A 285      38.561   8.943  22.527  1.00  0.00           O
ATOM   4460  N   TYR A 286      37.098  10.603  22.894  1.00  0.00           N
ATOM   4461  H   TYR A 286      36.700  11.470  22.545  1.00  0.00           H
ATOM   4462  CA  TYR A 286      36.625  10.085  24.186  1.00  0.00           C
ATOM   4463  HA  TYR A 286      37.492   9.937  24.827  1.00  0.00           H
ATOM   4464  CB  TYR A 286      35.701  11.104  24.875  1.00  0.00           C
ATOM   4465  HB2 TYR A 286      36.166  12.090  24.830  1.00  0.00           H
ATOM   4466  HB3 TYR A 286      34.757  11.164  24.333  1.00  0.00           H
ATOM   4467  CG  TYR A 286      35.416  10.778  26.332  1.00  0.00           C
ATOM   4468  CD1 TYR A 286      36.196  11.368  27.347  1.00  0.00           C
ATOM   4469  HD1 TYR A 286      36.987  12.060  27.089  1.00  0.00           H
ATOM   4470  CE1 TYR A 286      35.967  11.043  28.699  1.00  0.00           C
ATOM   4471  HE1 TYR A 286      36.579  11.483  29.474  1.00  0.00           H
ATOM   4472  CZ  TYR A 286      34.949  10.125  29.043  1.00  0.00           C
ATOM   4473  OH  TYR A 286      34.728   9.789  30.345  1.00  0.00           O
ATOM   4474  HH  TYR A 286      35.361  10.207  30.953  1.00  0.00           H
ATOM   4475  CE2 TYR A 286      34.158   9.547  28.027  1.00  0.00           C
ATOM   4476  HE2 TYR A 286      33.382   8.846  28.295  1.00  0.00           H
ATOM   4477  CD2 TYR A 286      34.394   9.870  26.677  1.00  0.00           C
ATOM   4478  HD2 TYR A 286      33.798   9.405  25.906  1.00  0.00           H
ATOM   4479  C   TYR A 286      35.922   8.730  24.014  1.00  0.00           C
ATOM   4480  O   TYR A 286      36.189   7.788  24.757  1.00  0.00           O
ATOM   4481  N   ALA A 287      35.077   8.598  22.986  1.00  0.00           N
ATOM   4482  H   ALA A 287      34.882   9.411  22.417  1.00  0.00           H
ATOM   4483  CA  ALA A 287      34.401   7.347  22.647  1.00  0.00           C
ATOM   4484  HA  ALA A 287      33.796   7.043  23.502  1.00  0.00           H
ATOM   4485  CB  ALA A 287      33.455   7.618  21.474  1.00  0.00           C
ATOM   4486  HB1 ALA A 287      32.819   6.749  21.305  1.00  0.00           H
ATOM   4487  HB2 ALA A 287      32.823   8.479  21.689  1.00  0.00           H
ATOM   4488  HB3 ALA A 287      34.024   7.830  20.569  1.00  0.00           H
ATOM   4489  C   ALA A 287      35.385   6.196  22.335  1.00  0.00           C
ATOM   4490  O   ALA A 287      35.119   5.049  22.684  1.00  0.00           O
ATOM   4491  N   GLN A 288      36.516   6.475  21.683  1.00  0.00           N
ATOM   4492  H   GLN A 288      36.647   7.417  21.329  1.00  0.00           H
ATOM   4493  CA  GLN A 288      37.553   5.481  21.395  1.00  0.00           C
ATOM   4494  HA  GLN A 288      37.066   4.577  21.030  1.00  0.00           H
ATOM   4495  CB  GLN A 288      38.441   6.013  20.262  1.00  0.00           C
ATOM   4496  HB2 GLN A 288      37.806   6.206  19.396  1.00  0.00           H
ATOM   4497  HB3 GLN A 288      38.901   6.953  20.571  1.00  0.00           H
ATOM   4498  CG  GLN A 288      39.545   5.031  19.846  1.00  0.00           C
ATOM   4499  HG2 GLN A 288      40.245   4.883  20.670  1.00  0.00           H
ATOM   4500  HG3 GLN A 288      39.100   4.067  19.597  1.00  0.00           H
ATOM   4501  CD  GLN A 288      40.320   5.565  18.647  1.00  0.00           C
ATOM   4502  OE1 GLN A 288      41.091   6.510  18.749  1.00  0.00           O
ATOM   4503  NE2 GLN A 288      40.137   5.009  17.469  1.00  0.00           N
ATOM   4504 HE21 GLN A 288      40.643   5.384  16.682  1.00  0.00           H
ATOM   4505 HE22 GLN A 288      39.487   4.247  17.349  1.00  0.00           H
ATOM   4506  C   GLN A 288      38.370   5.073  22.635  1.00  0.00           C
ATOM   4507  O   GLN A 288      38.441   3.885  22.955  1.00  0.00           O
ATOM   4508  N   ASP A 289      38.993   6.028  23.336  1.00  0.00           N
ATOM   4509  H   ASP A 289      38.912   6.994  23.029  1.00  0.00           H
ATOM   4510  CA  ASP A 289      39.864   5.729  24.484  1.00  0.00           C
ATOM   4511  HA  ASP A 289      40.518   4.899  24.211  1.00  0.00           H
ATOM   4512  CB  ASP A 289      40.760   6.936  24.789  1.00  0.00           C
ATOM   4513  HB2 ASP A 289      40.156   7.845  24.819  1.00  0.00           H
ATOM   4514  HB3 ASP A 289      41.196   6.801  25.778  1.00  0.00           H
ATOM   4515  CG  ASP A 289      41.898   7.073  23.765  1.00  0.00           C
ATOM   4516  OD1 ASP A 289      42.655   6.092  23.564  1.00  0.00           O
ATOM   4517  OD2 ASP A 289      42.048   8.155  23.153  1.00  0.00           O
ATOM   4518  C   ASP A 289      39.110   5.275  25.747  1.00  0.00           C
ATOM   4519  O   ASP A 289      39.542   4.333  26.414  1.00  0.00           O
ATOM   4520  N   PHE A 290      37.994   5.932  26.079  1.00  0.00           N
ATOM   4521  H   PHE A 290      37.680   6.679  25.471  1.00  0.00           H
ATOM   4522  CA  PHE A 290      37.199   5.664  27.284  1.00  0.00           C
ATOM   4523  HA  PHE A 290      37.782   5.060  27.979  1.00  0.00           H
ATOM   4524  CB  PHE A 290      36.856   6.986  27.995  1.00  0.00           C
ATOM   4525  HB2 PHE A 290      36.182   7.564  27.365  1.00  0.00           H
ATOM   4526  HB3 PHE A 290      36.302   6.747  28.904  1.00  0.00           H
ATOM   4527  CG  PHE A 290      38.032   7.878  28.362  1.00  0.00           C
ATOM   4528  CD1 PHE A 290      38.622   8.706  27.388  1.00  0.00           C
ATOM   4529  HD1 PHE A 290      38.257   8.681  26.375  1.00  0.00           H
ATOM   4530  CE1 PHE A 290      39.682   9.565  27.726  1.00  0.00           C
ATOM   4531  HE1 PHE A 290      40.131  10.197  26.972  1.00  0.00           H
ATOM   4532  CZ  PHE A 290      40.154   9.605  29.049  1.00  0.00           C
ATOM   4533  HZ  PHE A 290      40.970  10.265  29.314  1.00  0.00           H
ATOM   4534  CE2 PHE A 290      39.565   8.785  30.028  1.00  0.00           C
ATOM   4535  HE2 PHE A 290      39.923   8.823  31.047  1.00  0.00           H
ATOM   4536  CD2 PHE A 290      38.509   7.920  29.686  1.00  0.00           C
ATOM   4537  HD2 PHE A 290      38.058   7.298  30.447  1.00  0.00           H
ATOM   4538  C   PHE A 290      35.906   4.894  26.975  1.00  0.00           C
ATOM   4539  O   PHE A 290      35.590   3.915  27.653  1.00  0.00           O
ATOM   4540  N   GLY A 291      35.155   5.344  25.962  1.00  0.00           N
ATOM   4541  H   GLY A 291      35.499   6.154  25.459  1.00  0.00           H
ATOM   4542  CA  GLY A 291      33.789   4.892  25.680  1.00  0.00           C
ATOM   4543  HA2 GLY A 291      33.574   5.055  24.627  1.00  0.00           H
ATOM   4544  HA3 GLY A 291      33.694   3.824  25.871  1.00  0.00           H
ATOM   4545  C   GLY A 291      32.748   5.666  26.506  1.00  0.00           C
ATOM   4546  O   GLY A 291      33.078   6.261  27.531  1.00  0.00           O
ATOM   4547  N   LEU A 292      31.490   5.696  26.060  1.00  0.00           N
ATOM   4548  H   LEU A 292      31.274   5.158  25.225  1.00  0.00           H
ATOM   4549  CA  LEU A 292      30.423   6.558  26.608  1.00  0.00           C
ATOM   4550  HA  LEU A 292      30.839   7.209  27.378  1.00  0.00           H
ATOM   4551  CB  LEU A 292      29.892   7.458  25.481  1.00  0.00           C
ATOM   4552  HB2 LEU A 292      29.587   6.812  24.655  1.00  0.00           H
ATOM   4553  HB3 LEU A 292      29.003   7.990  25.822  1.00  0.00           H
ATOM   4554  CG  LEU A 292      30.934   8.482  24.983  1.00  0.00           C
ATOM   4555  HG  LEU A 292      31.939   8.062  25.025  1.00  0.00           H
ATOM   4556  CD1 LEU A 292      30.648   8.816  23.528  1.00  0.00           C
ATOM   4557 HD11 LEU A 292      29.614   9.135  23.417  1.00  0.00           H
ATOM   4558 HD12 LEU A 292      31.318   9.602  23.182  1.00  0.00           H
ATOM   4559 HD13 LEU A 292      30.812   7.922  22.927  1.00  0.00           H
ATOM   4560  CD2 LEU A 292      30.910   9.771  25.803  1.00  0.00           C
ATOM   4561 HD21 LEU A 292      31.213   9.558  26.828  1.00  0.00           H
ATOM   4562 HD22 LEU A 292      31.603  10.496  25.377  1.00  0.00           H
ATOM   4563 HD23 LEU A 292      29.907  10.195  25.814  1.00  0.00           H
ATOM   4564  C   LEU A 292      29.288   5.759  27.272  1.00  0.00           C
ATOM   4565  O   LEU A 292      28.955   4.661  26.827  1.00  0.00           O
ATOM   4566  N   VAL A 293      28.701   6.303  28.341  1.00  0.00           N
ATOM   4567  H   VAL A 293      29.019   7.217  28.643  1.00  0.00           H
ATOM   4568  CA  VAL A 293      27.682   5.627  29.176  1.00  0.00           C
ATOM   4569  HA  VAL A 293      27.835   4.550  29.088  1.00  0.00           H
ATOM   4570  CB  VAL A 293      27.852   5.979  30.671  1.00  0.00           C
ATOM   4571  HB  VAL A 293      27.163   5.351  31.232  1.00  0.00           H
ATOM   4572  CG1 VAL A 293      29.260   5.651  31.176  1.00  0.00           C
ATOM   4573 HG11 VAL A 293      29.994   6.285  30.680  1.00  0.00           H
ATOM   4574 HG12 VAL A 293      29.316   5.829  32.251  1.00  0.00           H
ATOM   4575 HG13 VAL A 293      29.485   4.603  30.984  1.00  0.00           H
ATOM   4576  CG2 VAL A 293      27.517   7.441  30.998  1.00  0.00           C
ATOM   4577 HG21 VAL A 293      26.456   7.624  30.841  1.00  0.00           H
ATOM   4578 HG22 VAL A 293      27.754   7.656  32.040  1.00  0.00           H
ATOM   4579 HG23 VAL A 293      28.086   8.112  30.360  1.00  0.00           H
ATOM   4580  C   VAL A 293      26.237   5.909  28.737  1.00  0.00           C
ATOM   4581  O   VAL A 293      25.937   6.947  28.147  1.00  0.00           O
ATOM   4582  N   GLU A 294      25.315   5.005  29.083  1.00  0.00           N
ATOM   4583  H   GLU A 294      25.621   4.168  29.560  1.00  0.00           H
ATOM   4584  CA  GLU A 294      23.861   5.204  28.931  1.00  0.00           C
ATOM   4585  HA  GLU A 294      23.644   5.435  27.890  1.00  0.00           H
ATOM   4586  CB  GLU A 294      23.098   3.918  29.296  1.00  0.00           C
ATOM   4587  HB2 GLU A 294      23.345   3.632  30.319  1.00  0.00           H
ATOM   4588  HB3 GLU A 294      22.027   4.118  29.238  1.00  0.00           H
ATOM   4589  CG  GLU A 294      23.428   2.762  28.342  1.00  0.00           C
ATOM   4590  HG2 GLU A 294      23.258   3.107  27.318  1.00  0.00           H
ATOM   4591  HG3 GLU A 294      24.484   2.508  28.445  1.00  0.00           H
ATOM   4592  CD  GLU A 294      22.589   1.492  28.589  1.00  0.00           C
ATOM   4593  OE1 GLU A 294      22.493   0.659  27.656  1.00  0.00           O
ATOM   4594  OE2 GLU A 294      22.059   1.284  29.707  1.00  0.00           O
ATOM   4595  C   GLU A 294      23.342   6.368  29.795  1.00  0.00           C
ATOM   4596  O   GLU A 294      23.903   6.668  30.847  1.00  0.00           O
ATOM   4597  N   GLU A 295      22.243   7.020  29.405  1.00  0.00           N
ATOM   4598  H   GLU A 295      21.794   6.749  28.532  1.00  0.00           H
ATOM   4599  CA  GLU A 295      21.681   8.148  30.172  1.00  0.00           C
ATOM   4600  HA  GLU A 295      22.479   8.863  30.356  1.00  0.00           H
ATOM   4601  CB  GLU A 295      20.620   8.865  29.322  1.00  0.00           C
ATOM   4602  HB2 GLU A 295      21.092   9.100  28.369  1.00  0.00           H
ATOM   4603  HB3 GLU A 295      19.784   8.197  29.112  1.00  0.00           H
ATOM   4604  CG  GLU A 295      20.126  10.200  29.913  1.00  0.00           C
ATOM   4605  HG2 GLU A 295      20.964  10.702  30.402  1.00  0.00           H
ATOM   4606  HG3 GLU A 295      19.824  10.832  29.074  1.00  0.00           H
ATOM   4607  CD  GLU A 295      18.926  10.115  30.886  1.00  0.00           C
ATOM   4608  OE1 GLU A 295      18.321   9.029  31.064  1.00  0.00           O
ATOM   4609  OE2 GLU A 295      18.557  11.176  31.447  1.00  0.00           O
ATOM   4610  C   GLU A 295      21.162   7.724  31.559  1.00  0.00           C
ATOM   4611  O   GLU A 295      21.254   8.496  32.513  1.00  0.00           O
ATOM   4612  N   ALA A 296      20.770   6.455  31.721  1.00  0.00           N
ATOM   4613  H   ALA A 296      20.702   5.869  30.900  1.00  0.00           H
ATOM   4614  CA  ALA A 296      20.454   5.861  33.023  1.00  0.00           C
ATOM   4615  HA  ALA A 296      19.716   6.497  33.516  1.00  0.00           H
ATOM   4616  CB  ALA A 296      19.811   4.490  32.775  1.00  0.00           C
ATOM   4617  HB1 ALA A 296      19.493   4.058  33.725  1.00  0.00           H
ATOM   4618  HB2 ALA A 296      18.936   4.602  32.133  1.00  0.00           H
ATOM   4619  HB3 ALA A 296      20.526   3.817  32.299  1.00  0.00           H
ATOM   4620  C   ALA A 296      21.674   5.755  33.970  1.00  0.00           C
ATOM   4621  O   ALA A 296      21.495   5.630  35.184  1.00  0.00           O
ATOM   4622  N   CYS A 297      22.909   5.834  33.450  1.00  0.00           N
ATOM   4623  H   CYS A 297      23.009   5.945  32.447  1.00  0.00           H
ATOM   4624  CA  CYS A 297      24.127   5.910  34.265  1.00  0.00           C
ATOM   4625  HA  CYS A 297      24.058   5.174  35.066  1.00  0.00           H
ATOM   4626  CB  CYS A 297      25.338   5.545  33.393  1.00  0.00           C
ATOM   4627  HB2 CYS A 297      25.119   4.644  32.817  1.00  0.00           H
ATOM   4628  HB3 CYS A 297      25.502   6.362  32.690  1.00  0.00           H
ATOM   4629  SG  CYS A 297      26.886   5.290  34.304  1.00  0.00           S
ATOM   4630  C   CYS A 297      24.321   7.299  34.907  1.00  0.00           C
ATOM   4631  O   CYS A 297      24.943   7.404  35.962  1.00  0.00           O
ATOM   4632  N   PHE A 298      23.801   8.374  34.300  1.00  0.00           N
ATOM   4633  H   PHE A 298      23.267   8.237  33.451  1.00  0.00           H
ATOM   4634  CA  PHE A 298      23.877   9.739  34.843  1.00  0.00           C
ATOM   4635  HA  PHE A 298      23.721   9.686  35.920  1.00  0.00           H
ATOM   4636  CB  PHE A 298      25.299  10.296  34.604  1.00  0.00           C
ATOM   4637  HB2 PHE A 298      26.014   9.511  34.844  1.00  0.00           H
ATOM   4638  HB3 PHE A 298      25.432  10.504  33.544  1.00  0.00           H
ATOM   4639  CG  PHE A 298      25.746  11.520  35.396  1.00  0.00           C
ATOM   4640  CD1 PHE A 298      24.927  12.163  36.349  1.00  0.00           C
ATOM   4641  HD1 PHE A 298      23.916  11.834  36.533  1.00  0.00           H
ATOM   4642  CE1 PHE A 298      25.426  13.247  37.095  1.00  0.00           C
ATOM   4643  HE1 PHE A 298      24.797  13.731  37.831  1.00  0.00           H
ATOM   4644  CZ  PHE A 298      26.743  13.697  36.900  1.00  0.00           C
ATOM   4645  HZ  PHE A 298      27.122  14.530  37.478  1.00  0.00           H
ATOM   4646  CE2 PHE A 298      27.563  13.061  35.952  1.00  0.00           C
ATOM   4647  HE2 PHE A 298      28.577  13.401  35.799  1.00  0.00           H
ATOM   4648  CD2 PHE A 298      27.064  11.981  35.203  1.00  0.00           C
ATOM   4649  HD2 PHE A 298      27.703  11.490  34.483  1.00  0.00           H
ATOM   4650  C   PHE A 298      22.778  10.620  34.202  1.00  0.00           C
ATOM   4651  O   PHE A 298      22.968  11.099  33.078  1.00  0.00           O
ATOM   4652  N   PRO A 299      21.619  10.816  34.867  1.00  0.00           N
ATOM   4653  CD  PRO A 299      21.205  10.167  36.105  1.00  0.00           C
ATOM   4654  HD2 PRO A 299      21.606  10.719  36.957  1.00  0.00           H
ATOM   4655  HD3 PRO A 299      21.527   9.126  36.144  1.00  0.00           H
ATOM   4656  CG  PRO A 299      19.678  10.231  36.120  1.00  0.00           C
ATOM   4657  HG2 PRO A 299      19.284  10.264  37.136  1.00  0.00           H
ATOM   4658  HG3 PRO A 299      19.267   9.382  35.572  1.00  0.00           H
ATOM   4659  CB  PRO A 299      19.387  11.522  35.360  1.00  0.00           C
ATOM   4660  HB2 PRO A 299      19.492  12.371  36.039  1.00  0.00           H
ATOM   4661  HB3 PRO A 299      18.393  11.515  34.912  1.00  0.00           H
ATOM   4662  CA  PRO A 299      20.489  11.554  34.298  1.00  0.00           C
ATOM   4663  HA  PRO A 299      20.149  11.011  33.419  1.00  0.00           H
ATOM   4664  C   PRO A 299      20.822  12.999  33.906  1.00  0.00           C
ATOM   4665  O   PRO A 299      21.580  13.679  34.604  1.00  0.00           O
ATOM   4666  N   TYR A 300      20.219  13.498  32.822  1.00  0.00           N
ATOM   4667  H   TYR A 300      19.588  12.903  32.295  1.00  0.00           H
ATOM   4668  CA  TYR A 300      20.362  14.907  32.437  1.00  0.00           C
ATOM   4669  HA  TYR A 300      21.418  15.154  32.483  1.00  0.00           H
ATOM   4670  CB  TYR A 300      19.905  15.144  30.992  1.00  0.00           C
ATOM   4671  HB2 TYR A 300      20.424  14.445  30.335  1.00  0.00           H
ATOM   4672  HB3 TYR A 300      18.837  14.933  30.916  1.00  0.00           H
ATOM   4673  CG  TYR A 300      20.181  16.561  30.511  1.00  0.00           C
ATOM   4674  CD1 TYR A 300      21.509  17.028  30.426  1.00  0.00           C
ATOM   4675  HD1 TYR A 300      22.336  16.379  30.683  1.00  0.00           H
ATOM   4676  CE1 TYR A 300      21.773  18.347  30.012  1.00  0.00           C
ATOM   4677  HE1 TYR A 300      22.790  18.707  29.942  1.00  0.00           H
ATOM   4678  CZ  TYR A 300      20.708  19.215  29.700  1.00  0.00           C
ATOM   4679  OH  TYR A 300      20.982  20.495  29.335  1.00  0.00           O
ATOM   4680  HH  TYR A 300      20.186  21.051  29.290  1.00  0.00           H
ATOM   4681  CE2 TYR A 300      19.377  18.754  29.789  1.00  0.00           C
ATOM   4682  HE2 TYR A 300      18.558  19.418  29.550  1.00  0.00           H
ATOM   4683  CD2 TYR A 300      19.116  17.428  30.190  1.00  0.00           C
ATOM   4684  HD2 TYR A 300      18.093  17.080  30.257  1.00  0.00           H
ATOM   4685  C   TYR A 300      19.635  15.849  33.411  1.00  0.00           C
ATOM   4686  O   TYR A 300      18.462  15.638  33.736  1.00  0.00           O
ATOM   4687  N   THR A 301      20.325  16.911  33.844  1.00  0.00           N
ATOM   4688  H   THR A 301      21.306  16.971  33.596  1.00  0.00           H
ATOM   4689  CA  THR A 301      19.763  17.980  34.698  1.00  0.00           C
ATOM   4690  HA  THR A 301      18.677  17.886  34.727  1.00  0.00           H
ATOM   4691  CB  THR A 301      20.270  17.880  36.147  1.00  0.00           C
ATOM   4692  HB  THR A 301      19.785  18.664  36.728  1.00  0.00           H
ATOM   4693  CG2 THR A 301      19.957  16.544  36.821  1.00  0.00           C
ATOM   4694 HG21 THR A 301      20.469  15.725  36.317  1.00  0.00           H
ATOM   4695 HG22 THR A 301      20.277  16.580  37.862  1.00  0.00           H
ATOM   4696 HG23 THR A 301      18.881  16.364  36.791  1.00  0.00           H
ATOM   4697  OG1 THR A 301      21.668  18.098  36.197  1.00  0.00           O
ATOM   4698  HG1 THR A 301      22.109  17.274  35.927  1.00  0.00           H
ATOM   4699  C   THR A 301      20.060  19.393  34.182  1.00  0.00           C
ATOM   4700  O   THR A 301      19.393  20.344  34.596  1.00  0.00           O
ATOM   4701  N   GLY A 302      21.047  19.554  33.290  1.00  0.00           N
ATOM   4702  H   GLY A 302      21.560  18.740  32.983  1.00  0.00           H
ATOM   4703  CA  GLY A 302      21.507  20.865  32.818  1.00  0.00           C
ATOM   4704  HA2 GLY A 302      22.140  20.714  31.943  1.00  0.00           H
ATOM   4705  HA3 GLY A 302      20.647  21.466  32.517  1.00  0.00           H
ATOM   4706  C   GLY A 302      22.321  21.653  33.858  1.00  0.00           C
ATOM   4707  O   GLY A 302      22.502  22.862  33.709  1.00  0.00           O
ATOM   4708  N   THR A 303      22.800  20.996  34.921  1.00  0.00           N
ATOM   4709  H   THR A 303      22.606  20.006  34.997  1.00  0.00           H
ATOM   4710  CA  THR A 303      23.712  21.592  35.916  1.00  0.00           C
ATOM   4711  HA  THR A 303      23.508  22.661  35.981  1.00  0.00           H
ATOM   4712  CB  THR A 303      23.491  21.012  37.326  1.00  0.00           C
ATOM   4713  HB  THR A 303      24.157  21.539  38.011  1.00  0.00           H
ATOM   4714  CG2 THR A 303      22.062  21.206  37.837  1.00  0.00           C
ATOM   4715 HG21 THR A 303      21.343  20.735  37.167  1.00  0.00           H
ATOM   4716 HG22 THR A 303      21.966  20.767  38.830  1.00  0.00           H
ATOM   4717 HG23 THR A 303      21.841  22.272  37.902  1.00  0.00           H
ATOM   4718  OG1 THR A 303      23.817  19.640  37.387  1.00  0.00           O
ATOM   4719  HG1 THR A 303      23.061  19.141  37.022  1.00  0.00           H
ATOM   4720  C   THR A 303      25.186  21.434  35.515  1.00  0.00           C
ATOM   4721  O   THR A 303      25.551  20.542  34.746  1.00  0.00           O
ATOM   4722  N   ASP A 304      26.048  22.287  36.080  1.00  0.00           N
ATOM   4723  H   ASP A 304      25.674  23.008  36.682  1.00  0.00           H
ATOM   4724  CA  ASP A 304      27.517  22.217  35.979  1.00  0.00           C
ATOM   4725  HA  ASP A 304      27.773  21.682  35.064  1.00  0.00           H
ATOM   4726  CB  ASP A 304      28.062  23.652  35.861  1.00  0.00           C
ATOM   4727  HB2 ASP A 304      27.474  24.185  35.112  1.00  0.00           H
ATOM   4728  HB3 ASP A 304      27.920  24.161  36.818  1.00  0.00           H
ATOM   4729  CG  ASP A 304      29.542  23.739  35.442  1.00  0.00           C
ATOM   4730  OD1 ASP A 304      30.049  22.839  34.729  1.00  0.00           O
ATOM   4731  OD2 ASP A 304      30.195  24.757  35.782  1.00  0.00           O
ATOM   4732  C   ASP A 304      28.141  21.429  37.162  1.00  0.00           C
ATOM   4733  O   ASP A 304      29.228  21.751  37.653  1.00  0.00           O
ATOM   4734  N   SER A 305      27.405  20.445  37.695  1.00  0.00           N
ATOM   4735  H   SER A 305      26.535  20.211  37.238  1.00  0.00           H
ATOM   4736  CA  SER A 305      27.751  19.701  38.919  1.00  0.00           C
ATOM   4737  HA  SER A 305      27.909  20.442  39.699  1.00  0.00           H
ATOM   4738  CB  SER A 305      26.569  18.821  39.360  1.00  0.00           C
ATOM   4739  HB2 SER A 305      26.847  18.279  40.266  1.00  0.00           H
ATOM   4740  HB3 SER A 305      25.718  19.461  39.600  1.00  0.00           H
ATOM   4741  OG  SER A 305      26.185  17.886  38.364  1.00  0.00           O
ATOM   4742  HG  SER A 305      25.436  18.271  37.866  1.00  0.00           H
ATOM   4743  C   SER A 305      29.038  18.852  38.791  1.00  0.00           C
ATOM   4744  O   SER A 305      29.427  18.486  37.673  1.00  0.00           O
ATOM   4745  N   PRO A 306      29.713  18.513  39.915  1.00  0.00           N
ATOM   4746  CD  PRO A 306      29.463  18.985  41.272  1.00  0.00           C
ATOM   4747  HD2 PRO A 306      28.710  18.352  41.744  1.00  0.00           H
ATOM   4748  HD3 PRO A 306      29.153  20.029  41.300  1.00  0.00           H
ATOM   4749  CG  PRO A 306      30.794  18.834  42.003  1.00  0.00           C
ATOM   4750  HG2 PRO A 306      30.656  18.722  43.079  1.00  0.00           H
ATOM   4751  HG3 PRO A 306      31.434  19.691  41.783  1.00  0.00           H
ATOM   4752  CB  PRO A 306      31.380  17.575  41.369  1.00  0.00           C
ATOM   4753  HB2 PRO A 306      30.964  16.697  41.866  1.00  0.00           H
ATOM   4754  HB3 PRO A 306      32.469  17.565  41.432  1.00  0.00           H
ATOM   4755  CA  PRO A 306      30.895  17.647  39.914  1.00  0.00           C
ATOM   4756  HA  PRO A 306      31.668  18.126  39.311  1.00  0.00           H
ATOM   4757  C   PRO A 306      30.612  16.246  39.351  1.00  0.00           C
ATOM   4758  O   PRO A 306      29.484  15.747  39.407  1.00  0.00           O
ATOM   4759  N   CYS A 307      31.647  15.589  38.821  1.00  0.00           N
ATOM   4760  H   CYS A 307      32.557  16.029  38.839  1.00  0.00           H
ATOM   4761  CA  CYS A 307      31.522  14.284  38.170  1.00  0.00           C
ATOM   4762  HA  CYS A 307      30.744  14.358  37.409  1.00  0.00           H
ATOM   4763  CB  CYS A 307      32.840  13.967  37.449  1.00  0.00           C
ATOM   4764  HB2 CYS A 307      33.067  14.763  36.738  1.00  0.00           H
ATOM   4765  HB3 CYS A 307      33.646  13.933  38.186  1.00  0.00           H
ATOM   4766  SG  CYS A 307      32.810  12.384  36.571  1.00  0.00           S
ATOM   4767  C   CYS A 307      31.119  13.166  39.160  1.00  0.00           C
ATOM   4768  O   CYS A 307      31.942  12.710  39.961  1.00  0.00           O
ATOM   4769  N   LYS A 308      29.857  12.709  39.089  1.00  0.00           N
ATOM   4770  H   LYS A 308      29.221  13.194  38.467  1.00  0.00           H
ATOM   4771  CA  LYS A 308      29.310  11.603  39.898  1.00  0.00           C
ATOM   4772  HA  LYS A 308      30.117  10.889  40.065  1.00  0.00           H
ATOM   4773  CB  LYS A 308      28.860  12.142  41.276  1.00  0.00           C
ATOM   4774  HB2 LYS A 308      29.688  12.682  41.739  1.00  0.00           H
ATOM   4775  HB3 LYS A 308      28.046  12.854  41.133  1.00  0.00           H
ATOM   4776  CG  LYS A 308      28.391  11.045  42.253  1.00  0.00           C
ATOM   4777  HG2 LYS A 308      27.984  11.534  43.140  1.00  0.00           H
ATOM   4778  HG3 LYS A 308      27.585  10.470  41.799  1.00  0.00           H
ATOM   4779  CD  LYS A 308      29.518  10.096  42.699  1.00  0.00           C
ATOM   4780  HD2 LYS A 308      30.022   9.654  41.840  1.00  0.00           H
ATOM   4781  HD3 LYS A 308      30.253  10.680  43.257  1.00  0.00           H
ATOM   4782  CE  LYS A 308      28.997   8.972  43.608  1.00  0.00           C
ATOM   4783  HE2 LYS A 308      29.845   8.565  44.167  1.00  0.00           H
ATOM   4784  HE3 LYS A 308      28.300   9.400  44.336  1.00  0.00           H
ATOM   4785  NZ  LYS A 308      28.342   7.875  42.837  1.00  0.00           N
ATOM   4786  HZ1 LYS A 308      28.008   7.148  43.459  1.00  0.00           H
ATOM   4787  HZ2 LYS A 308      28.986   7.441  42.187  1.00  0.00           H
ATOM   4788  HZ3 LYS A 308      27.547   8.205  42.305  1.00  0.00           H
ATOM   4789  C   LYS A 308      28.189  10.851  39.159  1.00  0.00           C
ATOM   4790  O   LYS A 308      27.002  11.141  39.310  1.00  0.00           O
ATOM   4791  N   MET A 309      28.596   9.859  38.368  1.00  0.00           N
ATOM   4792  H   MET A 309      29.592   9.712  38.299  1.00  0.00           H
ATOM   4793  CA  MET A 309      27.720   8.873  37.715  1.00  0.00           C
ATOM   4794  HA  MET A 309      26.747   9.332  37.526  1.00  0.00           H
ATOM   4795  CB  MET A 309      28.326   8.519  36.345  1.00  0.00           C
ATOM   4796  HB2 MET A 309      27.615   7.924  35.772  1.00  0.00           H
ATOM   4797  HB3 MET A 309      28.491   9.447  35.799  1.00  0.00           H
ATOM   4798  CG  MET A 309      29.647   7.742  36.435  1.00  0.00           C
ATOM   4799  HG2 MET A 309      30.300   8.216  37.167  1.00  0.00           H
ATOM   4800  HG3 MET A 309      29.432   6.734  36.786  1.00  0.00           H
ATOM   4801  SD  MET A 309      30.566   7.613  34.878  1.00  0.00           S
ATOM   4802  CE  MET A 309      31.099   9.337  34.685  1.00  0.00           C
ATOM   4803  HE1 MET A 309      31.486   9.713  35.632  1.00  0.00           H
ATOM   4804  HE2 MET A 309      31.889   9.398  33.937  1.00  0.00           H
ATOM   4805  HE3 MET A 309      30.259   9.954  34.364  1.00  0.00           H
ATOM   4806  C   MET A 309      27.475   7.629  38.601  1.00  0.00           C
ATOM   4807  O   MET A 309      28.062   7.483  39.680  1.00  0.00           O
ATOM   4808  N   LYS A 310      26.602   6.727  38.138  1.00  0.00           N
ATOM   4809  H   LYS A 310      26.141   6.951  37.261  1.00  0.00           H
ATOM   4810  CA  LYS A 310      26.289   5.410  38.727  1.00  0.00           C
ATOM   4811  HA  LYS A 310      26.051   5.551  39.783  1.00  0.00           H
ATOM   4812  CB  LYS A 310      25.043   4.870  37.997  1.00  0.00           C
ATOM   4813  HB2 LYS A 310      24.378   5.709  37.790  1.00  0.00           H
ATOM   4814  HB3 LYS A 310      25.350   4.444  37.042  1.00  0.00           H
ATOM   4815  CG  LYS A 310      24.204   3.841  38.766  1.00  0.00           C
ATOM   4816  HG2 LYS A 310      24.813   2.979  39.040  1.00  0.00           H
ATOM   4817  HG3 LYS A 310      23.819   4.313  39.670  1.00  0.00           H
ATOM   4818  CD  LYS A 310      23.039   3.380  37.870  1.00  0.00           C
ATOM   4819  HD2 LYS A 310      22.577   4.242  37.386  1.00  0.00           H
ATOM   4820  HD3 LYS A 310      23.445   2.736  37.086  1.00  0.00           H
ATOM   4821  CE  LYS A 310      21.961   2.607  38.627  1.00  0.00           C
ATOM   4822  HE2 LYS A 310      22.343   1.762  39.237  1.00  0.00           H
ATOM   4823  HE3 LYS A 310      21.436   2.261  37.748  1.00  0.00           H
ATOM   4824  NZ  LYS A 310      21.076   3.446  39.494  1.00  0.00           N
ATOM   4825  HZ1 LYS A 310      20.291   2.907  39.838  1.00  0.00           H
ATOM   4826  HZ2 LYS A 310      20.694   4.233  38.985  1.00  0.00           H
ATOM   4827  HZ3 LYS A 310      21.570   3.805  40.300  1.00  0.00           H
ATOM   4828  C   LYS A 310      27.483   4.440  38.625  1.00  0.00           C
ATOM   4829  O   LYS A 310      28.353   4.595  37.767  1.00  0.00           O
ATOM   4830  N   GLU A 311      27.540   3.438  39.501  1.00  0.00           N
ATOM   4831  H   GLU A 311      26.792   3.339  40.171  1.00  0.00           H
ATOM   4832  CA  GLU A 311      28.635   2.451  39.527  1.00  0.00           C
ATOM   4833  HA  GLU A 311      29.580   2.984  39.404  1.00  0.00           H
ATOM   4834  CB  GLU A 311      28.687   1.725  40.881  1.00  0.00           C
ATOM   4835  HB2 GLU A 311      27.767   1.157  41.028  1.00  0.00           H
ATOM   4836  HB3 GLU A 311      29.521   1.023  40.848  1.00  0.00           H
ATOM   4837  CG  GLU A 311      28.902   2.669  42.073  1.00  0.00           C
ATOM   4838  HG2 GLU A 311      29.632   3.431  41.791  1.00  0.00           H
ATOM   4839  HG3 GLU A 311      27.960   3.173  42.305  1.00  0.00           H
ATOM   4840  CD  GLU A 311      29.406   1.913  43.319  1.00  0.00           C
ATOM   4841  OE1 GLU A 311      30.368   2.389  43.971  1.00  0.00           O
ATOM   4842  OE2 GLU A 311      28.843   0.846  43.673  1.00  0.00           O
ATOM   4843  C   GLU A 311      28.549   1.393  38.408  1.00  0.00           C
ATOM   4844  O   GLU A 311      27.463   0.937  38.042  1.00  0.00           O
ATOM   4845  N   ASP A 312      29.718   0.955  37.920  1.00  0.00           N
ATOM   4846  H   ASP A 312      30.560   1.395  38.268  1.00  0.00           H
ATOM   4847  CA  ASP A 312      29.913  -0.215  37.044  1.00  0.00           C
ATOM   4848  HA  ASP A 312      30.940  -0.142  36.683  1.00  0.00           H
ATOM   4849  CB  ASP A 312      29.834  -1.493  37.904  1.00  0.00           C
ATOM   4850  HB2 ASP A 312      30.394  -1.322  38.826  1.00  0.00           H
ATOM   4851  HB3 ASP A 312      28.793  -1.672  38.181  1.00  0.00           H
ATOM   4852  CG  ASP A 312      30.418  -2.752  37.236  1.00  0.00           C
ATOM   4853  OD1 ASP A 312      31.279  -2.645  36.327  1.00  0.00           O
ATOM   4854  OD2 ASP A 312      30.056  -3.875  37.666  1.00  0.00           O
ATOM   4855  C   ASP A 312      29.041  -0.254  35.762  1.00  0.00           C
ATOM   4856  O   ASP A 312      28.537  -1.306  35.353  1.00  0.00           O
ATOM   4857  N   CYS A 313      28.846   0.903  35.120  1.00  0.00           N
ATOM   4858  H   CYS A 313      29.249   1.739  35.517  1.00  0.00           H
ATOM   4859  CA  CYS A 313      28.139   1.017  33.838  1.00  0.00           C
ATOM   4860  HA  CYS A 313      27.209   0.449  33.897  1.00  0.00           H
ATOM   4861  CB  CYS A 313      27.790   2.491  33.569  1.00  0.00           C
ATOM   4862  HB2 CYS A 313      28.721   3.043  33.425  1.00  0.00           H
ATOM   4863  HB3 CYS A 313      27.225   2.552  32.636  1.00  0.00           H
ATOM   4864  SG  CYS A 313      26.837   3.330  34.864  1.00  0.00           S
ATOM   4865  C   CYS A 313      28.978   0.477  32.660  1.00  0.00           C
ATOM   4866  O   CYS A 313      30.193   0.697  32.599  1.00  0.00           O
ATOM   4867  N   PHE A 314      28.328  -0.159  31.677  1.00  0.00           N
ATOM   4868  H   PHE A 314      27.340  -0.342  31.786  1.00  0.00           H
ATOM   4869  CA  PHE A 314      28.954  -0.487  30.387  1.00  0.00           C
ATOM   4870  HA  PHE A 314      29.906  -0.989  30.571  1.00  0.00           H
ATOM   4871  CB  PHE A 314      28.056  -1.445  29.583  1.00  0.00           C
ATOM   4872  HB2 PHE A 314      28.024  -2.410  30.092  1.00  0.00           H
ATOM   4873  HB3 PHE A 314      27.040  -1.048  29.574  1.00  0.00           H
ATOM   4874  CG  PHE A 314      28.499  -1.667  28.143  1.00  0.00           C
ATOM   4875  CD1 PHE A 314      29.633  -2.455  27.862  1.00  0.00           C
ATOM   4876  HD1 PHE A 314      30.185  -2.921  28.668  1.00  0.00           H
ATOM   4877  CE1 PHE A 314      30.057  -2.636  26.532  1.00  0.00           C
ATOM   4878  HE1 PHE A 314      30.931  -3.237  26.320  1.00  0.00           H
ATOM   4879  CZ  PHE A 314      29.352  -2.029  25.477  1.00  0.00           C
ATOM   4880  HZ  PHE A 314      29.677  -2.172  24.455  1.00  0.00           H
ATOM   4881  CE2 PHE A 314      28.231  -1.228  25.754  1.00  0.00           C
ATOM   4882  HE2 PHE A 314      27.690  -0.757  24.944  1.00  0.00           H
ATOM   4883  CD2 PHE A 314      27.803  -1.050  27.083  1.00  0.00           C
ATOM   4884  HD2 PHE A 314      26.940  -0.431  27.286  1.00  0.00           H
ATOM   4885  C   PHE A 314      29.235   0.805  29.592  1.00  0.00           C
ATOM   4886  O   PHE A 314      28.475   1.776  29.683  1.00  0.00           O
ATOM   4887  N   ARG A 315      30.320   0.817  28.805  1.00  0.00           N
ATOM   4888  H   ARG A 315      30.879  -0.026  28.756  1.00  0.00           H
ATOM   4889  CA  ARG A 315      30.693   1.931  27.918  1.00  0.00           C
ATOM   4890  HA  ARG A 315      29.959   2.730  28.021  1.00  0.00           H
ATOM   4891  CB  ARG A 315      32.063   2.496  28.328  1.00  0.00           C
ATOM   4892  HB2 ARG A 315      32.763   1.678  28.513  1.00  0.00           H
ATOM   4893  HB3 ARG A 315      32.452   3.095  27.509  1.00  0.00           H
ATOM   4894  CG  ARG A 315      31.960   3.391  29.572  1.00  0.00           C
ATOM   4895  HG2 ARG A 315      31.297   4.228  29.348  1.00  0.00           H
ATOM   4896  HG3 ARG A 315      31.540   2.818  30.399  1.00  0.00           H
ATOM   4897  CD  ARG A 315      33.331   3.939  29.988  1.00  0.00           C
ATOM   4898  HD2 ARG A 315      34.009   3.103  30.171  1.00  0.00           H
ATOM   4899  HD3 ARG A 315      33.745   4.534  29.177  1.00  0.00           H
ATOM   4900  NE  ARG A 315      33.229   4.761  31.207  1.00  0.00           N
ATOM   4901  HE  ARG A 315      33.375   4.288  32.088  1.00  0.00           H
ATOM   4902  CZ  ARG A 315      32.881   6.034  31.270  1.00  0.00           C
ATOM   4903  NH1 ARG A 315      32.661   6.626  32.400  1.00  0.00           N
ATOM   4904 HH11 ARG A 315      32.749   6.149  33.280  1.00  0.00           H
ATOM   4905 HH12 ARG A 315      32.257   7.564  32.339  1.00  0.00           H
ATOM   4906  NH2 ARG A 315      32.696   6.785  30.233  1.00  0.00           N
ATOM   4907 HH21 ARG A 315      32.889   6.458  29.297  1.00  0.00           H
ATOM   4908 HH22 ARG A 315      32.297   7.708  30.405  1.00  0.00           H
ATOM   4909  C   ARG A 315      30.673   1.509  26.446  1.00  0.00           C
ATOM   4910  O   ARG A 315      31.361   0.570  26.048  1.00  0.00           O
ATOM   4911  N   TYR A 316      29.932   2.263  25.635  1.00  0.00           N
ATOM   4912  H   TYR A 316      29.430   3.042  26.046  1.00  0.00           H
ATOM   4913  CA  TYR A 316      29.897   2.135  24.178  1.00  0.00           C
ATOM   4914  HA  TYR A 316      29.845   1.080  23.901  1.00  0.00           H
ATOM   4915  CB  TYR A 316      28.645   2.839  23.631  1.00  0.00           C
ATOM   4916  HB2 TYR A 316      28.579   3.843  24.054  1.00  0.00           H
ATOM   4917  HB3 TYR A 316      28.757   2.956  22.552  1.00  0.00           H
ATOM   4918  CG  TYR A 316      27.340   2.108  23.897  1.00  0.00           C
ATOM   4919  CD1 TYR A 316      26.687   2.238  25.139  1.00  0.00           C
ATOM   4920  HD1 TYR A 316      27.121   2.845  25.923  1.00  0.00           H
ATOM   4921  CE1 TYR A 316      25.449   1.603  25.355  1.00  0.00           C
ATOM   4922  HE1 TYR A 316      24.947   1.708  26.302  1.00  0.00           H
ATOM   4923  CZ  TYR A 316      24.852   0.841  24.328  1.00  0.00           C
ATOM   4924  OH  TYR A 316      23.634   0.267  24.522  1.00  0.00           O
ATOM   4925  HH  TYR A 316      23.200   0.573  25.336  1.00  0.00           H
ATOM   4926  CE2 TYR A 316      25.520   0.685  23.096  1.00  0.00           C
ATOM   4927  HE2 TYR A 316      25.058   0.098  22.316  1.00  0.00           H
ATOM   4928  CD2 TYR A 316      26.763   1.317  22.884  1.00  0.00           C
ATOM   4929  HD2 TYR A 316      27.263   1.217  21.931  1.00  0.00           H
ATOM   4930  C   TYR A 316      31.173   2.746  23.584  1.00  0.00           C
ATOM   4931  O   TYR A 316      31.434   3.939  23.759  1.00  0.00           O
ATOM   4932  N   TYR A 317      31.976   1.929  22.903  1.00  0.00           N
ATOM   4933  H   TYR A 317      31.689   0.966  22.791  1.00  0.00           H
ATOM   4934  CA  TYR A 317      33.245   2.340  22.291  1.00  0.00           C
ATOM   4935  HA  TYR A 317      33.685   3.123  22.906  1.00  0.00           H
ATOM   4936  CB  TYR A 317      34.222   1.150  22.296  1.00  0.00           C
ATOM   4937  HB2 TYR A 317      33.722   0.262  21.910  1.00  0.00           H
ATOM   4938  HB3 TYR A 317      35.056   1.366  21.628  1.00  0.00           H
ATOM   4939  CG  TYR A 317      34.814   0.839  23.657  1.00  0.00           C
ATOM   4940  CD1 TYR A 317      34.372  -0.274  24.400  1.00  0.00           C
ATOM   4941  HD1 TYR A 317      33.584  -0.909  24.015  1.00  0.00           H
ATOM   4942  CE1 TYR A 317      34.961  -0.569  25.646  1.00  0.00           C
ATOM   4943  HE1 TYR A 317      34.624  -1.425  26.213  1.00  0.00           H
ATOM   4944  CZ  TYR A 317      35.996   0.252  26.152  1.00  0.00           C
ATOM   4945  OH  TYR A 317      36.588  -0.035  27.346  1.00  0.00           O
ATOM   4946  HH  TYR A 317      36.212  -0.827  27.770  1.00  0.00           H
ATOM   4947  CE2 TYR A 317      36.432   1.368  25.406  1.00  0.00           C
ATOM   4948  HE2 TYR A 317      37.225   1.992  25.793  1.00  0.00           H
ATOM   4949  CD2 TYR A 317      35.840   1.660  24.163  1.00  0.00           C
ATOM   4950  HD2 TYR A 317      36.184   2.513  23.592  1.00  0.00           H
ATOM   4951  C   TYR A 317      33.051   2.928  20.879  1.00  0.00           C
ATOM   4952  O   TYR A 317      31.972   2.835  20.295  1.00  0.00           O
ATOM   4953  N   SER A 318      34.106   3.519  20.310  1.00  0.00           N
ATOM   4954  H   SER A 318      34.946   3.610  20.867  1.00  0.00           H
ATOM   4955  CA  SER A 318      34.175   3.964  18.907  1.00  0.00           C
ATOM   4956  HA  SER A 318      33.326   3.549  18.365  1.00  0.00           H
ATOM   4957  CB  SER A 318      34.075   5.491  18.826  1.00  0.00           C
ATOM   4958  HB2 SER A 318      33.091   5.805  19.177  1.00  0.00           H
ATOM   4959  HB3 SER A 318      34.840   5.928  19.467  1.00  0.00           H
ATOM   4960  OG  SER A 318      34.277   5.967  17.508  1.00  0.00           O
ATOM   4961  HG  SER A 318      33.555   5.646  16.936  1.00  0.00           H
ATOM   4962  C   SER A 318      35.440   3.453  18.211  1.00  0.00           C
ATOM   4963  O   SER A 318      36.507   3.367  18.824  1.00  0.00           O
ATOM   4964  N   SER A 319      35.315   3.101  16.930  1.00  0.00           N
ATOM   4965  H   SER A 319      34.411   3.210  16.479  1.00  0.00           H
ATOM   4966  CA  SER A 319      36.397   2.557  16.100  1.00  0.00           C
ATOM   4967  HA  SER A 319      37.141   2.070  16.732  1.00  0.00           H
ATOM   4968  CB  SER A 319      35.808   1.490  15.165  1.00  0.00           C
ATOM   4969  HB2 SER A 319      36.554   1.204  14.421  1.00  0.00           H
ATOM   4970  HB3 SER A 319      35.550   0.607  15.748  1.00  0.00           H
ATOM   4971  OG  SER A 319      34.638   1.966  14.511  1.00  0.00           O
ATOM   4972  HG  SER A 319      34.208   1.215  14.056  1.00  0.00           H
ATOM   4973  C   SER A 319      37.116   3.628  15.269  1.00  0.00           C
ATOM   4974  O   SER A 319      38.330   3.536  15.079  1.00  0.00           O
ATOM   4975  N   GLU A 320      36.397   4.648  14.786  1.00  0.00           N
ATOM   4976  H   GLU A 320      35.410   4.669  15.001  1.00  0.00           H
ATOM   4977  CA  GLU A 320      36.897   5.631  13.812  1.00  0.00           C
ATOM   4978  HA  GLU A 320      37.910   5.915  14.104  1.00  0.00           H
ATOM   4979  CB  GLU A 320      36.978   4.991  12.408  1.00  0.00           C
ATOM   4980  HB2 GLU A 320      37.335   5.736  11.696  1.00  0.00           H
ATOM   4981  HB3 GLU A 320      37.724   4.198  12.452  1.00  0.00           H
ATOM   4982  CG  GLU A 320      35.645   4.413  11.894  1.00  0.00           C
ATOM   4983  HG2 GLU A 320      35.169   3.836  12.684  1.00  0.00           H
ATOM   4984  HG3 GLU A 320      34.981   5.244  11.646  1.00  0.00           H
ATOM   4985  CD  GLU A 320      35.787   3.477  10.674  1.00  0.00           C
ATOM   4986  OE1 GLU A 320      34.832   3.428   9.861  1.00  0.00           O
ATOM   4987  OE2 GLU A 320      36.830   2.799  10.506  1.00  0.00           O
ATOM   4988  C   GLU A 320      36.062   6.925  13.782  1.00  0.00           C
ATOM   4989  O   GLU A 320      34.855   6.918  14.035  1.00  0.00           O
ATOM   4990  N   TYR A 321      36.711   8.039  13.429  1.00  0.00           N
ATOM   4991  H   TYR A 321      37.702   7.971  13.232  1.00  0.00           H
ATOM   4992  CA  TYR A 321      36.126   9.383  13.315  1.00  0.00           C
ATOM   4993  HA  TYR A 321      35.058   9.275  13.134  1.00  0.00           H
ATOM   4994  CB  TYR A 321      36.289  10.144  14.640  1.00  0.00           C
ATOM   4995  HB2 TYR A 321      36.222  11.218  14.457  1.00  0.00           H
ATOM   4996  HB3 TYR A 321      35.435   9.886  15.268  1.00  0.00           H
ATOM   4997  CG  TYR A 321      37.551   9.846  15.435  1.00  0.00           C
ATOM   4998  CD1 TYR A 321      38.766  10.482  15.115  1.00  0.00           C
ATOM   4999  HD1 TYR A 321      38.819  11.134  14.253  1.00  0.00           H
ATOM   5000  CE1 TYR A 321      39.899  10.287  15.932  1.00  0.00           C
ATOM   5001  HE1 TYR A 321      40.836  10.772  15.705  1.00  0.00           H
ATOM   5002  CZ  TYR A 321      39.825   9.442  17.058  1.00  0.00           C
ATOM   5003  OH  TYR A 321      40.901   9.327  17.883  1.00  0.00           O
ATOM   5004  HH  TYR A 321      40.938   8.449  18.308  1.00  0.00           H
ATOM   5005  CE2 TYR A 321      38.630   8.754  17.336  1.00  0.00           C
ATOM   5006  HE2 TYR A 321      38.574   8.095  18.189  1.00  0.00           H
ATOM   5007  CD2 TYR A 321      37.501   8.944  16.516  1.00  0.00           C
ATOM   5008  HD2 TYR A 321      36.586   8.406  16.733  1.00  0.00           H
ATOM   5009  C   TYR A 321      36.683  10.121  12.085  1.00  0.00           C
ATOM   5010  O   TYR A 321      37.843   9.929  11.720  1.00  0.00           O
ATOM   5011  N   HIS A 322      35.845  10.931  11.422  1.00  0.00           N
ATOM   5012  H   HIS A 322      34.915  11.083  11.808  1.00  0.00           H
ATOM   5013  CA  HIS A 322      36.103  11.451  10.069  1.00  0.00           C
ATOM   5014  HA  HIS A 322      37.173  11.507   9.915  1.00  0.00           H
ATOM   5015  CB  HIS A 322      35.546  10.379   9.116  1.00  0.00           C
ATOM   5016  HB2 HIS A 322      35.943   9.419   9.437  1.00  0.00           H
ATOM   5017  HB3 HIS A 322      34.463  10.336   9.231  1.00  0.00           H
ATOM   5018  CG  HIS A 322      35.862  10.484   7.645  1.00  0.00           C
ATOM   5019  ND1 HIS A 322      35.162   9.799   6.651  1.00  0.00           N
ATOM   5020  CE1 HIS A 322      35.819  10.028   5.504  1.00  0.00           C
ATOM   5021  HE1 HIS A 322      35.530   9.635   4.536  1.00  0.00           H
ATOM   5022  NE2 HIS A 322      36.896  10.799   5.730  1.00  0.00           N
ATOM   5023  HE2 HIS A 322      37.546  11.111   5.016  1.00  0.00           H
ATOM   5024  CD2 HIS A 322      36.949  11.084   7.079  1.00  0.00           C
ATOM   5025  HD2 HIS A 322      37.707  11.658   7.589  1.00  0.00           H
ATOM   5026  C   HIS A 322      35.487  12.828   9.743  1.00  0.00           C
ATOM   5027  O   HIS A 322      34.354  13.113  10.133  1.00  0.00           O
ATOM   5028  N   TYR A 323      36.219  13.669   9.000  1.00  0.00           N
ATOM   5029  H   TYR A 323      37.170  13.410   8.777  1.00  0.00           H
ATOM   5030  CA  TYR A 323      35.692  14.878   8.342  1.00  0.00           C
ATOM   5031  HA  TYR A 323      34.794  15.221   8.857  1.00  0.00           H
ATOM   5032  CB  TYR A 323      36.718  16.022   8.353  1.00  0.00           C
ATOM   5033  HB2 TYR A 323      36.846  16.341   9.382  1.00  0.00           H
ATOM   5034  HB3 TYR A 323      37.678  15.632   8.013  1.00  0.00           H
ATOM   5035  CG  TYR A 323      36.374  17.235   7.486  1.00  0.00           C
ATOM   5036  CD1 TYR A 323      36.697  17.229   6.114  1.00  0.00           C
ATOM   5037  HD1 TYR A 323      37.157  16.357   5.673  1.00  0.00           H
ATOM   5038  CE1 TYR A 323      36.424  18.348   5.305  1.00  0.00           C
ATOM   5039  HE1 TYR A 323      36.652  18.327   4.250  1.00  0.00           H
ATOM   5040  CZ  TYR A 323      35.865  19.508   5.871  1.00  0.00           C
ATOM   5041  OH  TYR A 323      35.685  20.608   5.089  1.00  0.00           O
ATOM   5042  HH  TYR A 323      35.053  21.253   5.454  1.00  0.00           H
ATOM   5043  CE2 TYR A 323      35.560  19.532   7.248  1.00  0.00           C
ATOM   5044  HE2 TYR A 323      35.185  20.439   7.695  1.00  0.00           H
ATOM   5045  CD2 TYR A 323      35.778  18.386   8.043  1.00  0.00           C
ATOM   5046  HD2 TYR A 323      35.514  18.405   9.092  1.00  0.00           H
ATOM   5047  C   TYR A 323      35.325  14.528   6.898  1.00  0.00           C
ATOM   5048  O   TYR A 323      36.117  13.912   6.178  1.00  0.00           O
ATOM   5049  N   VAL A 324      34.148  14.947   6.439  1.00  0.00           N
ATOM   5050  H   VAL A 324      33.568  15.525   7.035  1.00  0.00           H
ATOM   5051  CA  VAL A 324      33.664  14.576   5.102  1.00  0.00           C
ATOM   5052  HA  VAL A 324      33.885  13.519   4.943  1.00  0.00           H
ATOM   5053  CB  VAL A 324      32.144  14.737   4.995  1.00  0.00           C
ATOM   5054  HB  VAL A 324      31.873  15.784   5.121  1.00  0.00           H
ATOM   5055  CG1 VAL A 324      31.689  14.278   3.614  1.00  0.00           C
ATOM   5056 HG11 VAL A 324      32.066  13.277   3.394  1.00  0.00           H
ATOM   5057 HG12 VAL A 324      30.612  14.247   3.603  1.00  0.00           H
ATOM   5058 HG13 VAL A 324      32.016  14.983   2.850  1.00  0.00           H
ATOM   5059  CG2 VAL A 324      31.410  13.905   6.054  1.00  0.00           C
ATOM   5060 HG21 VAL A 324      31.682  14.226   7.060  1.00  0.00           H
ATOM   5061 HG22 VAL A 324      30.335  14.039   5.940  1.00  0.00           H
ATOM   5062 HG23 VAL A 324      31.654  12.848   5.938  1.00  0.00           H
ATOM   5063  C   VAL A 324      34.389  15.386   4.023  1.00  0.00           C
[truncated: 141,274 more chars]
